# Supplementary material for: Identification of biomarkers for Barcelona Clinic Liver Cancer staging and overall survival of patients with hepatocellular carcinoma
Source: PLoS One. 2018 Aug 23;13(8):e0202763. doi: 10.1371/journal.pone.0202763 (PMC6107203; doi:10.1371/journal.pone.0202763)
Supplement: S1 Table — Gene expressions mapped with probes in GSE76427 with pre-processed raw data. (XLSX) [file pone.0202763.s001.xlsx]

## Sheet: ExpData
ID	GSM2011285	GSM2011286	GSM2011287	GSM2011289	GSM2011290	GSM2011291	GSM2011292	GSM2011293	GSM2011294	GSM2011295	GSM2011296	GSM2011297	GSM2011298	GSM2011300	GSM2011301	GSM2011302	GSM2011303	GSM2011305	GSM2011306	GSM2011307	GSM2011308	GSM2011309	GSM2011310	GSM2011311	GSM2011312	GSM2011314	GSM2011315	GSM2011316	GSM2011317	GSM2011319	GSM2011320	GSM2011321	GSM2011322	GSM2011323	GSM2011325	GSM2011326	GSM2011327	GSM2011328	GSM2011329	GSM2011330	GSM2011331	GSM2011332	GSM2011333	GSM2011334	GSM2011335	GSM2011336	GSM2011337	GSM2011338	GSM2011339
AACS	206.42	147.55	137.46	183.61	173.94	174.9	173.71	155.95	295.42	169.52	226.17	194.55	198.1	184.82	143.81	229.33	258.13	164.51	150.48	99.18	150.83	335.05	243.22	193.84	144.57	187.39	154.7	143.75	173.55	177.24	168.38	153.29	254.79	170.9	190.41	181.94	260.24	197.83	165	185.1	157.69	143.34	126.09	175.4	233.28	179.56	118.72	143.03	187.25
AATF	551.66	645.3	514.87	885.51	401.29	617.08	588.47	407.76	551.27	521.37	579.73	417.48	571.07	599.05	729.4	995.33	343.28	763.68	538.08	387.05	440.51	662.2	784.58	666.41	571.39	765.49	550.84	451.71	394.02	617.4	1135.64	818.31	520.13	733.36	687.53	336.6	482.11	560.75	880.84	741.29	414.07	408.33	592.57	607.86	549.23	373.93	683.72	369.08	1024.23
ABCA13	87.11	103.06	88.72	83.4	83.24	83.94	73.5	87.06	107.3	85.13	83.32	83.07	91.07	365.34	82.11	84.21	81.32	75.59	82.23	88.64	66.88	86.03	73.42	81.9	85.77	76.61	91.67	83.05	93.3	97.19	81.99	73.4	82.62	86.46	74.4	91.3	82.03	80.14	65.03	59.05	74.41	75.61	164.42	95.91	76.54	71.47	69.26	87.75	98.82
ABCB11	299.64	519.9	370.34	631.64	97.41	67.89	553.95	1446.5	307.59	777.35	202.09	201.74	457.11	285.16	301.4	158.42	979.19	80.56	127.04	250.12	1076.05	255	157.8	154.96	438.39	253.14	435.41	770.14	486.93	1110.81	176.66	128.11	95.24	98.42	205.84	492.16	54.87	41.55	260.86	222.53	237.76	154.25	248.86	300.86	598.9	958.09	310.01	414.76	238.71
ABCC10	134.05	159.23	152.18	134.16	285.68	161.88	138.64	174.14	143.32	136.74	149.02	145.24	202.01	147.16	164.22	134.15	124.42	189.92	199.74	115.67	146.98	153.23	180.83	164.99	123.73	127.07	128.03	141.8	153.59	129.73	153.7	162.31	159.82	224.77	144.08	102.53	131.2	122.15	118.02	147.02	114.12	122.25	180.02	162.97	181.25	155.87	109.97	144.17	142.93
ABCC4	326.33	216.41	126.62	76.48	49.12	424.02	441.13	53.99	277.34	649.83	522.47	165.75	132.15	267.29	123.44	1045.45	59.6	517.74	345.49	55.35	127.07	748.6	269.82	109.51	423.23	601.54	259.68	593.5	700.54	116.25	104.25	1094.57	126.66	141.44	242.2	109.43	391.25	300.9	314.23	245.88	129.09	206.76	72.86	114.67	701.86	184.1	686.81	141.4	251.09
ABCF2	221.17	211.44	327.5	353.41	221.96	240.39	191.54	385.57	288.63	190.67	239.14	253.28	336.54	235.15	221.81	182.78	395.8	260.27	206.47	133.93	311.54	305.24	293.61	179.78	258.76	206.86	322.85	305.32	219.55	270.87	306.91	292.63	183.99	273.32	270.04	197.76	181.01	217.07	320.45	271.81	223.19	144.47	227.57	226.29	258.98	184.84	212.04	185.68	218.02
ABHD11	180.57	132.94	116.39	149.69	133.88	113.2	109.44	114.58	155.74	137.38	134.17	107.44	105.04	124.38	75.94	111.36	104.21	96.52	113.17	74.08	135.81	110.96	97.41	119.62	103.98	135.96	134.33	164.86	126.43	114.4	87.55	110.04	121.78	161.37	99.78	157.56	127.13	103.41	111.38	99.1	104.79	85.35	125.54	175.4	155.46	148.05	89.44	104.95	96.08
ABHD17B	128.83	127.63	149.4	180.02	142.31	119.13	112.47	173.66	138.04	124.25	117.98	123.46	98.55	123.41	106.01	101.28	192.02	118.02	109.51	105.33	128.08	137.66	102.79	119.7	135.6	138.11	110.09	164.51	112.69	211.33	125.68	127.97	172.73	88.71	141.75	172.88	153.16	153.62	184.53	124.71	105.4	96.53	97.31	118.14	121.71	190.37	139.21	107.64	112.16
ABHD4	234.92	143.08	148.17	161.74	227.06	213.25	156.06	249.78	135.31	165.82	244.47	135.92	349.89	148.02	318	165.84	163.01	277.6	300.24	110.26	200.92	278.17	171.99	207.32	197.87	206.84	168.94	222.86	164.92	190.35	224.73	214.79	173.97	252.05	203.5	160.14	169.85	174.07	235.41	192.57	115.49	95.58	203.74	318.03	216.98	172.18	136.53	147.84	193.53
ABLIM1	673.44	355.3	468.1	401.08	298.46	248.22	204.46	406.63	219.59	191.82	520.98	248.62	337.15	173.47	324.01	244.71	1002.81	246.72	202.1	169.06	366.31	216.82	162	197.55	315.99	238.24	277.94	201.08	263.13	503.65	472.7	395.17	204.88	226.94	158.65	326.03	163.74	157.98	231.43	296.83	283.58	125.21	245.25	407.02	331.68	234.4	219.77	302.71	187.91
ACBD6	481.03	278.35	231.53	460.94	300.03	313.31	558	384.41	314.04	580.85	500.33	189.43	555.63	425.75	535.79	218.27	305.55	484.49	396.97	238.8	434.52	439.3	588.21	346.96	334.6	384.07	296.96	403.29	355.26	438.15	288.49	365.38	315.14	720.03	354.78	309.45	378.01	325.07	451.36	204.99	366.88	264.69	254.45	321.74	495.49	279.66	280.38	231.06	233.8
ACLY	407.73	642.28	513.67	973.55	551.17	811.74	281.7	665.9	639.46	491.38	444.86	813.41	604.09	1109.5	490.45	799.48	637.84	952.23	1080.25	138.56	630.33	1575.69	474.67	707.96	658.37	724.97	889.64	1067.33	529.02	598.3	478.88	1182.76	1124.58	1423.79	733.06	562.8	892.04	934.99	701.44	669.54	409.48	308.63	1174.84	1230.81	930.37	464.25	703.61	446.43	746.7
ACOT1	719.11	878.99	583.03	374.19	269.54	132.03	290.6	1723.34	428.49	298.5	451.48	445.98	210.81	524.83	444.65	119.78	491.27	110.6	542.19	300.09	354.19	295.11	484.95	283.5	2037.88	601.79	410.85	553.39	739.87	651.81	352.47	525.94	477.97	403.04	367.27	361.28	550.18	317.35	664.81	335.66	685.79	540.69	388.14	396.84	503.94	880.82	565.25	565.45	288.01
ACOT8	203.68	238.89	211.89	228.33	303.27	156.48	232.93	233.82	261.99	289.17	182.87	167.53	213.64	233.47	156.45	324.85	196.23	185.2	182.39	110.73	240.13	313.57	192.93	204.21	254.39	173.01	223.58	311.54	188.77	290.74	256.24	186.04	207.4	264.36	195.14	138.44	196.48	155.64	218.51	199.3	179.26	201.21	202.13	199.31	163.85	193.97	176.91	195.39	217.15
ACOT9	340.23	389.56	293.24	497.51	228.34	502.09	285.63	215.24	321.73	224.03	233.33	229.58	235.48	269.32	175.2	238.42	273.4	509.16	212.58	136.23	188.62	381.31	342.38	426.06	415.12	356.52	152.71	334.52	340.19	299.83	192.76	404.84	223.18	241.93	417.44	364.83	256.85	205.66	528.92	271.16	306.36	188.34	195.73	185.64	227.37	242.71	249.35	218.6	200.68
ACOX1	180.35	410.99	134.48	156.11	141.93	115.82	143.77	157.42	156.36	143.89	160.8	157.58	113.15	109.92	98.34	127.77	166.52	102.41	104.51	104.3	187.35	139.19	103.01	105.11	176.52	153.52	131.06	143.72	132.84	360.63	136.6	105.43	175.36	97.48	153.9	147.97	206.55	190.28	135.13	113.54	118.16	132.38	96.94	97.41	82.04	214.64	136.86	134.28	119.82
ACSL4	998.18	2352.76	4221.63	1044.08	4768.86	1855.39	1324.21	2728.51	2492.71	1234.23	1123.36	2648.36	1647.42	917.61	2665.98	6400.02	1751.52	1954.59	20744.7	1000.72	10665.1	1671.66	983.82	7461.7	1771.59	3743.26	9392.01	86.33	2220.27	431.33	3295.2	5414.09	8281.61	10735.8	12052.9	3218.28	6944.43	3252.54	572.02	5565.8	165.57	510.45	9538.21	6100.85	1090.59	4259.13	172.25	1287.11	1565.77
ACSL6	133.12	140.04	127.39	390.97	127.97	130.56	139	129.89	134.22	135.46	130.58	121.7	116.99	131.9	117.79	127.69	190.22	121.2	123.68	123.61	107.11	164.07	183.49	84.61	101.29	93.81	135.77	150.08	134.5	205.66	110.98	81.11	126.19	139.7	123.63	121.68	75.78	98.86	107.77	130.04	123.92	112.52	151.75	159.28	198.26	98.95	89.05	132.95	125.83
ACSM2B	1186.69	801.48	424.52	1495.26	33.98	107.85	1178.66	2259.36	170.07	1519.06	614.4	1141.94	536.48	2583.24	1115.28	332.94	4072.38	11.08	799.16	255.81	1407.44	989.57	597.36	1100.12	2840.11	1292.02	1594.64	868.35	2232.4	4647.97	550.33	318	521.82	357.54	217.45	2963.31	1645.65	1829.36	1555.22	1605.59	2550.45	1086.78	263.89	395.47	1509.28	2211.71	2019.26	1842.38	1261.64
ACTG2	539.18	233.87	407.42	322.49	425.86	2672.12	714.3	229.65	317.21	334.23	508.62	187.25	337.57	241.29	508.32	266.18	458.37	4726.15	211.29	172.14	337.64	251.29	1211.73	164.27	152.26	579.99	254.57	4132.31	216.4	139.79	354.43	667.98	226.42	233.74	201.61	1312.41	316.27	452.52	455.76	461.09	286.85	268.29	482.86	399.28	408.54	389.11	992.23	289.75	337.77
ACTL6A	1567.72	1167.27	838.38	1463.85	956.19	962.07	734.48	883.75	583.58	1014.1	1160.92	814.02	872.24	1919.6	600.28	851.96	783.23	860.5	841.81	374.78	1348.25	1598.01	627.89	1051.49	1041.77	1061.25	1116.1	666.85	777.89	1282.3	1669.81	1052.89	1475.31	734.97	1130.08	828.53	977.02	989.71	809.64	731.56	529.47	515.47	733.31	1305.64	802.85	978.56	612.51	520.91	566.15
ADAM15	740.99	224.87	291.52	413.59	177.23	736.58	410.67	531.84	352.61	320.71	1259.26	326.93	920.1	720.65	646.95	176.48	371.06	792.2	483.51	334.82	1013.51	761.72	1353.88	438.92	550.54	1100.05	530.59	387.62	476.35	280.65	481.91	448.66	386.83	703.16	588.13	554.29	516.49	559.08	1455.47	495.29	338.53	343.26	513.3	527.04	618.41	385.13	204.4	423.24	501.55
ADAMTSL4	300.33	225.3	225.21	174	258.91	153.24	211.56	188.01	152.26	343.66	280.19	152.01	848.11	131.99	370.59	195.79	362.09	146.72	300.4	225	443.75	271.62	618	104.99	255.57	392.35	283.45	186.48	298.51	278.5	113.28	178.1	105.42	302.22	279.67	416.83	157.89	93.92	417.36	337.93	259.57	211.03	191.52	266.47	187.49	245.22	243.22	207.72	283.53
ADGRA3	114.74	121.54	118.19	116.27	121.69	119.59	123.94	128.14	118.93	107.56	119.82	121.1	109.31	129.73	118.9	115.81	112.34	127.46	107.08	106.07	111.21	121.39	109.33	121.63	101.15	112.95	120.6	98.94	105.42	121.38	116.04	123.02	118.11	104.92	110.82	116.58	115.22	111.65	117.73	104.1	98.17	110.72	107.77	122.19	115.51	124.48	103.13	116.27	116.2
ADGRG2	739.99	148.46	218.74	492.34	95.7	139.42	117.04	115.83	156.91	91.61	631.54	159.02	85.11	98.42	112.61	123.68	109.68	175.2	102.02	104.22	224.78	104.06	210.33	138.08	94.64	281.66	199.66	124.63	332.99	123	140.15	122.93	315.85	101.45	729.61	230.55	174.09	105.7	554.91	101.51	156.13	90.98	274.23	277.98	226.09	366.89	89.54	83.9	118.85
AFP	1908.67	1794.11	1484.24	1720.37	12646	1499.06	2610.28	1822.19	6688.42	3224.2	2028.14	42115.5	1599.11	1621.1	2257.09	44922.6	3792.76	1772.87	2150.52	2185.38	1776.8	2902.68	2857.86	41268.4	1699.63	3180.95	755.47	1089.38	3796.14	1403.78	1003.84	16473.7	3842.57	19100.6	1113.3	1623.43	2010.37	1675.75	1645.23	1727.11	2224.13	2778.11	11385.7	1913.91	2060.46	1808.34	907.65	3924.26	2155.82
AGAP3	108.91	125.94	121.15	134.62	104.76	127.01	107.92	122.91	117.33	108.36	111.72	110.16	107.97	126.19	100.23	104.26	139.29	121.71	103.16	98.88	111.89	122.25	104.32	112.83	114.03	111.34	120.89	142.09	104.22	111.65	116.41	109.93	126.87	118.34	109.25	110.28	114.31	112.39	115.16	108.14	103.54	83.84	100.69	120.66	112.13	108.92	96.2	118.45	99.88
AGO2	571.86	887.41	1152.16	519.89	2051.86	687.86	1133.31	558.11	920.93	898.26	769.36	770.28	1067.87	557.52	650.92	1163.75	554.19	1108.99	989.73	1002.07	413.06	1128.97	1914.42	2400.03	581.53	505.4	608.99	607.93	526.98	238.27	865.48	1082.88	1125.42	2391.85	873.28	639.6	787.97	929.91	649.07	1858.83	314.36	522.85	2056.6	1767.86	1214.64	666.09	360.44	336.97	668.92
AGPAT5	458.44	185.04	176.79	200.86	173.64	202.51	139.59	134.12	213.04	177.56	214.67	176.49	143.52	142.73	123.99	129.95	126.11	187.73	164.2	89.66	170.17	147.77	162.32	277.93	230.34	169.94	232.32	166.99	357.54	365.55	157.21	135.93	184.42	142.98	181.84	247.21	144.54	154.75	283.73	188.47	142.84	136.23	120.63	271.77	330.83	214.35	147.41	133.34	121.67
AIFM2	202.06	209.6	159.21	126.4	187.77	163.43	117.73	276.91	188.29	109.41	176.75	150.04	368.93	114.45	252	170.73	259.76	167.12	306.75	107.6	139.82	173.63	144.91	222.49	157.75	164.81	138.81	264.45	164.07	202.65	270.15	247.07	162.55	386.48	205.58	160.27	199.22	167.32	111.53	196.53	104.3	93.35	245.97	262.68	239.66	138.46	100.18	165.81	122.3
AIM1L	108.2	111.35	116.76	110.5	99.19	112.77	105.71	106.51	110.88	103.5	95.79	150.37	165.31	104.23	179.62	129.05	116.04	102.9	124.34	111.45	100.58	103.52	89	106.05	93.65	126.7	97.92	111.2	100.95	123.02	94.74	117.06	136.35	137.91	137.83	143.87	96.59	90.73	93.65	211.81	101.6	106.09	117.66	138.67	119.99	101.42	111.81	93.56	99.06
AK6	237.67	249.52	181.72	315.21	346.41	181.12	282.59	236.59	271.93	430.56	270.21	240.97	159.38	295.85	176.05	274.71	295.59	213.38	174.49	166.63	202.86	199.31	147.17	187.21	276.87	289.84	339.3	253.74	252.66	524.76	255.38	210.81	350.65	157.11	272.48	281.43	273.5	324.43	246.4	247.09	248.59	289.72	137.9	183.47	166.78	211.05	238.55	142.56	165.14
AKR1B10	31435.3	22074.5	2925.51	1438.04	264.51	248.62	189.1	2439.11	244.43	187.85	33375.6	51.02	19934.9	172.66	20664.6	329.31	852.95	435.3	12893.2	320.14	7650.63	13387.4	1016.06	8000.04	939.63	8870.27	23068	1112.49	13319.9	9276.67	19559.1	12020.4	172.32	8154.47	17715.1	1178.22	432.24	444.94	246.02	15301.4	130.76	788.34	5642.89	34854.3	23974.3	8979.62	1205.62	770.05	8427.84
AKR1B15	9897.96	4729.85	146.98	200.6	445.35	334.93	418.21	200.34	428.68	424.82	13330.3	367.03	7529.62	394.97	7865.08	451.86	143.2	246.78	4466.72	433.6	1596.39	1728.63	52.46	1590.56	62.87	2366.85	6507.59	53.96	3859.4	2077.48	6281.91	2848.35	215.16	1955.33	5329.39	27.67	276.92	285.39	212.32	5279.32	89.03	47.28	1133.87	13820.9	7430.87	1546.27	19	28.21	2484.32
AKR1C2	705.97	718.48	91.83	315.06	116.26	79.26	81.37	78.12	95.78	100.71	386.64	89.93	251.84	97.15	207.59	81.94	142.53	75.66	96.98	87.44	96.02	632.56	96.59	88.33	103.11	124.61	90.32	91.98	109.06	138.31	161.52	514.8	92.32	99.61	294.11	108.8	64.41	92.33	103.9	547.27	95.57	128.65	78.81	415.27	263.09	72.69	113.92	70.11	320.33
AKR1C3	27667.8	26987.9	10225.3	12809.9	31646.6	4231.81	16004	14947.7	23906.1	18193.8	28322.2	10438.6	17269.8	32843.6	20054.4	20052.4	11358.2	4306.29	17306.2	5773.92	5653.44	29948.1	16666.1	15803.4	12691.9	22853.7	20482.6	31474.6	17538.4	20843.5	28710.2	30523	13792.3	14966.7	20482.8	6861.49	16154.3	16940.5	26179.1	25992.7	5665.94	6201.29	20737.1	27522.5	22023	10366.6	5772.68	5393.5	19847.5
AKR1C4	26605.3	25414.1	4856.45	15873.3	9278.17	1342.04	3075.18	8292.29	5634.19	4038.09	21208.8	5244.13	6387.38	4754.42	6542.81	4444.06	10642.2	413.6	1755.8	2969.57	5866.95	18344.7	985.22	2975.88	5962.52	13597.1	10643.1	12134.4	10773.2	25546.2	13882.6	12433.8	3136.53	1110	8155.99	3226.2	7567.14	9838.42	15907.2	16737.5	4722.83	4028.37	590.74	19478.6	9427.53	3676.85	8453.83	1683.82	12255
ALDH18A1	218.62	385.15	1026.3	408.77	1226.57	1087.2	482.57	349.82	934.79	432.88	270.25	629.77	675.01	439.46	808.24	883.85	359.72	1005.82	1010.22	378.6	1107.23	503.22	908.47	1008.46	437.86	634.41	448.84	558.48	337.66	297.65	481.45	1196.21	538.1	1498.63	502.04	408.01	343.52	277.04	1064.73	560.28	608.74	568.92	992.13	587.22	638.97	389.41	357.09	554.36	269.66
ALDOA	1013.28	459.17	512.9	836.96	2258.45	4429.02	735.33	487.52	643.13	533.34	674.11	1044.58	493.54	377.61	289	996.15	1128.01	2974.14	245.71	185.31	1202.43	1919.72	521.18	375.69	1027.56	2103.98	876.81	1929.06	1077.23	1279.69	425.02	1522.4	4737.94	353.7	1399.94	744.36	941.39	1119.58	789.48	703.62	914.2	650.6	208.86	497	500.71	469.3	295.34	397.84	277.04
ALG1	205.26	160.45	118.57	213.96	147.15	140.81	122.55	183.1	148.43	138.24	173.41	148.45	146.97	153.6	148.39	171.48	184.85	143.34	152.04	98.77	230.94	133.17	124.33	121.76	191.91	139.88	201.33	138.57	172.02	178.19	148.66	133.82	189.33	125.63	116.49	193.99	153.9	178.43	223.5	195.57	133.43	115.78	140.69	165.1	156.18	138.51	129.36	122.9	134.11
ALG1L	1650.94	341.71	144.74	280.47	250.58	118.34	931.25	254.69	221.55	1019.72	1288.11	122.79	335.63	531.88	133.02	415.6	129.65	128.46	124.36	98.56	364.71	372.93	124.4	302.6	301.02	1837.08	611.64	468.57	685.04	169.27	598.65	340.34	270.54	275.14	182.59	62.29	599.94	1235.95	729.71	78.93	58.3	77.18	211.48	133.82	370.37	157.47	139.61	46.42	173.92
ALKBH2	879.66	747.97	619.65	420.13	387.38	277.31	297.8	656.15	460.13	308.36	808.28	446.54	538.96	785.19	677.02	405.59	497.55	335.71	704.03	404.75	398.41	382.7	738.83	498.81	559.39	452.51	692.92	604.29	611.13	416.24	253.71	420.19	191.34	502.55	433.66	617.85	401.92	412.24	409.6	821.16	462.58	337.58	627.38	857.73	704.23	412.03	780.19	591.81	1037.65
ALKBH4	187.2	188.99	170.11	169.8	173.36	124.95	148.06	229.99	213.96	143.02	189.57	134.68	219.16	196.74	186.25	148.04	170.94	144.16	167.63	120.13	181.77	169.66	171.31	135.81	173.12	159.78	188.63	155.62	165.86	154.93	138.13	151.11	144.55	176.32	165.12	148.73	148.52	125.73	203.38	158.93	120.44	141.59	208.52	200.93	144.86	149.63	145.78	148.4	142.67
ALMS1	217.14	172.14	142.87	160.06	154.02	139.28	176.21	180.18	160.09	181.06	248.9	148.39	170.74	180.51	177.48	174.52	147.59	155.2	187.83	185.24	155.1	182.61	233.61	148.04	156.46	173.07	189.68	169.26	166.28	159.72	144.13	160.32	153.74	197.82	156.16	152.43	170.01	183.39	189.2	146.72	132.88	167.15	190.59	192.18	200.28	202.02	150.63	142.97	152.03
ALYREF	408.64	273.57	204.56	152.96	260.78	213.62	174.08	212.26	141.1	234.21	324.65	150.46	113.92	165.27	90.32	243.18	145.32	222.91	113.6	77.86	122.82	210.99	178.85	136	198.32	393.82	221.96	106.89	196.21	340.57	219.54	216.16	369.54	117.11	304.07	178.84	348.05	341.85	165.46	156.44	140.79	110.39	129.4	132.74	146.84	204.75	141.47	124.43	189.34
AMY1C	2701.03	3679.23	2966.51	4148.42	3916.4	8831.04	3865.27	2382.42	4486.38	3661.68	3093.92	4008.25	2901.96	3837.53	3391.01	4601	2703.22	8859.79	3273.35	2257.87	1476.32	3556.15	2803.81	4831.11	3555.37	3184.52	4573.63	3368.82	4281.16	3923.51	2339.45	3192.53	5668.27	9256.45	5744.11	4294.93	2112.98	2674.75	4617.42	3758.35	4024.31	3104.11	4114.29	3444.98	3911.17	2806.46	3269.23	3800.51	3641.51
ANAPC7	162.79	183.69	141.83	163.57	150.14	134.09	127.91	159.7	162.76	163.2	151.97	124.57	130.33	148.16	101.54	134.39	146.92	137.57	125.27	99.26	122.52	157.47	113.37	106.94	158.46	172.1	153.44	132.87	132.48	203.86	128.14	144.91	178.22	112.77	173.39	123.57	153.2	146.99	138.26	136.07	96.25	92.1	127.46	142.93	147.13	131.91	110.29	128.16	105.15
ANKRD27	179.07	170.25	163.4	157.57	183.12	172.55	209.19	167.84	139.7	278.7	173.67	131.36	194.18	239.06	150.79	200.99	198.04	173.93	173.4	89.62	129.75	343.78	164.96	136.8	190.02	185.98	166.21	176.15	174.29	220.77	173.22	140.28	227.41	150.54	223.63	169.96	157.85	153.86	232.39	176.38	142.15	154.19	172.27	191.31	218.56	181.14	152.6	149.54	184.48
ANKRD29	200.78	119.41	93.5	276.29	113.9	113.78	157.85	178.31	273.89	114.3	173.01	95.72	134.04	122.15	133.99	124.84	105.4	136.59	103.8	93.78	97.23	127.08	142.52	125.8	101.72	150.23	135.19	169.29	147.93	168.78	184.43	112.56	125.22	123.68	113.27	100.51	141.13	210.27	202.41	170.85	128.32	111.7	144.77	88.46	196.22	111.39	131.91	98.05	170.8
ANLN	257.37	211.53	126.73	171.38	141.93	493.5	195.13	193.38	270.08	315.61	283.02	181.23	248.79	395.34	132.33	199	102.18	551.87	152.99	88.02	223.39	336.24	267.34	141.62	203.28	326.68	199.3	119.24	215.84	175.23	570.36	425.77	328.12	164.43	300.36	179.32	515.02	335.91	248.24	196.26	112.14	107.17	168.79	178.21	195.1	221.29	133.5	130.62	185.93
ANO10	186.15	209.6	228.99	355.29	194.4	215.86	257.69	188.2	205.85	277.58	201.3	184.81	346.89	259.83	248.84	210.53	216.39	256.97	341.63	166.64	214.34	251.53	401.93	245.72	304.84	195.65	253.65	232.98	218.39	231.33	199.64	266.37	315.32	456.72	387.03	260.34	190.09	213.32	364.15	341.73	194.99	207.38	251.3	244.39	342.41	195.44	202.27	217.8	411.56
ANXA2	1609.82	608.77	312.32	464.38	212.11	1881.76	252.27	187.94	328.02	313.51	914.57	244.87	309.51	168.91	164.49	380.14	262.61	2044.79	296.12	135.19	282.13	354.81	145.82	283.61	508.14	1020.8	503.34	246.28	449.94	557.6	142.31	516.31	982.65	173.25	1242.31	146.68	229.6	162.74	221.98	538.49	361.27	51.52	99.6	903.42	428.44	132.66	205.12	81.19	285.68
ANXA2P1	244.21	225.13	218.16	210.73	175.91	871.39	193.68	177	243.84	182.54	276.7	232.35	267.35	183.93	229.46	257.45	214.3	1378.16	237.2	203.69	171.63	214.22	65.68	133.71	183.33	497.39	295.98	187.21	451.39	181.68	178.79	545.64	484.33	273.78	485.57	134.13	140.26	170.62	177.52	395.04	327.34	219.06	188.46	392.08	199.59	101.84	266	220.92	305.09
ANXA2P3	149.42	140.16	147.12	132.03	119.77	343.55	123.83	119.19	132.41	123.05	144.53	119.56	129.55	128.45	132.29	137.68	125.28	423.12	136.33	136.14	116.91	153.16	101.29	98.83	119.64	244.18	160.23	98.11	157.71	132.45	101.94	189.56	155.29	108	186.94	104.72	105.99	109.87	107.24	147.59	141.22	142.45	120.11	160.8	128.38	98.21	124.74	105.85	155.28
AP1S1	671.31	657.91	484.2	1205.22	615.01	419.2	326.34	622.74	525.08	389.18	453.69	389.44	487.24	429.21	285.05	412.49	725.6	374.64	296.09	198.06	1278.81	424.92	361.99	353.68	718.09	449.15	781.94	600.68	422.48	938.45	372.62	418.06	694.95	319.35	843.04	475.45	398.92	530.48	500.58	436.55	524.73	480.85	275.62	356.17	255	608.51	614.9	188.98	437.59
AP3M2	237.63	222.39	346.98	310.05	181.87	456.6	418.63	182.48	342.85	221.08	233.21	267.68	290.09	306.91	291.81	421.48	234.9	397.75	273.74	141.43	195.52	365.21	367.95	242.15	174.36	216.27	184.22	382.46	264.19	211.18	325.3	597.08	402.1	395.19	262.54	277.25	207.55	242.31	354.42	370.57	153.83	199.15	234.44	303.12	452.66	200.38	181.02	235.74	309.76
APH1A	5600.58	1591.31	1708.24	2133.55	2647.98	1302.89	2357.98	2965.43	1945.25	2659.36	5700.21	1572.63	3790.55	3408.95	3320.59	2832.08	1917.29	1586.03	4087.16	1172.02	2608.99	4566.17	5178.66	2711.72	1861.94	3035.72	4651.19	2476.52	2066.4	1589.19	3121.22	2909.44	1819.14	4726.87	2352.86	1978.75	1848.8	1552.03	2891.12	1538.48	1214.05	1194.69	3485.58	4047.14	4306.27	3470.76	1489.44	1721.98	2103.71
APOBEC3B	241.21	268.11	107.21	153.05	107.83	84.59	118.17	117.68	145.65	115.43	161.82	96.66	77.91	140.18	95.6	110.33	87.45	89.45	94.19	95.52	131.45	130.95	101.83	100.05	167.93	214.26	220.37	111.67	162.87	93.04	90.11	124.12	92.48	101.65	112.33	105.25	179.28	140.09	69.04	127.85	86.07	80	65.86	116.73	86.16	183.11	100.42	95.6	109.92
APOBEC4	105.89	94.18	81.89	94.15	104.11	113.11	105.59	88.98	103.88	96.53	90.46	112.02	103.07	99.38	102.71	93.73	108.16	99.96	106.1	106.24	98.89	92.82	100	92.83	100.57	113.89	95.2	119.61	94.45	77.51	101.32	89.7	100.77	111.85	87.02	93.8	101.3	89.4	91.05	101.01	100.76	94.27	102.11	99.56	118.96	105.03	98.08	99.79	121.24
APOLD1	437.58	191.13	2193.46	508.24	602.18	298.82	1325.48	506.61	553.43	565.01	320.87	227.88	214.53	696.87	772.98	328.81	380.78	217.75	698.9	248.85	463.47	391.92	369.92	704.29	572.9	517.02	194.98	1024.01	489.77	665.12	324.94	933.32	371.09	296.89	239.76	705.89	935.9	1528.5	303.11	538.67	698	301.71	229.57	207.37	267.63	827.16	1925.45	294.88	969.64
ARF4	799.18	980.82	1052.98	994.58	1448.87	1208.4	406.79	675.07	942.18	475.19	490.45	685.68	294.76	422.14	301.68	319.74	701.21	751.13	389.58	233.33	1056.29	367.79	596.7	495.62	743.04	497.49	575.59	816.41	443.54	1269.19	450.55	438.62	1689.65	232.43	1487.51	673.09	764.1	762.79	439.46	385.64	886.82	411.34	212.21	414.36	416.98	610.65	444.97	323.5	415.8
ARFGEF2	189.86	200.37	95.53	198.48	227.18	123.06	125.49	215.3	316.24	176.43	138.28	111.8	126.47	231.04	112.64	238.83	157.94	136.94	339.71	48.1	175.57	197.91	241.71	156.38	186.39	182.8	192.1	775.42	194.55	229.89	191.63	176.93	200.01	179.43	186.06	178.42	180.8	143.44	314.59	153.5	82.6	45.09	237.42	248.93	98.3	242.56	169.24	132.61	201.94
ARG2	105.06	105.05	451.2	162.48	185.17	120.81	189.76	301.44	130.41	183.43	141.64	163.24	154.7	112.8	117.82	257.24	103.05	105.6	109.23	207.05	586.27	139.67	344.75	189.61	130.15	125.09	133.38	130.88	130.96	160.76	128.31	240.19	143.77	134.17	123.81	127.95	210.5	206.08	140.34	93.36	135.65	88.17	113.75	117.15	140.88	424.99	187	142.44	103.81
ARHGAP39	189.86	193.1	211.13	215.95	407.37	171.19	210.65	217.95	184.93	122.96	241.45	157.03	323.51	138.46	243.03	261.78	98.95	183.99	252.39	132.35	94.46	199.65	351.99	244.01	223.14	169.72	266.97	106.75	149.52	103.32	321.44	318.8	158.4	368.17	127.22	172.69	333.04	419.24	209.04	245.13	107.64	136.4	288.61	208.42	133.99	182.78	97.22	145.01	101.37
ARHGEF28	113.6	95.22	104.03	157.5	89.45	101.69	108.6	169.1	105.01	92.87	108.91	96.51	119.06	97.89	94.73	95.02	114.82	120.96	111.1	80.72	138.58	93.64	99.33	101.75	82.49	86.48	107.95	94.93	97.87	165.12	127.91	111.33	96.75	103.5	90.31	89.09	108.44	111.01	90.74	94.74	95.36	80.62	113.91	128.7	99.76	101.18	88.86	79.42	93.45
ARHGEF37	203.54	427.37	113.35	136.5	209.6	132.6	126.64	162.35	693.86	133.9	179.22	156.68	248.33	93.91	171.59	127.79	460.55	112.98	149.17	179.26	135.53	232.71	143.34	122.64	148.3	167.63	151.38	223.31	506.71	137.81	314.13	153.6	127.73	132.17	129.28	115.77	120.55	202.38	120.42	272.62	177.77	171.91	478.65	435.87	171.25	152.23	138.97	81.48	188.15
ARHGEF39	180.03	132.46	96.2	138.1	127.97	95.8	146.65	144.65	143.51	162.87	156.66	108.33	149.2	201.7	124	159.26	120.84	129.86	125.16	101.21	143.33	170.47	168.61	96.04	137.35	153.12	122.61	96.49	131.16	116.68	148.47	237.06	168.58	144.08	112.49	128.32	157.67	123.16	195.32	125.44	102.26	118.7	102.39	127.38	132.36	152.29	125.69	104.91	156.51
ARID3A	177.43	279.11	699.3	202.88	3044.74	373.97	630.96	161.88	547.2	505.8	186.16	1250.09	349.33	223.43	286.39	3179.77	182.92	298.15	432.87	357.21	322.59	383.6	435.68	837.14	268.69	307.77	329.63	299.27	293.59	288.27	186.68	1323.65	776.03	3168.12	382.94	239.38	353.68	326.6	322.39	346.5	283.7	344.75	620.17	310.83	401.58	509.71	288.29	367.21	294.58
ARID4B	153.59	156.74	152.07	181.63	172.8	137.29	121.14	206.32	137.48	165.32	118.05	114.19	140.78	124.31	117.63	122.38	197.12	128.95	156.9	101.36	154.26	133.57	123.12	156.03	148.6	134.18	134.85	135.51	131.25	236.28	178.91	120.9	208.51	118.48	167.46	160.15	164.3	145.34	141.76	113.39	111.01	87.7	154	169.8	131.99	177.69	145.61	131.73	117.49
ARIH2OS	127.46	101.23	103.33	109.5	121.24	107.6	116.91	119.55	96.66	122.21	112.39	103.38	113.28	140.04	119.83	136.39	120.32	139.41	138.72	114.38	112.77	89.12	122.61	95.7	138.18	106.3	127.74	120.25	116.94	123.34	124.99	144.18	91.8	131.96	123.04	112.59	108.65	154.72	121.25	108.13	86.94	103.25	109.2	133.04	128.39	103.18	108.21	106.63	154.24
ARRDC3	131	149.07	117.78	153.86	134.34	101.3	112.16	103.81	130.62	121.78	117.66	105.7	89.91	150.02	104.92	108.65	128.34	111.4	99.13	113.33	107.22	106.76	101.27	95.18	135.51	98.79	128.44	118.39	102.42	159.56	121.47	109.09	153.62	104.41	111.68	127.19	131.76	121.46	103.08	105.9	104.83	97.77	91.27	98.61	97.75	146.02	106.45	103.91	91.02
ASAP2	581.54	188.1	206.02	795.66	183.15	382.78	351.7	619.72	231.47	276.92	525.72	222.99	208.76	133.84	293.84	177.51	457.76	393.18	154.15	139.1	321.67	340.43	294.66	178.07	200.83	288.74	160.9	442.5	251.2	404.25	364.19	204.22	223.73	161.05	286.32	951.09	500.27	505.87	212.17	263.85	169.57	130.61	164.16	132.06	357.95	205.72	279.18	167.31	165.88
ASAP3	608.02	524.97	320	365.13	397.05	431.27	626.7	473.01	923.04	651.1	588.75	369.79	514.08	1731.24	620.06	819.73	450.64	335.9	361.33	421.09	326.13	500.58	715.37	297.93	693.01	337.53	1207.01	872.53	282.55	261.79	252.97	757.12	69.67	463.22	896.65	558.83	267.08	303.15	355.28	1195.99	332.66	451.35	469.28	420.05	338.56	1182.39	393.66	470.74	958.32
ASB6	124.7	127.69	160.18	133.81	151.65	150.47	119.8	129.3	109.66	121.98	109.09	116.41	171.48	117.37	155.45	160.44	123.06	171.99	154.85	95.23	110.99	211.77	179.73	109.06	136.47	148.88	127.1	135.99	117.61	115.83	153.75	204.11	147.95	148.91	120.11	136.43	117.67	117.84	146.55	162.5	99.68	90.29	168.57	172.55	139.89	169.51	107.67	122.21	180.99
ASF1B	312.69	169.11	137.84	162.31	200.17	228.05	339.49	240.24	285.37	436.71	307.43	157.11	355.97	787.65	216.22	530.3	137.08	304.23	170.69	124.19	278.81	309.68	652.94	146.97	253.85	344.94	166.98	193.53	219.23	131.8	438.56	521.87	363.49	352	175.59	172.15	501.26	359.13	488.52	244.88	109.68	114.19	184.75	149.58	155.44	251.09	93.89	101.42	236.02
ASNS	194.25	186.04	195.77	206.92	263.97	395.82	232.08	189.55	162.84	201.93	152.74	311.34	221.08	356.11	224.38	178.65	150.53	449.7	175.11	146.29	242.74	162.6	201.47	225.48	272.21	147.95	236.24	140.95	245.04	161.23	165.59	286.29	308.03	228.62	252.68	197.86	178.6	108.5	319.35	212.47	177.33	198.82	301.08	150.41	451.79	125.86	173.54	236.16	252.65
ASPH	201.38	141.94	124.53	126.86	120.99	111.07	108.96	156.22	127.83	117.45	139.08	121.38	160.2	117.51	123.4	105.1	132.56	122.18	133.16	103.52	106.07	151.67	108.42	136.27	106.48	122.28	160.37	123.05	99.51	142.93	127.5	128.38	102.72	103.07	159.31	107.78	139.02	165.25	111.85	162.63	118.7	111.25	113.47	135.56	131.05	119.89	112.88	109.54	150.16
ASPM	1243.11	559.68	311.04	499.11	490.37	842.58	2316.41	570.25	952.84	2589.33	1216.55	384.23	1825.29	1623.35	505.81	670.35	252.97	1062.01	692.81	232.5	699.47	976.24	2337.03	705.62	725.09	903.68	624.66	577.03	1413.77	794.46	1355.19	699.41	1593.87	795.25	1391.78	403.94	1719.65	1108.45	1800.34	904.15	189.1	199.93	667.91	1242.43	1226.35	1764.43	207.29	188.41	464.71
ASRGL1	177.14	174.45	249.67	80.73	105.23	82.39	135.72	112.67	116.98	76.19	225.83	110.53	89.78	207.4	131.83	237.57	92.19	129.6	138.63	97.4	96.27	170.17	274.61	71.9	91.73	213.06	99.95	94.29	127.51	110.62	151.32	358.67	195.51	88.57	114.48	98.67	380.21	233.57	221.02	113.15	113.88	91.55	153.28	94.35	112.62	105.34	115.49	99.13	100.05
ATAD2	676.75	651.66	486.13	909.38	376.06	193.04	350.47	310.71	355.63	515.16	456.65	339.68	437.29	370.82	165.05	445.82	214.34	255.55	642.7	296.3	287.48	578.52	519.71	544.97	318.51	472.8	679.58	368.31	296.8	421.36	546.37	336.1	1531.99	365.43	591.82	296.5	904.89	791.78	512.51	366.95	176.91	168.72	625.57	605.95	939.7	348.42	218.6	175.15	139.98
ATAD3B	124.73	130.14	102.57	105.04	144.83	108.75	114.21	134.92	110.56	91.1	107.25	99.61	115.3	101.41	100.47	119.54	117.84	116.86	106.33	106.29	113.58	115.52	106.85	113.19	125.27	108.23	115.26	77.11	114.93	115.89	105.33	111.8	109.94	103.68	103.12	115.71	104.35	117.96	116.68	133.82	76.15	111.61	95.7	108.74	101.83	101.42	109.55	117.65	95.04
ATF2	310.62	232.8	202.21	207.52	251.5	179.86	129.08	221.79	176.24	164.85	225.41	163.13	187.62	167.63	142.93	173.41	193.4	170.25	160.61	137.24	141.28	229.02	228.67	158.39	192.79	202.8	215.02	169.72	140.86	290.89	204.59	207.96	204.13	137.1	255.89	169.76	154.7	130	189.47	160.32	118.67	124.31	193.87	214.43	203.71	211.88	128.93	141.54	178.71
ATG4B	335.37	337.55	312.22	282.06	623.8	219.73	245.83	313.37	270.72	295.66	276.9	246.86	231.9	162.36	152.06	223.9	179.7	255.58	174.76	127.71	199.68	214.53	203.79	269.25	256.62	326.31	307.05	160.5	254.86	445.02	223.02	245.93	291.74	168.68	263.2	251.38	319.65	382.32	200.65	201.34	168.47	157.46	156.58	268.99	248.38	392.45	174.15	171.87	175.3
ATP2C1	305.77	377.1	207.34	333.56	251.34	242.14	163.66	266.21	257.95	178.01	198.41	160.65	169.39	195.32	107.17	142.77	296.94	220.55	147.63	100.34	192.36	262.31	155.53	163.66	260.31	186.43	282.63	180.47	180.14	322.55	164.78	209.06	305.33	134.32	229.13	267.84	258.74	314.04	171.54	181.47	160.75	110.14	107.81	190.61	225.44	218.45	227.7	125.75	168.76
ATP5C1	2498.34	3125.94	1998.76	2325.41	2091.79	1721.46	1954.04	1751.43	3990.79	2264.13	2455.76	2431.62	1274.23	2257.15	913.69	2158.05	2385.27	1376.22	2303.29	946.09	2012.29	2386.94	1535.11	1608.2	1942.66	2723.06	2785.06	5332.97	3158.01	2771.44	1807.96	2495.39	4533.65	1480.57	3199.06	2156.78	2373.48	2290.36	3856.57	1774.76	2806.24	2092.66	864.27	1408.21	1799.6	1723.28	2426.93	1632.86	1385.67
ATP5G2	7061.97	5825.99	5203.91	4719.12	6257.09	5188.28	8890.73	3741.36	6169.11	8494.49	6613.63	5186.59	4088.02	8549.33	3639.63	4645.61	4558.38	3982.52	3436.57	3342.55	6632.28	6279.85	6438.93	5803.38	6457.97	7750.86	7218.73	6720	4622.71	7492.51	3725.07	6833.49	7411.91	6463.67	5687.45	4375.9	6337.43	6318.01	4154.69	3676.99	3856.19	4110.6	5862.74	4646.31	5146.37	5048.54	3790.68	3574.98	4226.63
ATP6AP1	2679.07	4159.93	3436.82	6954.32	3736.57	4950.25	6947	9596.27	4082.05	6629.14	3332.74	2789.42	4833.96	2896.42	8688.77	8989.01	3576.2	6137.5	8353.04	3613.67	4441.55	3551.3	8099.02	7748.58	2987.75	5056.27	4525.4	3781.29	2577.52	2570.95	6728.72	7856.94	3810.54	9994.22	3953.43	6572.93	5754.74	7047.33	3310.72	7626.12	2719.18	3181.84	5961.25	5191.84	3875.36	3053.33	2980.47	3292.75	3764
ATP6V1C1	139.08	146.15	97.53	147.75	149.16	113.66	86.79	100.62	131.88	111.33	122.68	104.78	112.16	94.34	82.37	103.96	114.56	102.18	104.09	109.45	101.93	99.08	87.49	95.99	102.77	98.53	122.78	106.71	118.13	150.9	112.56	112.04	173.91	100.51	123.6	124.37	109.75	155.9	91.39	120.14	90.32	109.26	93.89	105.83	95.39	107.59	104.38	93.84	88.09
ATP8B1	176.09	199.91	128.27	153.96	116.94	132.78	144.4	127.93	163.27	144.19	162.11	136.58	147.32	126.62	146.83	144.68	127.88	120.47	199.85	114.1	116.66	127.49	243.4	148.24	139.17	135.22	148.05	138.27	142.14	117.63	136.01	120.88	227.27	166.17	140.58	120.18	132.64	127.21	242.26	155.86	145.8	123.13	146.63	161.25	137.67	123.92	150.17	125.16	152.26
ATP9A	110.5	111.45	105.38	126.08	106.65	94.55	123.41	130.24	111.09	109.24	124.62	120.83	119.86	105.76	97.82	134.68	112.08	120.44	112.09	97.47	98.58	127.98	117	109.56	99.77	105.55	104.93	116.94	94.3	109.46	131.29	127.39	117.39	116.55	106.87	107.08	129.54	107.23	109.61	92.68	105.72	114.14	110.12	113.32	112.73	112.46	92.83	94.33	101.56
AURKA	1049.79	440.68	718.99	459.04	332.1	847.95	932.76	396.65	1051.17	1173.43	1393.65	591.56	408.54	1021.96	307.33	2439.84	85.37	889.94	337.87	63.4	763.63	1607.02	2772.3	1071.15	461.55	1202.36	566	509.46	708.89	551.26	647.39	1226.97	603.05	652.05	562.28	335.74	1424.16	743.46	1366.3	478.23	344.94	112.36	482.14	464.09	525.37	571.62	362.16	112.49	397.52
AURKB	518.96	167.4	84.65	74.24	162.83	356.21	365.4	179.15	267.64	560.05	484.26	188.86	337.52	535.68	146.04	378.89	32.09	556.81	201.77	48.81	114.44	287.29	496.65	449.9	240.3	437.91	251.87	59.5	203.27	73.47	374.59	482.34	436.9	472.24	170.79	129.13	271.05	199.04	309.09	179.62	98.05	99.41	197.28	228.98	270.85	232.84	29.94	121.82	119.01
AVL9	118.97	206.16	169.86	260.64	168.62	187.69	136.64	207.72	194.32	150.24	140.98	178.88	163.62	190.56	211.26	162.57	142.98	165.74	207.88	114.51	169.58	230.49	193.06	153.7	164.33	161.19	153.51	213.85	140.05	188.74	303.43	174.6	180.88	158.4	227.65	211.01	163.51	160.6	307.8	159.78	138.85	126.9	180.59	159.98	157.42	158.11	157.17	156.46	195.89
B2M	13387.5	20890.5	16737.6	27213	16799.8	30250.8	12614.5	28331	16691.3	11868.9	12179.3	14229.3	21481.2	7486.94	16254.5	13568.3	15674.7	23678.9	24318.9	11408	14554.9	23420.6	14987.6	13888.5	13853.9	22870.9	13959.3	10059.2	19918.8	21338.3	21182	19978.6	12280.6	4581.67	17320.2	22137.7	12463	14885.8	11040.5	15972.6	31439.4	19515.1	10673	15727	13885.2	26065	20050.3	15904.9	9836.57
B3GALNT2	130.69	126.92	181.59	169.46	153.63	144.5	143.56	163.74	145.9	142.72	141.42	152.77	158.12	154.94	173.73	132.29	163.28	160.87	198.88	121.44	156.76	143.55	287.06	196.4	114.32	160.37	147.78	140.16	148.04	142.49	176.74	136.86	159.57	189.81	181.36	144.83	160.41	155.83	223.51	128.25	152.82	116.34	186.93	212.9	153.6	122.96	133.2	118.76	172.65
B3GNT5	144.45	110.8	147.58	73.1	92.27	119.1	142.12	104.17	161.65	109.46	163.82	134.62	86.8	158.36	83.18	102.19	100.5	115.61	99.5	86.44	89.89	143.13	118.95	95.49	88.53	126.59	146.89	100.99	141.79	93.08	147.16	146.25	149.62	94.47	228.75	136.27	141.41	114.69	135.3	98.62	127.29	91.77	132.84	92.17	94.99	112.62	117.45	95.61	83.95
B3GNTL1	111.74	140.96	125.45	151.99	168.41	129.88	136.46	96.48	132.38	125.4	118.07	122.45	180.85	111.07	179.77	128.78	112.16	142.32	161.05	128.13	117.3	128.25	148.74	126.75	126.53	167.41	159.69	112.73	114	134.15	132.65	147.35	154.3	129.23	194.47	97.97	109.36	120.31	147.08	159.68	118.78	129.65	138.14	229.78	139.93	126.35	120.66	110.33	205.18
B4GALT7	534.41	1355.04	741.87	847.27	1412.65	853.37	679.76	653.68	797.01	718.92	571.1	421.68	572.6	539	763.95	690.83	461.85	1037.05	644.12	599.73	1008.98	477.45	527.38	909.47	646.32	691.87	1006.76	372.6	747.42	644.7	1083.86	432.07	473.46	1074.07	684.31	633.16	690.34	745.78	531.94	677.47	508.37	581.67	772.31	868.05	486.98	755.45	521.59	522.9	879.67
BAAT	6490.74	5728.52	5429.53	14223.4	3661.87	716.43	6638.24	7181.17	2536.76	6191.75	3843.84	9389.08	4745.32	4932.38	4546.33	2496.76	10092.7	1375.45	4658.23	10087.9	3963.07	8098.14	13274.2	3873.29	8115.51	5600.12	2018.87	9783.4	9167.33	11759.8	1515.31	10468.6	12611.6	3217.96	2275.68	8529.74	7679.8	11941.9	7147.38	7063.77	11763	11303.1	2758.36	2320.81	6949.95	4645.1	13125.2	6954.37	11172.3
BAD	152.9	113.77	111.9	147.03	114.45	129.64	122.88	118.51	157.54	105.7	146.03	134.39	126.36	132.53	102.14	133.87	138.75	133.76	123.47	107.32	110.35	119.34	106.74	106.39	105.53	164.65	144.8	160.24	143.04	124.25	128.94	132.39	124.31	123.51	121.53	148.71	151.66	137.46	103.66	112.31	133.27	112.15	122.35	111.94	124.57	106.97	105.24	105.62	100.03
BAG2	106.64	173.41	149.11	124.77	229.06	217.27	178.49	259.58	181.64	133.45	135.22	182.36	335.73	195.71	308.7	151.56	233.51	373.57	452.2	255.67	90.69	164.72	133.95	109	163.39	287.23	168.26	163.72	116.17	207.19	277.67	142.73	301.66	114.31	298.3	198.14	202.11	185.49	230.56	387.5	194.82	158.63	179.26	255.06	195.17	160.05	273.41	173.55	157.81
BAIAP2L1	1073.1	1532.33	909.71	1027.33	2315.11	597.2	1398.36	123.63	1617.91	1721.89	1325.9	487.6	1039.12	59.63	306.53	905.4	164.13	484.19	1235.18	200.95	1531.75	1570.12	1046.48	1007.78	934.78	1360.7	1836.56	782.58	656.07	542.19	697.53	385.66	806.21	1080.12	874.57	318.6	1158.77	1284.16	1662.22	661.08	473.92	220.1	1741.07	2330.2	1125.67	1657.91	496.32	466.66	825.41
BAIAP2L2	1305.47	2807.55	139.3	18.89	42.91	241.36	20.71	282.27	132.14	11.48	1745.46	129.54	374.68	907.84	57.37	8.57	459.16	113.96	77.3	40.21	78.09	1145.37	1713.16	386.42	100.3	159.54	807.93	262.03	993.87	43.91	22.63	62.9	3366.9	1724.31	406.33	28.52	293.37	265.08	736.91	415.24	270.3	251.24	4084.2	375.7	430.34	311.32	96.21	330.03	179.75
BARD1	524.69	229.96	216.84	179.33	213.06	303.31	325.41	272.93	228.91	392.45	649.47	209.19	522.52	532.42	237.51	344.48	175.34	350.94	246.02	131.51	233.83	271.83	763.98	300.17	339.69	269.78	337.01	180.55	249.97	172.13	338.12	292.03	371.13	343.63	252.1	191.86	328.57	255.93	441.25	256.98	110.2	127.5	286.18	381.83	389.41	356.21	167.11	131.28	204.32
BBIP1	167.68	220.85	127.42	137.28	128.78	175.84	171.87	169.48	158.54	162.76	158.7	140.91	133.7	134.88	129.08	185.32	151.11	164.18	146.51	104.86	136.8	125.88	99.69	121.37	192.89	189.75	187.14	152.74	168.13	176.45	167.14	137.14	216.79	122.03	185.2	153.75	189.93	167.04	167.91	132.49	132.04	165.24	112.51	172.04	122.45	158.25	140.95	131.65	139.58
BBOF1	152.24	139.11	136.32	151.86	111.44	215.71	166.91	161.69	121.78	148.04	143.02	139.28	140.56	146.22	118.59	134.91	180.07	168.79	133.46	140.04	149.12	134.71	118.16	162.04	216.06	172.47	182.83	235.02	151.62	101.28	126.28	148.99	111.8	160.4	132.29	108.84	189.54	205.3	155.27	142.85	143.73	96.42	106.49	245.15	176.38	157.09	166.71	137.97	134.71
BCAT1	133.39	182.1	146.67	222.65	145.38	1215.9	186.02	115.86	300.26	138.65	134.94	186.28	143.2	129.59	188.53	178.03	168.56	1061.8	106.82	56.14	142.74	150.86	199.83	142.34	222	168.57	161.12	159.98	209.23	198.31	182.39	250.67	1985.81	151.94	699.79	167	179.21	268.58	139.25	164.68	117.08	142.64	120.15	118.5	156.65	166.12	191.61	138.49	116.18
BCAT2	923.54	575.52	398.09	85.12	213	440.35	1502.41	43	898.97	1559.14	792.8	123.85	883.5	570.65	338.63	110.33	120.57	467	153.06	120.35	673.22	1803.43	852.38	502.26	291.61	620.84	662.23	102.89	847.76	438.97	640.36	75.58	90.02	622.49	323.46	103.04	656.56	821.37	469.89	258.4	175.83	198.76	322.75	263.77	410.4	1756.92	694.04	213.88	486.28
BCL9	289.72	255.45	376.79	346.65	590.04	308.57	601.73	389.91	188.69	820.86	284.63	276.8	922.01	497.64	592.49	316.58	231.78	263.64	530.16	231.26	430.17	505.17	701.77	409.35	265.72	588.3	387.89	291.02	298.72	317.05	322.9	362.07	442.38	1225.25	483.2	217.59	303.65	327.28	461.34	287.91	204.43	290.65	840.18	629.23	1009.11	453.92	160.55	257.67	248.21
BEX1	407.49	490.6	251.65	649.19	451.53	254.49	811.58	434.18	353.23	994.43	311.55	264.68	214.06	186.65	143.79	1286.21	171.18	266.29	183.59	216.53	300.2	347.2	174.25	802.61	314.8	633.42	395.31	140.02	231.71	428.95	242.25	310.19	327.67	181.15	195.59	361.87	659.65	775.91	316.63	240.32	164.96	138.5	167.51	352.56	225.13	88.45	229.71	128.32	153.96
BEX2	263.56	341.92	73.51	886.57	2112.34	298.5	3547.99	40.77	61.92	4702.96	415.67	573.96	49.7	117.42	78.08	5330.23	51.84	219.34	83.95	122.97	610.81	1251.73	550.21	3734.22	46.84	13.04	2527.04	27.78	190	838.32	3.67	2123.66	28.72	4315.49	1185.53	30.36	65.52	76.22	83.38	67.98	409.42	172.35	1543.91	675.69	993.71	144.07	37.5	133.67	80.97
BIRC5	287.49	174.62	130.5	119.76	340.88	513.96	265.62	127.46	240.29	360.3	277.78	171.35	239.22	282.83	133.74	470.02	67.93	505.44	122.53	77.45	170	406.52	321.96	196.87	186.43	462.77	177.77	120.97	206.35	122.57	383.24	639.5	256.84	254.67	184.77	147.14	355.29	231.4	163.95	216.45	151.6	130.41	206.29	169.36	192.43	177.68	97.46	142.04	176.88
BLM	230.75	142.5	126.13	121.12	120.57	167.54	158.15	91.17	133.46	182.59	212.91	118.02	136.02	222.77	94.33	188.39	92.08	164.82	121.22	93.94	115.19	142.05	168.96	142.89	126.34	251.75	123.35	102.35	114.88	90.39	156.82	185.03	177.25	159.93	133.55	89.36	167.14	126.9	272.73	119.58	95.56	98.26	164.06	122.56	117.6	143.95	83.27	109.03	94.99
BOLA1	566.83	204.03	167.53	260.54	219.97	138.47	198.7	344.1	178.58	182.85	431.16	157.41	215.56	285.23	248.41	223.83	240.77	151.07	224.18	137.04	207.76	205.1	286.16	163.02	176.04	344.78	240.69	270.06	206.29	230.47	206.84	164.75	220.6	225.05	348.43	273.86	223.38	261.69	268.84	181.9	92.42	138.37	294.65	265.11	406.38	276.65	230.46	147.24	190.34
BOLA2	211.77	145.05	148.06	223.57	164.93	159.38	215.7	167.11	169.16	259.12	179.15	156.58	146.06	174.1	154.11	182.21	287.4	140.21	184.69	95.81	246.95	175.21	136.42	173.63	210.62	207.61	346.03	334.33	189.65	219.76	149.41	139.84	226.67	155.8	132.6	197.71	219.57	238.66	151.01	167.28	159.03	110.02	108.93	170.16	138.8	235.52	143.1	203.99	177.53
BOP1	461.89	4120.96	1575.63	1446.15	2588.79	1343.17	571.32	1802.2	643.48	665.32	631.73	1230.13	3942.11	808.86	1551.9	762.28	907.81	1874.65	2828.31	1079.37	230.48	1856.08	2437.85	2394.1	906.03	526.6	3289.28	168.42	1299.98	591.87	1850.45	618.21	986.67	2771.63	1478.59	675.42	1074.22	1196.78	1479.67	5392.75	980.97	898.59	3017.18	2399.94	1787.09	861.58	953.66	956.03	2213.98
BORA	198.98	165.08	147.82	144.14	199.28	158.12	211.7	165.67	152.83	295.22	152.32	195.89	221.54	325.01	164.25	377.74	180.23	186.15	203.24	132.3	172.79	231.74	230.13	203.79	222.8	179.76	141.35	191.2	168.44	161.3	262.71	556.13	250.95	184.28	221.9	153.81	252.48	198.11	324.2	215.05	139.01	122.76	181.58	134.69	143.62	178.22	157.68	139.99	174.11
BPGM	288.65	307.55	226.02	224.45	149.47	214.4	124.74	257.18	166.58	142.72	273.88	139.18	186.44	209.41	129.09	171.25	206.77	202.86	204.09	83.95	193.41	200.82	178.06	94.63	212.83	182.22	334.95	264.81	222.06	234.8	167.14	150.8	237.8	184.52	243.03	150.78	188.9	182.25	260.31	200.16	142.46	135.93	124.65	235.14	196.46	159.23	150.33	120.41	129.1
BRCA1	347.01	161.74	107.27	147.48	128.38	125.88	159.82	133.56	198.58	199.55	279.65	123.31	145.48	282.6	106.72	133.64	118.02	142.91	142.71	97.88	103.29	157.96	222.42	110.01	193.65	156.6	135.97	120.88	152.27	151.77	237.68	205.66	254.03	135.13	129.96	131.4	178.28	207.48	130.55	145.55	111.71	120.04	110.56	96.91	128.01	159.77	87.84	118.19	184.21
BRD7P3	126.09	129.91	164.3	172.2	191.42	139.9	143.21	209.12	158.14	149.64	108.42	134.99	125.6	172.08	110.58	119.58	208.34	141.1	145.05	96.53	162.49	153.27	120.39	108.74	194.37	139.43	148.76	134.92	115.08	230.26	143.03	167.36	191.91	119.17	130.96	184.74	141.98	157	176.95	164.19	103.88	125.81	86.66	130.06	120.87	178.33	157.97	116.08	123.32
BRI3BP	279.02	187.41	159.06	151.53	176.78	167.4	163.41	155.97	191.66	237.42	254.49	231.38	175.83	188.79	157.54	526.26	205.45	157.62	194.72	110.51	163.08	270.71	358.64	201.8	221.9	319.52	223.27	165.73	157.41	134.72	218.06	228.66	308.84	150.39	176.07	124.54	310.83	251.48	256.23	214.94	231.45	123.54	188.81	156.07	160.24	175.13	193.46	161.48	176.52
BRMS1	204.54	313.08	238.89	257.75	327.99	256.08	181.72	207.8	247.04	166.58	207.8	187.72	237.28	170.19	250.62	274.84	167.8	340.92	349.22	252.96	226.77	207.46	310.32	261.16	210.43	242.36	228.23	248.54	221.61	226.43	259.13	290.34	210.79	346.68	250.43	181.8	249.17	234.25	196.08	263	199.19	199.74	233.45	321.06	216.64	188.37	175.89	255.11	325.17
BRPF3	997.76	996.43	812.11	1087.33	1557.76	531.81	693.05	1965.35	1453.28	805.67	1064.42	677.03	1692.61	684.44	676.06	705.74	921.48	459.61	1067.33	584.58	815.96	1064.01	888.98	714.96	560.99	829.29	533.73	522.04	579.25	820.71	1380.13	911.36	2130.78	1320.79	642.69	816.2	1417.69	1028.52	999.73	412.04	506.54	449.93	886.72	684.52	956.46	929.68	779.28	517.52	436.87
BRSK1	787.17	549.5	78.64	806.71	343.4	263.1	780.53	538.68	87.57	1024.91	789.46	224.77	1139.36	320.37	1147.13	312.14	451.47	402.58	640.18	129.76	335.85	365.24	1097.59	320.5	1476.92	522.11	605.19	1342.7	753.95	662.51	40.88	1255.09	64.37	1330.8	163.39	863.75	178.26	186.67	922.39	587.44	201.58	253.26	1138.75	1953.2	787.35	694.92	94.09	278.78	440.83
BTG3	1428.27	312.17	366.94	518.4	366.8	1053.71	314.96	1056.79	343.99	390.5	1197.16	303	645.91	695.64	671.15	1144.04	512.83	1293.85	366.66	212.85	457.38	409.22	1013.55	569.06	352.89	873.75	359.26	274.28	586.97	516.71	625.99	678.74	1593.91	226.46	377.08	185.69	1146.39	1084.73	386.86	195.75	425.05	180.64	300.85	364.25	429.81	814.42	318.31	207.8	152.06
BUB1	297.13	196.84	137.99	160.39	147.84	278.05	361.19	178.81	320.78	527.36	367.94	166.15	308.6	630.56	138.32	258.2	89.32	326.12	181.09	98.53	184.8	291.74	335.21	138.41	178.38	384.68	314.35	116.22	273.36	223.32	335.95	359.93	347.45	177.05	393.31	138.7	297.61	164.91	344.67	252.23	87.91	84.76	120.5	268.3	277.46	274	101.66	93.22	140.9
BUB1B	225.57	154.13	135.96	136.6	139.46	164.79	165	131.6	177.32	233.69	190.85	144.32	193.7	248.01	132.02	165.95	142.87	238.16	143.16	159.06	144.19	173.4	181.41	115.58	156.2	223.83	173.65	158.13	170.13	146.52	194.67	232.1	168.9	158.51	177.12	147.74	176.48	157.25	173.73	169.26	115.85	141.7	144.27	131.05	139.87	180.56	138.62	134.49	146.99
C10orf35	545.93	291.95	87.19	237.04	352.39	348.37	264.68	206.41	114.1	275.81	499.91	218.83	91.28	133.08	148.51	806.81	75.85	433.94	451.49	131.83	192.87	417.7	526.96	332.75	284.06	577.19	75.46	81	290.6	187.36	82.54	743.23	163.29	518.21	479.67	241.53	132.63	132.45	175.02	362.35	166.7	144.89	549.16	632.66	336.71	194.27	257.13	313.24	223.8
C10orf54	228.15	159.35	164.24	145.7	166.86	408.15	166.15	130.29	136.79	125.7	237.49	156.54	169.86	171.99	186.49	147.18	191.98	485.42	164.72	138.04	129.71	346.27	132.77	125.2	177.59	164.83	166.09	177.21	230.64	141.49	158.51	234.08	124.58	146.72	178.88	184.38	119.56	159.63	108.71	214.06	224.08	187.6	219.6	255.63	167.33	147.61	203.92	198.78	148.45
C11orf80	223.36	128.98	182.38	138.23	195.88	213.52	136.31	144.47	146.62	137.51	244.05	167.64	188.84	122.15	115.63	207.33	91.2	264.1	190.73	109.67	119.7	209.56	204.66	153.08	127.06	231.3	178.08	178.04	182.03	143.05	142.8	203.08	237.31	381.28	227.31	113.48	241.76	134.51	214.44	184.82	128.51	92.24	241.86	331.32	171.72	149.07	163.82	170.21	131.54
C12orf49	168.92	192.29	262.6	113.85	116.7	160.53	145.77	117.11	116.55	146.31	143.51	119.99	99.48	139.8	81.51	137.46	92.08	184.21	183.25	76.19	134.65	170.95	107.53	98.33	176.83	137.62	130.75	110.4	140.76	138.53	154.71	199	158.14	152.1	167.8	103.67	183.17	175.11	111.73	125.79	114.42	129.26	210.27	128.37	101.54	118.3	86.24	101.04	89.59
C12orf73	138.52	129.85	140.49	136.56	124.72	115.79	128.93	120.18	132.74	139.65	128.79	125.99	119.94	125.73	125.32	126.85	141.29	111.81	134.01	159.01	125.54	120.82	135.25	134.09	137.15	139.78	112.02	159.15	108.08	135.93	135.19	118.97	94.15	105.84	129.11	118.28	129.27	134.01	121.12	139.12	128.62	131.36	121.27	104.92	141.1	122.6	114.74	131.11	107.55
C14orf166	1251.02	1680.07	1321.07	1356.72	1194.07	1659.38	1307.52	2162.88	1878.53	1869.63	1202.59	1384.51	1125.03	1673.65	939.49	1083.83	1810.19	1494.11	1235.18	1265.79	1468.6	1361.9	1264.63	1317.77	2003.27	1741.8	1481.36	1283.76	1811.35	1915.68	1960.09	908.33	1947.27	1254.32	1611.9	1786.97	1575.05	1731.09	2162.94	1544.96	1503.86	1505.13	1026.14	1362.1	1450.04	1375.2	1728.83	1029.35	1340.64
C14orf93	387.15	415.59	326.36	315.66	395.68	292.3	602.5	449.01	268.71	724.16	392.76	220.99	335.26	374.97	363.09	370.71	403.15	255.42	353.46	309.68	345.73	298.59	730.36	426.36	312.84	372.71	426.61	379.91	374.85	328.5	321.3	308.34	406.29	354.2	266.26	213.19	331.94	348.15	378.06	288.34	217.68	266.87	375.76	627.04	405.53	487.72	265.56	266.94	419.88
C15orf41	261.85	245.69	173.4	215.23	136.33	118.72	126.22	285.57	170.01	120.51	219.97	149.18	300.24	239.22	199.85	165.98	184.35	144.65	290.72	77.37	169.46	265.91	261.59	158.23	153.16	188.33	294.43	119.33	241.87	192.31	180.64	218.02	170.39	165.05	179.32	151.47	159.43	113.85	171.4	169.34	128.23	70.55	285.77	240.7	215.48	197.25	169.63	149.39	105.71
C15orf48	193.47	97.69	94.18	98.85	104.46	117.24	117.95	106.58	111.61	107.9	164.42	126.88	105.27	123.33	108.56	110.27	96.31	100.52	101.45	92.37	127.3	107.73	113.44	107.68	88.82	122.95	101.72	130.72	114.15	104.22	82.92	149.68	101.31	94.36	108.35	84.67	103.75	101.67	87.16	111.25	88.35	87.96	119.21	114.08	111.33	125.41	92.99	111.3	103.85
C16orf59	376.56	160	101.71	127.6	134.04	227.94	206.97	145.89	188.84	292.19	370.41	134.48	176.17	476.92	116.56	460.89	90.99	240.9	128.27	85.19	113.85	194.51	381.57	78.32	199.37	272.03	476.95	189.15	223.06	112.31	194.38	240.36	217.29	170.25	97.59	227.12	351.61	287.66	354.18	164.22	64.93	101.56	110.03	177.63	108.61	140.57	72.38	98.11	167.33
C17orf53	309.56	202.99	148.07	200.22	177.54	215.23	444.14	147.91	234.1	550.12	309.27	191.64	202.22	497.13	149.78	336.39	142.68	225.01	155.29	212.46	162.02	255.85	319.4	215.14	307.79	504.7	241.4	289.33	150.15	197.98	291.99	225.79	252.35	297.5	162	162.47	270.22	349.88	281.82	207.23	140.54	207.32	152.37	174.35	165.51	238.8	146.07	129.83	302.28
C17orf58	1016.83	1164.71	841.21	1067.54	647.68	163.87	862.08	820.32	631.92	1106.71	751.56	563.22	417.93	1229.54	323.7	622.89	1249.27	220.56	771.54	112.59	868.16	955.5	257.85	259.16	732.03	1015.75	1791.54	870.02	755.05	1143.77	744.29	880.75	1500.4	198.25	1075.36	905.07	656.47	721.82	785.82	596.95	339.63	307.5	441.13	1567.25	646.34	700.95	931.49	347.01	957.66
C17orf80	216.1	223.27	197.27	186.95	205.53	152.69	158.56	188.18	125.64	162.47	168.09	132.29	149.69	192.84	156.13	171.95	207.91	170.61	175.18	140.1	141	196.55	164.14	177.02	237.8	228.54	174.33	229.93	159.1	223.01	161.61	160.13	260.79	141.21	130.52	145.16	238.38	300.9	183.94	181.18	162.21	139.85	153.49	168.82	168.58	187.22	172.74	151.48	226.18
C17orf82	181.57	125.07	154.69	150.56	143.12	129.86	161.1	298.26	142.17	116.81	244.13	140.54	163.6	131.75	209.79	150.72	166.27	132.06	136.34	130.61	134.23	149.59	252.36	122.38	141.16	215.14	127.68	130.93	147.03	133.55	184.84	168.44	166.68	158.54	130.21	150.4	191.37	157.76	194.05	141.34	111.67	113.68	174.2	121.82	188.15	134.71	131.14	155	169.9
C1orf106	319.58	140.85	75.85	80.03	87.76	478.39	318.25	798.16	222.96	393.9	379.06	198.44	80.74	246.41	121.71	319.21	83.86	518.53	160.85	117.87	383.72	1188.73	275.81	667.6	164.75	154.01	835.6	115.12	240.64	106.85	113.07	566.39	145.5	945.5	154.41	121.29	840.49	429.25	100.97	35.53	181.92	5.67	345.57	338.18	95.35	288.34	116.89	41.01	145.93
C1orf112	297.78	264.1	184.77	1105.84	278.66	257.29	542.56	552.38	230.83	563.95	278.5	267.29	518.02	408.64	459.61	393.16	369.73	322.94	339.17	224	345.21	257.11	602.45	538.93	227.27	401.89	375.44	516.42	179.73	380.1	300.71	235.62	346.32	407.84	482.13	303.54	374.8	359.26	609.55	242.17	152	98.27	186.92	253.52	331.17	479.59	83.76	272.05	216.03
C1orf194	382.12	364.1	147.85	283.3	202.29	113.59	140.11	193.12	166.8	138.35	407.27	144.72	192.03	150.18	169.92	149.33	249.6	113.43	132.4	114.01	180.65	266.51	128.92	148.73	184.45	235.6	221.58	255.61	190.71	428.69	233	187.98	123.44	122.46	192.52	143.41	163.62	193.38	297.74	318.66	198.3	120.04	117.36	352.63	224.06	137.07	172.24	124.85	262.43
C1orf198	938.86	355.17	652.43	417.75	356.12	814.09	396.45	362.21	238.53	388.76	817.95	481.27	1372.33	187.19	1043.8	307.28	391.88	1238.25	879.85	271.2	450.21	633.03	1439.55	876.04	550.78	393.68	529.66	339.81	753.93	318.4	421.74	570.24	813.48	1631.68	599.96	494.58	213.46	140.13	796.15	410.04	656.01	362.63	515.48	814.06	539.74	376.57	275.36	472.48	313.53
C1orf35	288.29	233.65	257.82	359.15	462.61	231.44	350.55	562.95	201.45	407.59	266.01	242.4	476.6	319.14	430.18	396.16	320.73	248.35	408.24	243.69	345.18	372.21	533.27	492.92	273.65	333.29	282.23	203.48	223.64	311.06	366.39	302.02	398.95	543.17	366.31	267.36	371.93	295.57	507.13	297.83	191.92	200.29	363.05	445.63	332.03	339.12	219.73	271.41	294.12
C1orf43	866.53	341.89	215.68	368.36	231.94	204.37	232.79	442.25	313.9	333.23	825.44	269.43	309.41	234.49	209.22	242.73	481.84	194.12	281.8	174.35	386.18	270.57	250.58	270.49	344.59	465.51	354.35	344.31	363.32	780.47	244.25	226.42	638.62	207.91	575.64	340.73	288.56	423.76	438.15	227.41	287.67	237.74	228.57	199.03	281.36	383.33	266.97	109.53	261.31
C1QL3	101.37	103.28	112.13	106.28	117.55	108.46	110.85	111.99	99.23	119.71	116.18	110.23	114.94	104.05	105.19	103.23	125.95	97.22	104.68	98.77	102.47	113.81	114.98	105.49	98.66	90	100.32	95.67	105.74	109.02	109.09	114.56	118.38	92.59	105	98.78	108.47	97.29	100.25	100.69	88.17	107.74	121.87	100.91	106.65	110.84	91.99	104.35	97.64
C3	3569.96	2967.8	5153.18	654.02	1595.69	1644.44	2826.87	2271.79	5895.17	3015.85	3059.67	2840.31	3909.34	1870.62	1052.13	318.69	3078.77	361.03	2410.33	1285.37	7927.71	1791.83	3677.31	1551.54	7806.68	3496.98	4002.36	2483.84	5982.28	2226.7	892.49	327.26	3419.32	1737.03	3590.82	2385.23	4596.31	4436.4	3903.21	2628.85	4575.09	2862.64	1532.18	1131.32	2863.38	8806.41	4323.79	3112.48	3541.54
C4BPB	2738.26	3801.22	5163.92	2546.92	2287.16	798.47	2138.53	7964.5	1988.96	1773.19	2332.88	2759.27	2222.49	1002.88	2053.99	120.67	6928.21	271.99	3336.99	1809.65	4447.58	1151.13	3225.68	4038.03	2148.12	2371.46	1475.12	2238.09	3401.27	7489.59	1863.26	777.11	1565.86	1213.81	6074.09	3363.18	2340.49	2964.6	6060.55	1467.81	2015.19	1917.95	2946.23	2006.66	6455.94	5367.64	3109.02	1560.88	836.74
C4orf46	169.3	133.89	141.43	134.78	141.07	158	152.11	147.03	147.91	178.18	155.47	121.94	134.26	256.74	134.72	142.51	122.69	163.82	105.49	113.71	136.38	130.87	164.76	109.04	151.91	183.68	169.89	118.28	154.68	120.71	158.84	159.38	158.85	140.37	157.26	150.68	191.81	174.37	117.69	141.09	118.98	145.55	153.62	124.78	116.68	147.18	130.15	114.19	136.88
C5orf22	337.59	203.55	167.93	214.98	261.62	143.96	172.04	194.08	235.42	184.72	329.15	165.75	186.7	214.85	167.34	171.87	182.65	153.55	196.11	117.58	258	309.43	176.95	161.68	329.73	160.25	251.04	140.86	207.89	256.02	269.68	223.47	204.65	164.13	233.29	166.37	271.42	212.75	175.15	167.17	128.18	124.43	176.31	160.58	173.31	244.43	159.57	156.55	192.36
C5orf34	221.02	135.39	109.43	156.07	132.73	139.82	153.13	131.34	149.63	227.32	183.32	115.47	127.97	191.49	119.1	154.87	117.69	147.67	125.14	131.84	139.66	141.94	171.09	136.54	157.81	152.94	187.03	166.65	132.56	161.85	227.61	146.89	155.71	127.57	148.82	115.85	173.09	196.74	172.97	131.45	113.54	115.65	123.37	127.42	124.86	182.97	102.45	112.29	122.74
C5orf46	107.26	116.21	128.39	274.97	101.18	544.27	145.25	109.83	111.33	116.44	99.66	114.02	117.43	100.84	132.13	110.71	103.21	1239.39	244.19	113.3	117.69	110.83	188.22	128.75	218.16	130.86	75.91	111.64	152.08	115.96	132.52	120.37	110.37	134.21	229.69	146.95	110.66	70.57	123.12	126.29	119.33	110.32	134.82	126.77	109.01	98.78	104.47	133.72	107.91
C6orf1	171.67	162.04	140.49	234.1	156.18	138.42	167.07	190.04	151.55	158.69	160.9	146.03	257.08	161.76	199.87	135.35	156.78	145.87	250.49	133.9	163.06	242.42	196.26	169.98	197.61	140.41	150.68	190.75	132.29	178.44	153.7	195.56	220.99	177.09	199.97	182.73	148.58	139.79	195.54	249.43	113.62	159.4	179.59	198.82	170.82	177.02	169.78	126.55	179.67
C6orf62	1744.88	2337.81	1759.83	2737.06	4405.54	1206.45	1465.89	3033.3	3147.03	1603.19	1600.25	1402.64	4239.12	1957.47	2317.04	2417.29	2284.73	1137.94	3592.06	734.39	2692.9	2117.96	2216.35	1587.62	1738.93	2174.09	999.47	1965.97	1640.14	1526.17	5006.25	2735.75	4846.72	1695.69	2540.97	1456.83	3926.87	3229.55	2369.8	1424.77	759.18	1001.46	1674.56	2917.84	2369.25	2671.59	1872.68	1017.32	1008.7
C6orf89	368.87	248.93	516.02	408.36	287.86	189.17	246.62	261.25	283.84	281.67	287.4	187.77	444.53	330.71	369.13	192.23	219.29	210.9	651.76	224.1	324.1	328.62	384.74	282.54	282.22	382.6	570.02	206.54	268.96	301.98	485.93	158.61	438.19	264.44	284.02	232.48	283.8	281.72	484.97	243.41	207.37	255.54	282.87	499.67	359.05	296.8	270.56	267.5	187.8
C7orf50	3262.41	6685.52	2613.92	4606.73	3308.66	3035.45	1787.88	168.19	1755.9	2867.83	3109.6	1573.26	3173.87	7068.31	2726.17	5232.01	192.43	3680.75	1857.54	2048.13	4952.53	3074.22	2754.98	3522.42	3213.97	3025.78	2011.99	4568.4	2190.57	2145	20700	5412.83	2365.12	4035.14	2225.37	2369.16	3054.44	3619.38	489.55	2027.71	1992.18	1764.19	7474.67	6271.47	134.19	1244.08	1734.63	1623.09	2499.74
C8orf33	630.65	879.18	324.59	474.07	825.94	465.25	279.69	473.82	473.49	302.26	615.58	315.53	1379.77	269.43	292.81	345.54	483.99	388.86	627.94	157.48	242.18	705.13	423.31	664.34	286.79	367.34	794.06	108.35	478.76	366.16	506.03	234.6	698.9	697.36	695.64	392.77	463.38	590.44	333.67	952.58	182.15	197.96	599.71	708.14	670.81	401.81	218.49	175.13	341.9
C8orf59	1547.87	2561.37	1971.15	3661.35	5164.24	2963.38	3052.68	2740.73	4428.18	3645.26	2329.7	2590.95	3484.49	4118.36	1834.02	3518.52	2431.3	2717.42	4414.8	1557.15	840.88	2331.95	2928.54	3657.7	1514.45	2418.69	6659.74	3281.07	4906.78	3667.88	4486.36	1480.91	3028.25	3596.99	6335.01	2852.46	2893.86	3647.26	3590.37	6482.39	1861.21	2293.06	5796.51	4560.87	4626.27	1798.03	2213.8	1671.6	2404.2
C8orf76	1050.8	2067.6	1398.33	2170.75	3079.91	785.73	1110.46	1190.61	1271.18	954.96	954.74	1129.98	1629.36	1430.52	916.28	939.88	839.17	639.27	2874.96	943.67	456.12	1292.71	2190.26	1984.36	1080.33	1230.68	3032.59	1355.97	1557.67	721.1	1126.23	1186.43	2466.67	1760.11	3724.56	1076.09	1810.73	2368.96	1747.95	2754.72	810.93	431.99	2285.49	1962.23	2167.29	661.68	974.66	829.32	1223.35
C9orf116	105.77	125.77	122.49	224.06	189.8	170	115.3	172.65	132.67	104.03	91.62	106.55	92.65	114.16	143.73	157.9	145.2	150.93	96.18	104.56	131.08	94.64	187.23	84.42	157.83	90.48	128.1	111.44	107.99	161.83	129.03	109.94	102.29	84.14	127.66	220.71	191.47	194.41	125.8	148.41	117.47	155.87	114.01	100.56	76.78	101.98	181.5	136.38	188.34
C9orf152	572.78	146.07	68.63	501.33	97.86	233.51	83.96	597.99	88.19	67.25	414.95	116.96	366.09	142.42	344.39	59.65	1281.25	149.33	141.96	40.24	93.23	189.5	110.33	734.54	76.7	102.08	132.17	46.71	93.64	350.72	292.37	81.54	63.61	375.21	63.29	185.12	88.63	108.72	700.01	205.33	137.32	119.48	134.15	129.14	809.7	130.09	73.11	159.21	71.76
CA12	92.76	88.52	92.33	86.07	143.88	175.5	119.03	72.73	85.17	88.74	85.08	142.22	105.19	69.13	87.98	85.32	97.11	188.42	87.04	87.4	86.63	109.16	70.59	134.56	81.81	88.01	97.48	163.97	81.23	92.76	81.87	175.83	88.18	145.43	245.06	99.47	83.88	78.16	70.79	131.07	90.08	95.33	92.62	96.98	187.38	99.8	112.43	118.25	105.77
CA4	116.39	104.69	731.53	314.77	770.35	97.32	578.94	198.39	190.82	260.71	108.53	83.94	94.18	91.11	132.76	250.64	536.76	91.9	378.07	135.83	158.11	153.07	165.19	381.5	150.37	144.2	133.35	165.87	137.23	164.53	209.82	149.96	144.04	151.71	151.99	198.78	117.14	136.62	98.49	107.69	157.45	169.98	182.83	122.04	129.65	149.45	796.81	151.68	113.99
CABYR	710.32	196.84	122.43	160.33	109.51	99.95	106.95	131.19	97.48	109.92	823.06	184.84	1157.58	186.54	2821.97	129.52	188.26	103.09	169.02	89.22	32.59	131.04	22.28	113.49	29.13	587	39.94	124.8	442.69	363.63	466.41	211.16	57.32	389.73	541.59	26.38	55.95	33.12	81.02	987.92	49.71	27.47	170.13	96.42	717.93	144.63	19.69	16.69	85.06
CACYBP	654.24	1316.18	329.93	1590.08	1272.56	754.16	736.28	1050.46	353.69	768.62	383.15	579.96	435.18	487.29	187.52	404.22	636.61	586.54	461.01	246.21	754.17	1153.99	672.64	643.4	557.76	961.01	806.05	339.92	505.16	1256.02	409.75	509.28	2107.24	328.38	864.34	666.15	990.5	1060.45	875.28	421.37	341.88	296.15	155.75	392.92	876.85	753.46	426.78	152.16	220.91
CALB2	91.6	88.96	95.57	88.68	88.65	488.05	95.21	86.74	85.04	86.32	95.49	91.76	92.87	92.98	89.77	86.17	98.15	709.85	87.14	93.77	90.94	79.45	112.41	74.98	90.29	98.63	86.82	93.81	94.27	75.89	77.6	85.95	83.48	91.5	102.32	70.84	90.68	107.01	99.72	83.73	91.87	144.54	86.62	66.46	70.9	62.53	93.72	81.3	85.31
CALM2	11553.7	9328.31	9858.74	7206.75	6659.59	13454.6	7280.53	9502.37	9488.07	8926.43	10989.3	7658.33	7630.06	9229.88	6112.89	6682.19	6490.93	11401.1	6526.62	4212.59	7063.32	11261.2	9645.31	7943.48	7851.41	9502.52	8182.45	16013.3	11402.8	8895.89	9110.45	10451.5	6380.84	8216.96	11899.9	9098.34	10138.6	8862.77	7665.19	6804.14	8159.34	5882.47	9083.09	9464.15	9068.28	8821.35	6855.47	5366.06	6550.95
CAMSAP2	368.49	346.44	680.95	548.69	289.2	908.37	555.17	954.09	409.93	485.45	405.51	395.28	564.71	300.08	772.82	422.81	451.44	1125.26	385.6	447.8	180.37	516.81	1271	358.39	313.78	274.16	400.73	312.31	402.85	393.66	666.83	436.76	689.13	707.11	929.89	454.05	481.85	606.17	452.11	429.04	467.11	508.42	1193.7	499.11	441.52	322.12	296.69	319.57	413.32
CANT1	459.14	659.45	460.26	685.33	1090.65	564.5	728.62	715.67	576.13	655.46	481.35	429.65	494.67	474.91	374.69	745.72	382.42	536.18	429.88	363.72	481.18	679.09	639.33	489.1	495.5	808.77	585.51	437.61	455.93	466.26	829.32	680.18	1038.92	614.94	842.23	420.54	757.83	707.37	500.13	346.61	441.14	475.97	593.84	606.94	521.34	617.85	389.55	303.02	976.63
CAP2	3361.74	2905.56	357.86	3682.33	902.99	481.08	1223	2257.64	736.78	2120.38	2972.88	583.4	5677.15	1198.66	3127.71	540.46	1674.73	614.66	4755.65	32.17	708.7	2395.92	262.85	2572.49	254.38	1399.45	1041.76	928.55	1311.85	2881.26	3119.19	1462.07	3844.78	1934.26	952.66	523.07	1016.16	645.04	1054.07	2168.51	442.71	511.38	1717.44	6101.99	3164.1	2695.23	2930.37	562.69	599.63
CAPG	178.63	124.72	116.76	77.31	115.21	384.44	159.81	255.41	148.66	145.64	229.05	207.97	149.41	131.74	70.11	122.12	106.43	482.57	142.83	91.58	148.72	90.86	165.97	290.6	136.28	187.86	181.3	172.21	198.74	118.17	125.45	285.4	160.98	294.55	187.26	101.33	184.09	161.15	154.78	155.88	207.38	162.26	140.47	162.04	220.34	158.08	207.2	113.46	244.45
CAPN11	132.62	148.42	138.26	144.34	129.62	121.34	161.33	119.43	127.26	170.66	136.3	111.61	146.73	139.18	152.35	132.63	113.28	97.42	135.24	125.49	129.71	120.47	121.82	141.26	145.03	136.92	110.12	171.52	146.91	112.72	136.4	125.29	130.54	132.66	114.27	134.98	128.84	131.25	125.7	125.84	116.65	99.79	157.85	128.23	146.42	124.02	140.26	125.36	129.43
CAPN12	748.87	286.54	109.25	120.68	132.76	141.13	590.88	109.18	186.79	423.27	889.27	434.65	636.89	730.78	260.97	1549.33	153.14	147.25	505.98	164.8	272.8	2092.59	171.6	621.16	325.9	691.03	838.77	852.61	361.26	112	90.6	419.43	339.42	584.96	196.15	155.95	1284.74	941.72	108.71	344.73	135.01	157.26	611.99	1161.22	547.01	1003.06	126.73	539.09	156.67
CAPRIN1	408.22	381.44	274.2	343.45	551	343.28	208.52	353.79	292.12	333.01	239.7	231.3	173.86	256.75	183.33	171.86	405.58	273.74	284.23	123.4	345.3	258	231.48	260.64	230.34	297.61	347.36	291.74	244.01	449.09	306.22	324.8	704.54	212.79	364.17	232.61	424.81	376.27	306.67	264.2	213.58	183.16	176.51	244.1	251.18	431.77	241.95	168.57	172.15
CASD1	216.83	206.74	163.17	188.52	173.46	127.93	107.01	189.81	223.4	115.04	180.37	142.99	125.13	131.29	116.01	161.22	150.3	121.65	122.62	148.12	314.68	199.68	134.06	130.89	147.72	139.03	176.39	176.89	151.6	199.67	165.11	151.67	179.87	121.52	175.83	145.47	148.5	150.68	155.99	123.33	95.16	169.47	168.82	133.48	120.37	181.18	133.91	119.92	138.32
CASK	434.84	274.45	299.68	637.69	209.5	325.04	233.43	344.7	569.66	249.86	356.11	251.87	369.78	623.77	314.35	339.67	432.23	440.34	402.38	162.15	266.45	375.61	293.46	322.49	330.16	319.14	238.04	277.57	293.72	442.76	328.58	328.67	326.08	341.19	397.48	905.35	284.07	245.24	486.54	260.44	298.4	222.12	275.55	269.99	318.46	646.35	254.01	213.73	235.99
CASP2	301.77	166.22	188.99	185.31	227.04	186.55	160.45	185.15	176.9	153.05	306.07	136.83	220.19	323.25	152.33	168.85	183.06	192.06	154.81	93.06	170.6	236.38	216.95	96.84	226.81	168.11	138.24	251.46	190.24	172.7	250.53	296.88	235.08	226.22	125.11	183.96	281.96	234.03	218.84	159.28	110.26	121.04	132.22	189.67	192.82	171.69	105.45	156.79	116.1
CBX1	369.08	257.41	170.35	178.33	149.43	415.2	152.13	198.17	194.3	265.75	407.18	130.26	169.43	304.95	153.31	197.6	256.36	473.66	200.91	111.22	130.51	279.42	184.56	182.05	238.74	235.1	236.01	211.77	170.74	184.77	182.48	379.77	432.38	405.23	133.56	206.06	333.38	248.29	159.81	251.81	130.03	116.26	145.13	166.89	203.52	211.72	140.17	131.95	177.2
CBX4	441.03	714.47	1119.36	350.15	980.93	302.9	740.74	400.82	261.52	534.97	538.02	370.86	138.86	679.33	392.2	449.74	444.18	312.77	304.53	424.03	679.17	599.44	1430.84	392.57	449.16	412.05	493.77	400.94	400.87	573.42	736.4	394.86	1429.25	518.42	624.22	351.15	753.46	770.14	421.11	386.32	246.37	398.79	418.32	401.15	354.84	345.35	273.2	445.98	937.2
CBX8	181.5	175.12	218.42	151.89	176.88	133.42	194.36	169.55	134.94	151.44	149.06	143.1	134.74	143.48	149.08	184.02	165.25	140.45	144.46	173.9	185.92	179.34	169.4	149.44	115.37	181.98	168.29	131.2	181.22	152.94	153.47	151.42	154.18	156.92	212.64	127.17	164.53	169.85	140.67	149.43	136.19	130.29	163.16	228.85	132.16	176.99	147.24	147.25	236.16
CBY1	129.72	114.68	101.25	128.82	157.33	109.42	96.21	102.52	114.62	97.39	115.44	107.06	102.9	108.11	112.35	135.32	117.11	110.76	95.97	91.97	118.97	124.47	103.42	94.67	121.2	110.01	118.1	106.53	93.46	129.15	126.07	97.66	132.77	101.21	105.69	111.81	131.59	131.51	126.2	100.21	86.28	95.35	107.29	100.03	104.7	102.83	105.33	98.93	87.55
CC2D1B	131.93	142.04	127.02	176.51	147.81	116.82	119.09	118.18	112.62	160.21	130.45	125.92	129.75	129.91	108.81	142.55	140.05	119.42	131.22	108.35	149.93	127.51	132.34	96.24	130.68	120.81	117.44	127.97	130.67	124.6	169.18	165.29	148.59	122.78	131.08	103.99	136.9	161.42	127.82	121.09	101.23	97.69	131.49	157.82	119.13	137.27	97.99	126	102.41
CCDC121	213.15	148.51	134.24	148.87	136.79	134.74	160.04	160.43	136.9	131.67	184.38	124.07	134.08	127.99	147.72	131.34	176.85	124.41	136.54	146.56	149.35	168.03	109	133.55	138.73	114.22	146.3	158.05	156.87	190.24	124.36	121.76	162.27	110.18	157.5	130	151.8	188.36	135.15	144.39	98.19	154.37	148.17	139.44	146.98	166.2	144.83	108.71	108.34
CCDC137	138.32	148.42	159.14	129.42	142.73	110.39	147.47	136.87	108.35	151.43	133.58	161.21	123.58	151.12	142.19	175.79	132.85	132.32	137.05	117.91	119.3	159.56	202.16	165.83	137.96	149.05	192.47	108.36	127.58	133.5	158.52	124.72	145.17	135.84	128.67	122.14	179.52	167.64	146.44	150.67	109.63	100.42	125.08	154.87	127.28	139.92	113.49	117.69	176.21
CCDC138	148.13	141.79	128.07	213.41	148.85	134.27	134.79	140.06	128.92	118.89	122.2	132.01	138.66	160.85	124.07	150.43	141.14	133.71	149.24	109.38	144.14	143.17	140.1	126.41	127.93	144.34	149.68	150.48	111.17	184.4	133.39	133.37	165.8	121.44	155	148.48	126.51	123.41	158.19	123.84	117.45	116.49	129.2	170.75	178.32	136.9	114.03	117.57	128.56
CCDC170	117.82	124.76	137.78	497.55	119.48	123.61	129.5	224.04	120.19	128.87	103.42	99.51	141.4	122.35	182.38	110.92	517	117.15	126.23	108.76	118.12	144.27	104.01	118.05	113.07	122.86	136.88	183.34	119.14	291.52	140.6	97.17	114.05	158.25	147.91	431.92	89.04	108.64	142.91	94.75	116.01	125.52	143.81	126.32	86.62	178.32	128.77	81.37	141.44
CCDC34	1961.7	1085.04	590.21	1159.77	574.03	1014.99	2545.77	729.55	1217.35	2622.03	1880.68	750.56	1117.9	3502.85	822.1	2827.47	467.48	1862.55	1179.59	501.83	612.45	1308.5	2647.89	1276.49	1083.67	2023.42	1599.3	1076.28	1014.63	1115.23	4150.24	1699.24	1609.28	1458.77	274.84	1072.76	3076.74	2593.32	1891.25	1245.22	464.52	448.34	855.88	1294.66	1173.73	1188.73	1243.68	656.79	1619.35
CCDC91	311.37	254.77	281.86	258.27	203.08	266.73	246.63	292.68	305.86	309.03	326.95	275.83	244.43	387.32	243.91	213.85	342.97	329.2	521.75	281.1	271.38	303.83	222.06	285.08	324.08	204.16	454.44	220.74	307.8	354.37	249.23	210.53	474.1	217.78	285.12	225.07	277.09	279.61	254.47	314.36	309.65	311.97	280.14	182.09	373.56	427.17	351.17	221.1	172.96
CCDC93	491.72	543.01	517.97	343.41	1004.23	444.01	571.04	609.01	560.64	465.24	532.67	528.53	831.28	530.28	561.55	1025.08	414.39	477.36	397.35	417.81	412.93	728.67	809.43	563.25	315.09	436.4	264.05	478.96	440.39	350.35	574.42	783.93	581.66	571.52	538.35	368.03	468.05	349.5	538.4	623.8	196.46	353.31	675.94	675.13	711.46	430.93	333.12	467.02	446.78
CCL20	782.38	2795.34	7239.54	579.22	895.72	1510.52	1226.24	432.86	624.42	1000.08	1146.59	2209.41	927.32	663.67	738.79	477.36	409.21	759.68	3428.36	977.68	442.61	2985.75	2050.44	2085.52	1340.04	3683.98	555.5	285.39	2800.99	729.48	756.14	11980	4836.32	2202.04	14889.6	323.74	782.72	547.45	1244.44	8696.43	1500.95	485.06	6145.89	542.99	1387.6	2288.91	506.84	606.6	797.68
CCNA2	445.25	282.48	204.42	265.56	234.6	396.35	414.46	245.71	391.01	432.59	413.88	246.79	334.28	1746.08	241.36	382.3	181.85	397.13	232.81	177.99	254.91	318.1	705.05	396.27	263.59	657.38	293.83	98.21	245.28	208.15	361.91	661.18	672.97	183.18	592.63	215.87	563.56	347.73	223.59	311.8	114.23	88.97	152.29	277.6	204.78	486.26	160.31	77.89	323.67
CCNB1	274.36	165.25	140.79	170.76	167.67	235.29	335.38	142.75	273.62	415.45	314.22	154.67	203.99	562.06	147.52	289.42	122.33	266.75	201.22	119.2	113.17	187.76	204.58	234.06	232.53	269.26	315.19	158.2	250.6	227.85	268.45	419.79	295.73	364.53	258.72	159.06	294.79	248.7	188.79	234.7	146.15	145.54	187.21	226.73	217.52	218.49	118.44	149.85	186.54
CCNB2	1006.88	579.69	185.92	270.3	238.44	811.13	957.48	234.47	524.89	1157.73	848.75	261.82	362.8	1548.18	185.6	568.61	83.27	1168.05	259.1	76.54	216.68	624.31	421.5	306.31	660.97	955	424.75	157.63	618.35	224.85	539.47	1185.84	834.71	439.8	616.47	265.64	511.49	263.29	376.48	484.21	99.82	109.41	254.55	511.21	398.07	412.46	76.01	106.5	279.51
CCNC	729.36	541.76	396.29	762.59	339.47	369.6	303.39	244.95	550.54	396.11	409.03	312.58	221.83	313.41	153.52	289.6	494.64	241.57	290.14	174.41	436.48	455.15	168.28	343.3	602.13	382.81	499.5	476.62	427.22	849.43	240.28	412.68	625.77	205.39	618.81	343.5	529.05	542.59	260.02	322.48	354.79	320.27	156.62	325.34	352.39	628.74	295.59	135.57	287.43
CCNE1	303.53	139.49	122.92	114.38	138.62	127.9	1958.2	137.21	136.57	1987.87	288.77	134.5	156.68	165.31	113.6	366.46	113.59	133.58	115.76	104.35	43.55	859.76	1408.31	92.68	66.55	410.34	59.29	101.64	164.42	51.03	61.28	461.86	408.07	184	69.6	82.37	655.4	186.03	162.19	125.93	56.69	59.69	145.68	91.52	111.9	1714.08	7.84	67.97	140.35
CCNE2	89.2	83.16	68.08	81.28	82.73	84.77	88.86	89.32	97.78	82.95	83.1	81.76	90.7	77.39	94.93	80.66	100.49	83.42	85.58	92.92	88.21	87.74	87.27	93.78	84.62	91.35	88.33	99.2	82.33	84.29	74.24	83.15	105.46	85.51	78.94	78.71	90.4	107.72	81.94	76.37	92.01	84.49	76.8	88.06	86.34	86.65	95.7	80.97	86.4
CCNF	458.99	251.1	218.01	223.4	224.47	352.88	488.72	267.07	260.74	474.76	408.39	208	347.77	706.42	203.98	936.29	139.1	428.53	217.85	160.52	326.67	335.65	435.35	245.23	367.02	584.58	299.78	86.51	257.31	147.62	298.12	572.73	455.14	570.23	164.48	236.74	592.21	406.73	467.85	306.53	124.87	174.29	210.93	243.38	210.62	308.97	109.94	112.82	209.71
CCSAP	142.82	101.47	126.43	120.04	130.55	118.78	125.49	153.44	154.32	169.65	145.56	104.92	121.2	133.6	99.06	144.2	101.4	140.72	118.15	121.63	109.19	114.03	145.08	129.05	110.89	108.97	127.54	117.27	116.37	123.27	135.99	109.26	129.16	135.42	119.08	116.28	163.59	169.71	120.26	100.41	95.69	106.2	121.44	113.58	124.67	134.33	110.67	124.35	126.78
CCT3	4100.97	3144.68	1863.86	2276.63	2558.39	1426.54	2002.54	2764.49	1587.71	2218.97	4033.98	1200.98	3629.34	1878.03	2033.43	1332.92	1350.96	1371.31	1245.15	491.89	1757.93	4263.12	3451.7	2566.81	1097.22	2284.91	1949.94	1625.11	1460.1	1625.18	2693.29	1376.62	2667.21	3011.2	3936.36	1524.05	1613.88	1449.34	3123.37	1851.51	1102.91	1015.43	3394.58	2428.95	3801.73	1840.36	991.97	1073.38	1916.89
CCT6A	505.87	583.67	246.85	314.76	478.51	311.65	211.31	435.61	376.77	314.58	374.16	337.83	193.08	195.83	146.15	209.76	298.78	247.5	189.94	144.28	296.31	284.72	222.31	279.11	327.6	373.12	349.72	238.36	297.21	438.39	245.96	344.71	735.18	184.24	514.26	257.58	304.6	301.17	339.81	419.84	183.71	165.38	232.23	268.62	294.59	251.18	224.96	149.69	221.05
CCZ1B	442.93	351.5	194.1	478.11	449.12	357.64	212.57	374.48	379.24	233.82	318.42	220.19	199.93	249.63	139.99	219.66	317.83	268.11	238.97	145.67	454.74	433.39	226.04	255.65	341.87	342.22	308.19	283.54	302.9	408.92	524.09	327.84	493.41	148.37	499.86	265.19	440.99	424.12	388.04	250.68	222.14	201.45	208.73	216.98	264.33	275.71	267.94	191.65	199.2
CD109	113.33	122.1	96.67	109.76	74.28	159.99	100.04	112.88	101.96	109.37	123.02	101.55	103.91	120.34	89.19	103.85	94.59	166.65	103.4	101.53	97.74	102.34	145.76	100	107.17	143.19	100.46	108.03	96.06	117.23	107.59	119.87	125.52	100.74	130.51	104.86	133.35	112.3	97.81	91.18	93.75	87.96	119.69	142.8	143.64	130.2	97.44	89.66	100.82
CD24	1373.59	278.18	937.19	147.77	466.12	502.3	247.14	43.34	214.65	456.69	937.95	160	56.08	77.94	53.8	61.46	54.51	344.35	66.31	36.88	54.59	356.72	145.53	282.66	74.68	521	636.48	270.46	296.34	129.41	88.38	163.85	487.93	270.3	1559.84	76.17	94.74	87.84	109.19	199.96	131.92	109.59	102.43	550.65	260.67	447.91	344.55	104.02	310.63
CD274	83.18	104.72	85.69	82.58	83.09	122.41	88.88	93.34	90.98	84.73	95.07	92.2	81.86	75.94	89.92	86.93	88.27	121.83	85.86	76.24	81.32	80.84	103.45	83.82	72.23	84.5	77.38	74.52	86.53	111.81	93.54	98.89	78.88	70.79	84.21	91.91	72.32	98.36	89.39	77.25	86.6	74.19	87.34	74.9	95.74	85.39	99.97	84.64	87.89
CD2AP	368.32	247.97	210.62	303.02	350.99	468.72	205.1	321.47	288.95	242.84	289.81	209.38	407.35	226.42	179.77	174.01	295.93	353.37	377.94	127.38	225.54	233.12	159.43	258.83	261.01	274.65	245.2	216.38	210.78	290.94	285.92	175.93	412.56	207.42	382.6	193.77	242.52	201.33	260.26	206.7	199.35	150.09	203.18	227.87	215.6	416.31	354.35	161	170.14
CD34	570.89	640.34	1699.43	976.18	1479.63	883.66	3154.01	1008.13	577.93	854.57	336.08	479.74	279.37	654.86	1539.85	737.57	1219.32	489.99	896.65	108.55	1374.09	252.93	640.76	827.05	1006	1543.39	621.77	1652.43	1233.92	995.73	579.31	1042.53	530.72	286.61	995.92	2902.45	932.27	996.61	622.43	703.19	563.97	527.8	572.32	605.78	768.62	857.45	1547.58	617.35	886.63
CD37	131.81	147.83	115.55	87.61	150.49	338.41	96.44	114.03	95.03	86.06	89.51	145.83	137.42	116.96	117.48	116.02	102.65	197.23	138.68	95.41	97.1	110.86	113.5	153.71	122.37	191.25	119.18	108.06	174.93	125.16	166.28	182.37	137.21	124.03	171.24	161.2	127.58	209.84	102.99	159.2	196.06	176.07	133.47	79.49	101.81	143.54	97.9	194.53	93.3
CDC20	1321.64	602.92	220.54	420.79	703.84	1525.76	2865.61	194.45	849.69	3242.49	1224.68	621.83	840.01	3735.57	316.18	998.65	67.04	1953.77	528.85	37.08	339.63	1565.83	3421.04	499.32	887.16	2634.87	1104.86	321.77	705.9	279.96	1704.6	1841.56	985.52	991.07	1050.31	437.33	2318.31	711.8	1333.02	1204.1	5.37	5.25	245.39	1012.81	336.11	1324.41	20.24	19.11	476.95
CDC25B	940.5	438.46	644.27	442.79	1934.36	899.08	1672.44	381.05	1223.22	1474.87	839.32	420.16	856.27	1186.5	333.63	1876.59	273.65	838.83	465.72	382.19	236.16	1249.54	1335.61	547.49	778.37	1082.91	1063.74	1021.99	1114.74	260.86	719.19	1929.06	480.59	736.77	773.56	353.45	985.83	527.17	782.66	699.94	329.71	287.58	1483.06	428.57	851.52	833.6	220.92	343.63	493.49
CDC25C	238.17	151.42	96.7	149.44	121	123.29	315.2	114.69	191.66	443.1	185.39	102.66	138.31	230.64	105.59	199.45	96.65	132.26	119.67	87.5	125.33	182.06	171.02	77.4	176.69	347.82	183.8	117.12	209.71	151.92	179.34	175.98	146.76	189.67	137.74	86	253.05	247.57	135.09	128.14	95.26	85.03	116.8	155.13	121.78	234.79	86.09	88.15	107.59
CDC42SE2	156.04	158.7	123.1	158.31	146.43	157.77	110.45	137.48	133.02	118.04	139.29	105.23	97.72	127.99	97.11	96.32	102.24	104.99	108.49	80.23	107.28	116.64	108.59	90.11	123.74	167.82	135.98	146.68	131.24	191.57	145.7	119.8	211.43	97.78	171.12	135.12	139.31	135.73	138.73	126.75	94.48	89.58	87.46	151.83	105.59	145.25	107.22	97.41	93.99
CDC45	851.92	188.65	122.72	208.96	151.42	553.51	484.98	255.71	317.13	654.18	750.77	274.76	311.88	1254.24	186.07	336.82	81.23	535.42	193.81	63.51	276.38	526.72	644.89	359.95	622.59	724.87	544.43	137.1	273.99	83.24	463.49	214.85	460.35	239.37	297.64	211.61	710.96	575.45	451.85	400.83	88.37	57.23	95.71	140.34	149.23	462.68	101.16	83.86	258.54
CDC6	143.75	108.51	109.55	110.88	115.23	135.86	128.94	116.3	131.07	123.83	148.67	100.88	106.49	144.89	114.27	139.26	95.9	142.28	105.17	109.97	101.7	110.32	164.67	106.69	123.51	128.51	116.8	125.18	115.1	95.39	126.53	121.32	163.42	109.47	107.55	116.04	149.59	152.67	108.92	123.82	103.85	100.11	107.88	109.54	104.12	113.97	112.66	104.37	100.3
CDC7	464.56	174.22	199.23	117.81	135.81	225.63	243.02	140.57	215.32	284.77	373.01	152.35	151.46	581.39	156.85	488.31	97.3	223.94	209.06	97.01	151.79	296.47	839.7	125.48	289.23	541.71	288.51	136.73	279.08	144.62	258.84	774.08	449.12	173.86	206.95	208.81	708.39	736.9	364.01	228.42	132.86	120.8	149.18	164.69	166.68	274.7	136.89	145.53	170.48
CDCA2	139.6	139.45	109.43	132.63	114.96	182.02	176.57	117.2	166.16	198.35	147.87	122.87	173.18	176.41	87.19	140.95	96.48	211.1	114.17	101.31	103.33	153.38	208.96	100.97	126.31	163.33	108.24	105.44	127.27	113.56	184.6	209.19	187.1	115.03	131.92	123.83	129.71	115.42	169.62	130.38	100.82	102.17	114.46	130.55	122.28	116.16	93.03	102.15	101.18
CDCA3	343.48	189.05	77.09	147.57	133.32	229.09	284.67	161.5	160.98	340.94	346.23	194.81	278.61	563.91	144.89	267.83	94.65	247.26	161.69	66.81	165.21	350.7	217.77	112.73	271.96	240.6	240.64	78.5	225.32	106.99	343.54	242.05	266.57	194.96	159.71	153.36	386.5	244.98	187.3	266.11	79.76	80.33	167.52	169.16	212.39	197.82	79.9	88.1	132.01
CDCA4	213.61	143.22	142.7	134.16	159.46	276.02	182.89	223.47	131.79	216.46	183.82	153.88	154.66	308.7	113.23	187.9	142.79	339.22	140.35	90.15	117.01	150.82	166.92	91.25	199.09	288.41	156.23	124.21	153.96	150.2	258.58	170.79	154.67	198.22	136.57	201.36	219.32	190.67	280.74	134.63	87.43	89.71	134.95	157.57	137.2	169.26	94.72	97.31	97.67
CDCA5	865.07	442.57	181.7	247.91	753.84	778.83	702.46	257.81	862.94	882.54	784.93	321.91	447.36	1494	245.29	1200.13	113.7	969.3	330.75	87.71	361.29	413.84	725.53	506.71	260.27	1081	1053.23	264.53	379.84	180.67	945.84	1173.38	611.37	668.73	275.36	276.71	1083	991.77	304.41	485.47	172.75	133.89	323.76	538.86	373.73	435.95	124.22	156.01	474.42
CDCA7	1436.76	195.27	144.2	224.46	471.35	369.49	185.6	138.55	426.63	177.03	1166.05	335.16	283.32	143.55	169.51	953.21	166.74	417.21	160.72	125.48	238.02	490.63	705.19	418.55	201.12	212.95	132.22	207.87	315.68	104.67	565.22	327.97	1124.5	269.15	230.03	111.27	529.76	477.55	269.62	405.89	169.75	157.25	170.89	254.35	433.08	158.63	101.12	140.14	151.86
CDCA7L	426.32	260.58	216.65	215.17	235.62	170.37	247.72	205.26	292.83	296.13	308.12	131.63	226.97	188.33	119.03	166.33	225	174.74	162.39	81.11	332.6	199.26	350.33	230.41	276.68	289.15	267.47	283.87	233.57	319.14	633.58	196.88	258.15	201.01	223.87	237.79	358.54	324.72	198.37	169.18	132.18	184.35	205.7	313.9	186.73	206.79	182.74	212.61	101.73
CDCA8	235.51	211.46	144.64	164.2	192.32	235.72	400.53	160.17	290.02	433.17	218.17	184.55	253.98	624.42	186.34	264.78	129.33	276.19	173.05	108.16	239.73	313.25	440.19	167.16	181.98	461.54	278.8	154.66	210.22	149.15	300.24	481.43	249.09	203.73	197.92	146.51	512.71	288.51	244.64	211.15	139.81	128.88	159.75	216.46	177.09	274.29	112.97	125.35	202.96
CDK1	584.13	411.73	155.44	261.9	194.11	587.54	531.85	327.78	582.84	948.77	551.37	220.9	265.18	808.18	159.78	479.94	147.95	629.83	270.73	129.83	319.33	468.98	514.58	350.21	349.44	978.39	496.17	159.25	442.43	288.73	523.31	546.24	871.52	253.44	783.04	239.26	790.44	534.48	288.28	267.66	114.48	113.27	182.8	267.98	285	410.37	189.12	135.18	265.67
CDK5	309.35	210.02	237.25	331.31	318.95	318.82	221.61	409.44	444.11	232.02	312.4	198.98	382.45	377.61	348.79	415.67	464.63	257.36	238.81	222.76	320.79	496.9	639.59	284.99	314.32	210.59	434.59	508.31	277.75	290.71	307.97	274.65	263.27	281.52	310.88	301.41	265.08	249.58	451.27	375.94	241.24	212.21	258.22	311.99	237.2	258.65	260.05	262.75	399.39
CDK5R1	108.34	96.39	98.12	112.43	94.47	103.55	86.68	98.79	96.5	88.96	116.28	94.03	92.56	99.89	81.72	99.01	155.3	123.2	81.43	98.9	84.96	100.91	91.81	83.3	92.82	95.19	96.71	98.81	90.91	123.71	160.66	98.89	125.15	88.83	103.68	100.87	116.53	86.35	115.01	113.55	83.89	111.84	101.14	89.01	81.49	96.91	85.48	80.05	98.23
CDKAL1	293.92	176.98	142.34	184.76	180.07	132.89	126.12	139.23	134.01	135.73	190.01	115.95	177.46	156.23	111.71	116.5	140.14	128.24	148	107.29	143.17	139.5	130.75	115.68	173.84	132.5	132.96	150.81	154.04	183.72	136.57	125.42	296.38	127.06	173.39	131.88	156.68	153.28	162.35	99.34	105.07	105.91	116.39	139.03	132.5	217.13	142.3	112.52	116.16
CDKN2A	347.3	189.44	181.2	130.97	118.21	289.59	151.63	161.28	197.78	175.25	231.49	100.44	169.74	215.52	107.05	209.65	123.51	359.87	89.51	79.07	124.68	287.5	147.47	83.76	80.89	100.07	184	123.96	136.24	215.2	171.8	299.7	268.44	92.68	121.24	94.64	162.94	138.57	140.29	166.76	87.9	85.83	132.06	214.38	86.25	236.14	80.26	66.93	81.61
CDKN2B	510.67	188.35	292.2	218.76	118.79	442.63	340.31	219.72	145.88	446.35	582.14	121.6	176.14	125.24	167.79	132.43	165.68	740.06	147.87	159.74	134.96	474.9	196.68	176.55	128.64	186.79	148.02	211.04	178.29	318.28	157.72	193.02	782.19	160.5	553.72	150.7	474.84	227.76	215.37	238.9	127.99	120.89	246.58	479.16	173.53	555.83	192.91	106.88	116.72
CDKN2C	324.51	183.13	158.6	193.15	220.89	258.08	654.15	480.45	127.33	1036.91	243.5	130.16	184.21	384.75	178.24	150.69	564.61	162.96	115.37	108.18	113.02	183.02	253.91	93.03	326.51	497.32	158.17	210.6	238.94	524.7	155.03	173.44	546.48	59.22	273.04	553	416.45	798.38	512.76	115.84	101.11	151.54	110.67	137.86	140.22	345.39	126.62	114.91	125.85
CDKN3	876.32	492.94	141.89	438.19	228.09	599.57	1126.15	428.96	876.46	1248.18	794.21	247.37	219.12	1021.87	125.29	549.91	55.21	550.06	310.41	27.18	191.09	677.69	940.78	440.21	660.61	1319.74	651.37	398.68	600.38	367.53	717.25	763.26	770.19	177.21	807.96	482.13	1020.56	469.7	857.96	437.19	56.1	19.08	153.96	302.06	504.16	518.32	102.23	78.13	113.68
CDT1	491.54	162.25	137.85	189.97	198.68	251.44	294.79	190.45	136.45	550.14	422.25	162.82	319.35	498.5	159.13	305.14	90.58	347.54	182.17	74.7	173.1	248.18	593.83	132.84	254.4	252.35	229.18	162.3	220.81	138.55	400.44	396.86	393.15	298.36	85.69	169.13	424.84	329.02	199.55	213.25	80.78	95.24	114.97	167.72	154.89	217.22	68.26	83.17	134.19
CDV3	2120.57	1565.48	995.79	1071.79	1928.13	1678.93	1061.51	923.49	1092.93	983.45	1576.73	1012.76	738.25	676.53	548.79	1062.5	849.1	1641.95	503.8	812.37	749.18	1672.15	670.08	664.99	1747.25	821.88	1348.38	927.15	1395.39	1312.94	981.49	1543.77	1831.82	613.47	913	939.63	1031.67	1722.62	532.75	953.79	1271.59	1060.6	654.18	785.02	978.97	1760.43	795.83	574.39	684.64
CEACAM1	440.41	292.58	224.48	523.3	127.56	85.11	309.46	503.38	145.99	214.89	470.72	185.5	328.99	97.71	464.95	132.99	235.55	110.26	398.51	171.92	451.55	161.23	801.88	286.86	276.32	332.5	793.26	208.77	393.94	466.71	227.41	116.95	606.72	180.67	453.66	191.8	243.03	208.13	276.85	235.94	228.96	169.63	556.27	937.72	441.53	559.72	371.5	216.16	344.26
CEBPA	3713	4861.14	12936.1	2157.47	10974.8	1185.11	14539.2	3351.11	6977.58	14513.3	3663.45	4787.3	5564.01	17848.6	6914.59	7984.82	3573.78	1721.37	9561.65	4339.2	6166.5	22956.5	10951	8286.69	10742.8	6462.53	7423.99	13136	5291.32	6112.17	9859.74	10634.1	6883.4	18416.5	3903.99	6512.88	11624.3	8555.17	3230.54	3674.27	754.97	6817.82	11488.6	4554.67	7364.1	6874.61	2980.95	6178.58	3897.53
CELSR3	152	85.31	359.42	242.85	72.66	153.82	517.85	154.74	373.65	461.46	167.95	195.58	389.63	466.26	186.89	736.54	278.17	186.71	99.72	57.65	124.57	364.76	392.84	118.87	252.16	80.68	218.78	175.41	177.34	278.85	765.66	1031.45	123.72	132.65	209.13	129.43	568.87	451.4	933.59	292.98	97.08	102.7	136.35	164.97	185.85	513.62	108.55	128.63	290
CENPA	262.28	143.31	92.88	109.71	121.25	137.52	147.98	111.18	167.79	167.48	183.16	106.46	126.89	172.93	104.12	183.86	89.42	163.56	98.44	76.62	98.09	195.89	166.5	101.33	146.36	146.33	155.25	115.31	170.48	104.08	141.22	263.17	202.18	98.64	152.78	120.03	209.43	141.13	129.07	112.69	97.06	90.86	99.45	123.61	102.55	140.82	106.63	85.58	101.97
CENPB	2638.82	965.62	1804.37	1589.6	1688.68	1998.97	2411.13	2311.85	1271.09	2139.91	2544.98	1303.3	1417.28	1870.63	1621.91	3517.95	1606.75	1775.47	1341.49	1380.65	949.58	2400.26	2755.03	1171.71	2157.66	2155.74	2037.4	1418.45	1545.38	1958.55	3158.39	2437.62	1520.67	2499.47	978.7	1709.6	2423.34	1650.14	1371.14	1463.92	1579.39	1804.04	1173.16	2072.13	1590.65	1836.35	1084.95	1480.57	1323.04
CENPE	227.34	137.69	110.32	112.67	98.09	153.24	206.45	120.85	155.57	290.05	257.47	113.25	169.32	257.46	105.35	163.39	85.15	207.94	130.94	91.05	117	147.98	225.27	118.34	132.59	236.64	145.55	112.91	211.99	130.4	156.09	187.3	279.48	115.88	141.47	122.38	239.82	204.34	140.78	137.96	113.13	107.89	118.76	133.15	130.17	167.59	146.29	112.21	113.7
CENPF	515.79	190.15	150.88	225.59	158.55	433.78	517.71	182.54	258.71	547.28	587.37	216.92	422.27	700.21	214.8	426.91	135.32	618.4	240.45	108.05	402.73	408.45	734.49	322.31	230.98	347.58	207.04	106.16	268.41	163.45	259.96	325.77	488.08	345.58	327.45	206.8	400	285.06	198.74	298.72	111.81	127.75	216.29	313.78	447.91	251.77	112.95	139.27	192.09
CENPH	161.08	131.44	126.13	130.82	125.32	167.8	145.35	153.64	129.34	193.1	175.69	152	152.91	182.19	169.1	158.6	143	198.08	128.28	129.66	136.96	130.14	123.24	133.4	157.46	167.34	142.74	146.75	140.77	145.75	199.67	144.85	166.65	137.29	127.44	149.91	173.25	160.83	149.15	134.03	164.1	150.82	144.02	135.65	122.8	132.83	112.7	131.78	120.71
CENPI	143.53	120.58	109.03	113.38	100.64	129.16	119.28	115.31	100.5	141.97	117.76	96.1	116.39	152.37	92.97	135.82	96.72	119.96	119.8	104.8	102.76	126.38	131.67	98.73	117.1	185.3	126.92	100.47	117.95	110.64	123.82	125.28	151.02	100.19	94.44	100.58	172.94	139.65	141.26	109.76	106.24	104.12	121.9	113.11	116.06	123.47	99.36	93.28	121.52
CENPJ	230.86	218.54	153.64	167.54	163.39	169.82	263.57	184.91	211.14	304.83	224.62	182.11	222.82	351.52	176.87	314.02	164.84	174.85	149.08	197.1	138	189.71	168.48	206.33	198.27	241.4	187.84	224.2	189.56	188.99	243.14	281.4	205.5	163.87	182.68	132.54	262.65	317.22	166.71	331.46	143.85	145.67	174.83	163.05	178.73	233.91	145.96	181.41	161.01
CENPK	292.01	160.66	146.35	236.83	134.79	173.83	147.31	135.12	184.9	212.75	244.56	134.14	136.37	460.28	141.18	172.15	131.98	192.96	137.75	114.66	111.31	163.7	154.78	127.22	140.69	306.59	308.18	121.99	160.94	226.26	247.9	276.92	237.66	120.25	216.29	131.81	273.27	373.34	163.93	148.36	109.44	114.7	123.95	153.81	142.69	203.27	135.52	128.87	131.12
CENPL	306.93	178.94	183.02	167.18	180.72	201.1	229.19	198.67	187.6	355.83	233.55	146.04	197.12	331.9	150.99	201.97	129.59	225.41	175.71	111.32	199.24	227.23	377.4	144.57	206.97	353.85	195.61	199.73	191.48	168.76	225.03	209.93	361.64	269.85	290.19	166.97	341.99	205.87	268.87	147.1	123.73	159.85	180.8	198.12	231.4	199.53	125.39	113.15	130.38
CENPM	228.37	144.69	82.26	113.59	154.26	130.84	126.65	116.34	165.51	184.38	177.21	104.17	115.27	142.58	90.36	152.75	82	178.05	100.85	87	119.02	191.54	135.74	90.19	155.36	171.66	156.49	92.16	133.73	96.31	118.53	141.31	224.39	91.43	108.66	124.95	182.04	140.81	116.86	110.64	95.1	88.84	99.36	78.91	86.03	160.78	77.81	85.27	102.04
CENPN	250.95	292.02	220.98	602.69	413.32	907.86	842.49	307.45	556.85	1069.97	217.57	416	321.11	442.86	291.54	411.21	198.13	1082.31	197.8	132.09	314.55	314.61	243.87	391.74	405.35	772.89	435.33	405.82	190.3	567.09	413.41	199.75	342.6	216.18	696.52	626.64	432.51	523.68	381.71	472.11	206.62	111.02	205.01	415.64	240.52	628.63	272.04	189.28	277.4
CENPP	115.83	122.12	121.15	143.5	93.34	135.58	112.86	102.37	117.11	121.75	105.4	121.22	111.54	193.49	99.25	113.18	115.11	126.41	92.01	87.46	103.03	147.8	184.1	96.56	109.57	118.74	114.4	138.52	94.65	152.04	101.1	128.8	145.76	75.25	114.11	116.44	137.24	144.74	156.64	113.04	80.64	93.87	94.95	112.13	117.05	108.53	113	80.55	109.6
CENPU	309.61	194.58	100.41	113.06	141.98	141.62	277.21	168.44	178.4	301.21	241.55	161.18	215.61	546.08	148.07	135.7	112.24	162.24	141.62	112.7	255.26	224.05	276.06	80.18	174.65	455.34	201.2	134.82	218.67	130.98	193.23	373.57	320.06	152.42	150.92	174.91	280.41	250.29	152.49	162.76	95.77	97.45	89.64	170.92	148.25	375.52	117.85	145.23	174.05
CENPW	594.76	226.09	155.31	368.5	230.95	730.4	557.64	212.31	546.44	839.91	620.99	318.57	303.05	1386.89	218.07	616.95	177.55	803.6	325.04	140.62	219.93	752.74	344.84	392.59	706.74	1053.11	452.51	464.11	422.71	391.81	569.04	643.22	599.84	427.1	617.26	347	842.36	383.92	705.47	478.68	155.32	170.24	298.36	331.13	272.69	524.46	112.01	151.74	315.47
CEP131	471.14	296.53	196.78	321.74	484.46	339.1	544.32	358.16	281.71	536.4	415.1	228.43	358.57	496.35	308.77	804.74	167.26	332.95	288.06	191.74	267.07	560.9	847.1	272.41	300.17	389.31	339.64	240.63	251.46	246.32	515.32	684.17	268.69	395.9	325.57	242.92	573.54	563.42	425.88	378.52	178.41	162.95	290.14	426.4	237.13	283.31	275.57	274.21	602.25
CEP41	251.19	207.08	145.45	355.73	150.39	174.4	171.35	308.4	236.96	197.7	188.74	150.46	169.89	205.99	161.17	167.47	152.36	153.94	183.24	125.19	209.81	200.81	133.24	134.99	169.57	138.62	302.43	186.99	161.64	224.6	186.02	172.36	322.24	188.34	198.02	90.18	213.26	218.58	222.73	205.73	177.68	132.08	118.01	200.7	171.13	152.4	162.93	117.73	157.19
CEP55	249.76	200.12	171.63	176.09	170.66	664.92	244.52	170.37	213.64	274.21	243.51	157.86	224.49	187.21	147.78	217.66	143.37	899.18	171.37	135.01	116.92	201.24	201.65	146.8	246.58	388.76	225.9	82.74	202	94.33	277.47	640.48	238.58	250.23	290.1	140.72	315.4	195.95	188.87	213.11	58.86	64.46	175.82	231.62	360.24	151.8	122.25	77.5	176.38
CEP68	132.11	132.01	119.58	166.75	142.38	120.8	115.24	189.16	108.39	107.05	153.26	126.6	170.55	138.16	103.43	132.11	168.58	126.73	114.4	87.29	98.8	134.16	105.48	100.53	123.84	102.48	113.71	186.55	137.59	137.61	121.85	121.1	116.48	130.15	119.06	128.16	131.67	158.59	114.86	125.5	86.06	114.37	121.44	122.5	154.9	128.85	86.87	95.11	106.13
CEP78	159.25	142.46	190.74	156.95	140.24	161.67	163.98	172.92	132.11	206.83	131.22	162.15	146.05	272.14	142.19	168.24	142.38	178.55	113.91	112.71	140.38	231.9	170.23	115.58	140.37	205.11	149.77	189.46	135.48	138	141.56	242.93	187.04	148.96	163.73	122.52	223.93	163.1	206.06	158.88	103.02	108.8	128.93	118.09	151.77	173.06	132.81	133.33	172.33
CEP85	226.27	212.91	159.83	156.48	303.4	113.6	224.8	280.03	114.97	239.94	269.73	127.95	211.94	338.98	317.6	225.22	175.08	134.26	190.6	198.05	299.96	242.31	153.92	153.23	196.76	282.48	228.12	238.51	183.28	194.36	282.66	199.11	214.73	187.76	209.56	160.97	274.51	211.8	266.46	253.28	137.1	102.16	111.26	391.8	161.62	288.02	155.09	135.13	167.14
CFAP47	88.04	94.65	80.85	96.96	93.14	102.59	93.56	109.86	79.95	72.95	98.69	99.99	84.84	114.36	91.61	109.29	90.35	93.21	90.55	97.65	95.4	87.15	93.27	93.55	91.92	91.58	82.65	88.46	96.77	84.54	91.07	106.71	77.79	100.9	90.86	93.46	90.36	88.77	117.96	86.82	100.04	90.81	87.64	89.22	94.18	88.2	84.43	101.88	97.06
CFHR1	3227.76	4174.31	2817.15	3392.53	478.52	1131.45	2734.09	8296.3	3388.43	4167.8	2545.43	3199.59	4738.01	2098.14	1939.87	930.9	8886.47	180.62	5361.24	1638.68	6856.14	2920.32	2886.46	2535.3	4369.08	4766.29	4406.72	4751.41	5138.98	10032.5	1765.27	898.15	1524.83	820.57	8341.78	6958.94	6706.44	5646.79	6062.17	2151.02	2587.7	3694.59	824.85	651.88	2860.68	9865.94	3168.22	2051.62	143.77
CFHR2	2708.98	8189.87	7164.32	5893.52	1703.63	2164.16	5170.6	16772.3	5135.91	6745.99	2346.36	5831.05	7582.74	3464.57	11540.7	1500.1	8814.75	984.84	18645	3749.92	12049.1	8733.87	7158.47	11341.3	8189.56	7154.05	6143.24	8985.67	14618.1	14212.6	4890.87	722.16	1055.39	1177.34	25183.7	10729.6	10669.3	5671.65	14468	2989.35	12875	6572.65	2189.34	3748.3	14919.4	14920.8	6429.68	7756.86	2799.31
CH25H	81	76.26	164.45	69.62	93.41	134.92	115.33	189.09	87.65	84.8	78.9	88.29	82.65	83.77	256.28	90.34	2857.04	151.34	94.09	102.35	103.92	111.6	113.34	189.31	144.71	149.67	113.81	145.2	137.43	314.36	125.14	123.96	125.62	128.51	118.8	133.61	77.59	114.04	80.22	52.12	271.66	224.02	27.9	53.75	53.53	121.2	223.36	327.06	79.88
CHAC2	136.39	106	104.03	110.05	100.81	102.96	97.56	159.8	114.44	108.22	138.44	105.12	95.73	118	85.56	104.77	108.47	98.27	115.45	96.52	104.7	99.35	126.16	101.68	121.56	109.53	109.18	106.29	140.43	103.74	91.64	101.26	148.64	78.21	124.22	112.98	155.13	133.13	118.68	102.95	108.41	91.6	88.01	104.89	117.58	104.62	101	85.91	97.89
CHAF1A	181.01	110	106.31	129.05	90.56	133.65	130.1	128.09	153.95	142.49	146.08	104.22	131.36	255.82	127.23	132.65	102.07	140.28	132.9	88.23	190.32	139.71	256.05	105.88	146.16	122.63	114.59	122.18	114.99	116.8	144.3	153.43	165.44	151.34	111.21	117.84	163.97	168.22	166.47	115.39	98.6	75.51	132.38	108.05	114.8	129.56	108.67	106.9	133.5
CHAF1B	577.78	125.72	99.75	158.58	131.42	273.84	223.24	171.75	105.89	251.95	439.12	130.08	194.72	516.54	139.29	372.41	100.38	305.38	158.32	90.96	130.91	376.57	492.42	150.31	175.77	403.38	156.71	99.07	222.51	118.25	339.08	442.84	490.52	201.24	162.2	122.87	429.23	373.48	320.17	143.08	82.48	74.12	100.4	141.96	118.08	188.11	105.43	107.9	129.67
CHD4	563.79	748.31	529.35	612.5	575.68	607.52	764.74	689.03	557.98	701.45	727.59	469.07	770.7	1275.92	732.64	549.65	469.81	595.86	529.7	601.95	782.93	807.69	703.59	602.2	897.12	527.77	788.02	538.36	597.8	385.07	619.29	677.54	544.03	813.23	431.94	412.74	577.24	497.72	648.18	717.76	461.27	558.89	1028.02	550.87	531.06	576.62	265.67	507.84	888.53
CHEK1	182.06	140.95	132.31	138.33	151.98	220.84	149.8	164.31	209.81	159.78	178.86	153.37	113.57	282.22	127.11	217.73	113.82	299.38	120.59	108.06	129.62	170.68	285.28	120.88	130.56	201.33	176.95	125.85	147.17	154.21	251.43	271.76	219.45	133.31	129.24	160.33	237.11	255.41	203.47	146.03	100.63	100.25	111.5	149.43	142.14	202.94	100.1	113.4	163.94
CHMP5	1007.9	1298.78	582.9	842.16	619.56	920.32	433.07	846.84	574.69	547.37	686.16	358.28	254.32	500.78	197.05	417.35	751.11	553.41	244.16	183.91	437.03	500.66	304.57	649.96	481.31	628.51	501.91	518.09	461.84	1290.23	293.51	458.81	1350.69	200.14	810.62	629.98	749.74	734.19	380.3	400.3	536.94	405.99	183.62	228.76	393.22	820.65	593.29	276.7	367.23
CHMP6	159.89	136.96	124.29	180.52	182.57	108.16	115.52	151.35	129.51	128.62	131.95	119.28	93.91	117.13	96.24	124.91	130.93	104.29	113.3	89.99	103.47	143.2	112.35	114.2	141.26	149.62	137.8	99.25	116.28	141.99	147.84	111.6	157.31	115.28	132.38	161.66	163.43	154.24	92.18	103.55	90.34	98.62	96.6	124.57	114.13	118.69	101.01	112.27	108.3
CHRM3	126.21	135.2	164.19	161.34	127.36	121.96	1047.1	138.66	134.09	1009.08	117.91	128.24	127.15	237.37	148.82	198.51	161.33	134.16	147.71	108.36	552.66	86.27	125.2	59.65	186.55	172.63	229.66	188.64	200.25	155.54	137.36	112.32	73.64	116.96	87.38	269.11	160.93	131.33	76.8	96.97	60.68	87.08	40.32	475.4	132.59	441.95	114.54	88.68	128.76
CHURC1	381.32	1533.58	1029.22	1190.23	275.62	290.49	818.42	943.15	679.54	979.14	438.86	369.97	290.46	1094.77	276.1	277.97	1536.65	555.91	2266.72	321.18	412.91	315.03	933.77	2200.14	654.16	1512.28	427.85	543.31	675.12	553.02	587.47	451.68	1544.45	422.2	503.4	604.67	476.05	515.38	535.62	520.37	1292.31	1226.42	926.84	483.95	1270.23	458.63	576.74	547.69	1160.48
CIART	195.67	101.89	92.99	323.97	91.74	127.46	131.57	214.58	210.01	126.08	151.94	133.53	309.52	204.31	266.63	87.79	277.29	171.15	99.14	85.64	113.19	259.61	368.26	85.47	153.17	171.52	239.49	274.54	149.31	288.41	167.35	170.6	71.47	204.77	229.88	265.93	70.23	67.11	247.46	103.61	96.17	89.44	281.79	204.9	256.65	113.46	110.81	133.46	192.89
CKAP2	235.3	257.63	168.24	200.24	238.42	204.66	204.93	256.63	295.49	234.79	185.41	170.36	194.92	347.46	143.54	292.5	171.14	222.55	166.8	147.62	252.58	199.17	187.44	201.95	180.23	225.87	185.96	172.06	164.05	300.93	266.18	206.35	216.56	123.44	280.35	235.18	285.89	224.66	190.08	159.18	139.68	144.04	179.56	156.5	208.4	218.21	114.11	137.37	124.6
CKAP2L	720.82	235.31	167.63	190.85	176.34	273.99	337.07	194.46	238.97	423.07	639.51	189.78	343.72	685.03	165.08	304.84	143.54	383.3	198.11	126.7	175.78	355.09	458.47	236.68	173.97	557.53	321.25	218.43	256.9	163.28	365.06	500.61	295	215.35	376.34	134.64	302.81	266.81	316.11	248.66	53.62	44.41	207.25	309.22	324.52	299.82	56.05	61.8	173.94
CKAP4	2157.49	770.99	3060.89	1011.07	1184.86	4424.61	758.61	939.12	1062.62	664.53	2533.99	1605.59	2507.2	1819.62	1215.18	1488.55	659.72	5883.61	1589.27	839.84	493.15	1664.74	3616.96	1385.95	1416.76	3038.59	1593.75	914.48	1254.92	550.67	663.93	2574.92	3378.19	2502.15	1113.23	1251.88	1226.87	1154.69	1806.53	1391.03	1029.34	1030.94	1914.69	849.75	2125.61	1472.54	510.08	840.96	831.19
CKAP5	174.54	135.65	137.33	146.93	111.14	102.45	140.38	146.09	142.64	154.41	152.59	100.68	103.35	160.04	102.01	136.16	131.01	129.08	167.61	90.05	145.09	105.07	131.27	101.32	138.95	143.28	164.43	109.39	157.04	169.1	126.91	152.79	176.51	124.99	97.32	122.29	186.37	150.34	115.79	134.4	95.53	99.81	118.64	131.33	140.85	135.86	98.13	117.9	96.51
CKS1B	6079.68	1633.04	1369.34	1751.64	1496.47	1720.89	2371.81	2500.24	1392.25	2909.67	4743.78	1479.25	1441.24	2552.2	1019.16	1228.8	2045.58	1849.4	1050.86	689.52	2577.51	1273.16	1437.31	1937.59	1859.18	3057.5	2787.45	1103.62	1237.72	3726.97	1584.83	815.43	3614.23	1057.69	3737.41	1267.73	1785.19	1967.8	2381.73	603.66	986.66	760.47	1520.15	1044.65	1251.94	2604.28	1005.64	554.96	1219.9
CKS2	611.23	580.27	343.93	329.32	562.37	1310.87	814.19	384.66	879.34	1060.39	513.3	340.24	254.72	1962.58	208.85	318.41	222.75	1198.79	222.16	149.78	277.9	950.85	558.56	582.39	278.24	1248.74	586.05	673.53	378.5	447.63	551.38	1211.08	1780.69	206.39	1575.8	609.01	1053.51	669.97	416.44	470.58	384.02	191.85	328.43	329.25	519.94	543.81	384.58	212.35	302.95
CLASP2	236.17	378.06	179.23	205.04	161.41	137.88	138.16	174.17	164.08	151.39	174.48	141.36	166.71	151.22	123.94	121.99	191.02	125.61	128.33	105.77	169.43	112.01	117.38	129.11	213.67	132.05	129.59	149.95	138.31	299.4	157.91	115.63	237.52	113.75	169.61	187.28	188.82	231.14	192.71	120.2	90.89	98.71	132.29	142.27	163.76	247.74	107.89	109.89	115.91
CLC	127.79	134.58	128.84	136.37	128.07	134.41	127.93	151.43	126.25	110.54	125.46	126.74	143.76	132.32	111.96	121.02	130.16	112.05	126.32	138.7	111.25	134.16	136.2	105.79	114.69	112.7	125.53	115.25	108.74	115.6	120.42	131.81	120.44	137.61	128.99	116.69	114.71	122.97	113.92	122.86	127.7	118.01	122.63	130.48	127.4	147.74	109.1	122.43	130.83
CLCC1	386.23	237.63	212.01	218.14	251.4	217.81	431.38	244.7	266.03	594.63	377.81	189.86	251.23	478.65	206.88	256.57	185.74	212.28	229.24	130.55	262.64	397.48	295.39	169.42	332.13	455.97	403.02	185.41	249.09	178.41	289.62	311.96	247.71	233.59	258.79	219.51	476.21	322.92	341.64	199.6	155.44	159.81	201.33	273.26	188.85	355.56	158.56	151.6	198.74
CLCN7	2291.46	2027.93	1192.53	2659.11	2236.53	2439.19	2445.44	3365.33	1518.69	2637.74	3042.57	2158.56	4592.4	3049.77	4526.34	5421.63	1877.45	3064.06	4357.7	2390.87	2582.26	2498.49	2990.47	1944.83	2862.81	2756.38	3956.72	2825.04	2431.55	2146.33	2072.25	6839.69	2589.34	4597.84	1717.35	2835.77	1782.26	2680.37	2859.32	4549.01	1734.83	2054.61	2634.9	4508.5	1986.37	1459.58	1767.37	2661.7	3341.44
CLDN15	5125.1	3249.01	63.86	4182.45	2956.15	312.39	1772.55	951.6	2281.09	2179.26	4860.64	248.41	2047.45	81.32	1241.67	2695.34	2328.9	360.28	1139.06	237.89	7212.52	1785.28	1862.64	2694.22	1854.16	2676.61	3611.73	7859.21	1987.79	1894.19	842.63	1704.37	2039.02	6292.05	430.95	1493.01	967.55	362.15	7461.91	1210.63	414.04	508.82	1559.46	1695.12	3078.52	1021.12	1952.33	899.97	89.2
CLGN	373.43	95.63	362.99	80.33	103.34	96.54	185.88	387.82	162.12	303.41	467.97	137.73	262.52	209.25	51.27	181.36	48.78	83.43	63.16	75.63	254.89	135.46	756.78	101.89	220.45	244.59	167.02	109.99	131.74	171.98	211.92	395.26	722.27	90.6	670.39	91.6	448.08	475.25	108.88	104.73	49	49.94	288.81	103.31	77.91	113.64	149.94	84.9	113.13
CLN3	894.27	504.25	227.92	445.1	398.89	294.79	860.49	685.97	766.34	833.24	889.8	238.59	810.08	627.54	487.41	1067.64	393.91	288.17	486.34	215.79	671.79	1186.53	671.47	684.98	487.65	513.02	1088.6	484.04	595.03	442.81	383.72	665.77	483.15	1056.65	339.39	358.98	465.89	445.55	1161.4	604.82	259.55	244.64	473.99	591.34	781.89	514.69	535.44	340.24	652.18
CMSS1	683.6	647.49	640.91	705.09	484.15	1169.4	626.25	554.94	488.61	502.29	758.07	526.05	609.59	714.85	408.14	454.93	619.43	1021.48	463.68	391.23	630.35	593.58	503.29	440.23	597.73	497.71	627	657.99	512.44	738.97	757.67	424.63	428.72	542.93	870.45	512	535.99	705.57	561.52	669.59	654.15	493.41	535.56	475.34	536.95	453.38	454.55	391.38	551.67
CNIH4	1324.73	1322.76	1432.83	3065.74	2660.99	2230.96	3842.01	3523.91	2138.34	5152.42	1760.88	2166.86	3667.69	2163.72	2879.29	2880.17	2219.56	2696.81	4660.34	1412.42	2194.09	3721.52	6499.16	4461.28	2479.38	2690.77	2164.34	1872.95	3070.67	4114.38	2874.62	2520.22	6036.26	4327.82	5964.72	2660.7	4264.2	2897.48	4964.1	2770.5	1487.13	1644.26	3957.07	3126.09	2373.71	1779.56	1646.83	1048.39	2177.17
CNKSR2	132.54	135.05	131.28	133.31	129.14	114.81	137.19	142.86	128.94	127.03	126.01	134.86	114.48	125.79	123.67	133.45	131.81	99.2	134.53	132.36	135.71	123.49	128.69	119.71	121.69	111.68	126.57	130.69	117.05	136.54	119.85	130.34	118.35	136.04	130.41	109.24	125.73	139.78	132.85	115.39	109.59	128.39	129.13	132.23	122.63	138.92	117.15	139.52	120.87
CNNM2	193.09	169.63	138.71	144.27	252.21	117.97	184.07	163.38	129.79	236.99	175.59	126.28	178.34	98.2	146.02	321.88	146.79	130.89	161.91	118.4	112.6	120.58	223.7	98.08	233.93	144.13	190.91	109.78	127.7	161.05	117.67	202.36	146.96	182.86	120.1	111.12	122.68	134.8	306.18	140.6	134.54	140.41	153.4	122.37	133.69	129.45	162.12	123.65	115.53
CNOT11	1361.23	2269	2415.77	1500.69	5574.33	1210.71	1600.08	2143.79	2278.83	1282.22	1809.65	2580.58	3895.41	1884.73	2503.95	2509.99	1329.15	1525.94	2957.08	1824.54	1721.97	1710.44	2843.83	3680.5	1145.89	1958.85	2226.86	1429.35	1453.66	1693.68	1844.53	5830.84	2107.16	5674.83	1648.69	1460.34	806.89	752.08	2443.84	2597.03	1234.16	1236.91	4145.55	2849.87	3583.67	1393.98	1094.5	1843.7	1563.41
CNOT9	263.55	354.85	238.49	389.52	276.29	361.39	231.59	206.57	346.9	248.73	206	215.01	181.43	219.75	156.36	205.43	204.93	337.22	152.97	97.91	219.93	317.27	248.57	237.31	324.96	345.41	251.7	273.41	186.46	430.36	334.49	264.49	223.41	172.92	420.37	266.64	191.87	185.93	274.16	223.34	256.14	172.37	148.99	262.17	205.98	241.97	190.38	167.98	229.06
CNTNAP4	94.83	122.91	88.23	129.64	109.93	129.51	127.93	106.17	118.95	158.88	121.57	103.85	102.58	223.24	106.58	109.13	92.44	97.86	114.97	107.19	105.52	94.92	121.41	153.18	155.25	119.65	172.85	90.57	93.79	119.43	99.22	99.25	99.91	136.28	125.16	95.5	116.08	104.34	118.89	108.54	105.87	110.56	101.01	113.03	103.99	225.84	125.82	100.12	183.98
COA6	343.99	238.98	158.68	296.72	321.59	109.23	202.19	309.07	184.86	297.24	285.81	181.58	218.41	200.4	287.94	266.14	315.44	153.2	263.45	106.09	220.71	258.4	299.56	207.97	199.07	249.48	255.96	230.07	285.95	290.92	202.74	220.7	341.14	204.03	539.28	232.53	301.8	212.54	395.66	163.68	154.62	124.52	178.72	240.87	192.03	195.03	189.9	124.21	88.52
COCH	165.33	1050.09	107.42	150.76	192.13	180.95	246.17	112.41	282.19	274.94	144	243.37	121.8	201.39	191.42	663.97	123.31	203.27	482.77	135.72	113.57	1554.75	1665.92	375.69	104.65	1740.66	538.83	111.54	191.5	135.71	166.16	384.43	1242.21	115.6	565.92	97.01	1304.91	815.9	1079.77	211.56	73.63	92.61	535.06	346.01	1673.35	86.44	376.7	77.75	557
COG2	790.5	531.54	381.46	983.36	707.86	438.93	696.62	649.27	377.91	751.48	807.5	428.59	1109.13	408.2	890.02	898.48	483.77	507.37	528.36	407.8	538.89	582.22	1213.24	1028.76	494.39	554.22	484.79	434.37	526.32	613.46	472.24	558.02	483.99	816.8	737.44	566.3	380.55	425.68	809.79	532.84	461.9	437.83	550.24	667.84	658.69	435.23	388.86	438.27	539.59
COG5	163.36	138.33	139.79	163.98	110.08	130.43	103.34	146.88	112.78	111.66	139.02	118.35	109.54	127.72	98.12	110.1	141.38	98.84	120.13	94.15	122.73	129.65	106	103.03	154.69	118.48	139.2	118.99	112.23	180.39	99.97	106.68	128.67	96.72	173.42	122.66	100.15	146.01	125.28	124.64	96.32	82.42	114.47	107.07	87.93	140.7	100.26	99.64	86.45
COL15A1	158.09	146.38	290.4	228.92	407.77	325.78	420.21	152.78	227.69	96.04	120.22	68.11	65.22	207.82	235.47	110.52	213.43	278.81	226.93	36.64	248.08	129.51	191.05	233.39	315.71	454.73	141.54	602.5	383.6	158.78	159.96	204.18	161.71	106.5	236.34	305.98	229.69	354.04	195.87	183.59	134.04	116.68	138.5	135.76	158.53	185.35	694.99	162.78	137.2
COL1A2	419.22	586.19	651.47	459.69	353.86	11361.4	617.81	354.44	357.64	350	418.33	543.77	297.12	358.42	641.99	299.82	380.13	13563.8	323.28	371.6	343.8	120.14	166.53	183.55	1273.55	408.45	149.5	782.96	2229.81	336.85	132.63	1006.79	740.95	635.33	1094.08	2800.24	447.68	598.46	459.43	340.67	382.34	739.03	172.81	316.5	558.96	225.98	796.81	543.37	336.2
COL4A1	2836.43	2063.62	5840.7	3114.99	2798.14	15148.7	7044.85	1344.57	2800.69	2150.57	2535.55	1823.99	1418.84	3643.49	4721.87	1690.33	1523.34	13591.8	1824.58	1017.06	3392.22	1705.87	4354.61	2499.82	2532.57	5532.01	1219.8	8538.07	6416.61	714.83	4246.86	11252.2	2824.71	2391.41	4237.54	9540.71	3360.64	3589.74	3454.94	3358.66	2631.47	2593.99	2650.18	3161.5	3051.65	2911.13	5218.3	2797.4	2467.55
COL4A2	306.39	211.86	314.12	260.91	260.53	1128.08	418.23	190.77	218.49	221.7	265.53	190.98	178.48	241.21	352.7	221.02	204.1	1768.22	213.16	176.27	357.25	186.21	193.05	293.75	216.32	478.67	170.62	483.79	413.69	98.04	271.48	702.3	135.3	309.55	371.6	768.8	268.16	284.46	267.34	257.68	239.08	241.62	195.62	204.39	315.32	271.49	369.88	301.04	244.86
COLCA2	119.27	116.35	109.2	96.64	99.97	108.66	72.87	91.49	101.04	71.45	104.5	94.83	87.95	115.11	102.03	108.1	82.81	106.62	121.59	100.47	94.95	103.15	102.29	91.28	98.38	141.84	92.39	97.37	94.79	93.13	104.24	148.66	103.2	102.87	96.37	85.61	107.8	103.77	109.14	99.7	88.25	95.45	157.1	117.73	104.26	88.09	90.48	105.46	104.69
COMMD2	626.81	721.69	414.48	660.59	445.36	553.09	468.73	517.65	508.92	469.38	562	352.22	483.7	763.67	367.59	612.96	338.38	470	451.14	168.97	341.87	662.08	433.14	508.24	371.52	746.25	768.53	579.05	414.21	621.48	816.92	661.48	457.67	386.86	675.55	549.57	450.55	460.51	519.97	484.14	452.35	389.75	397.69	733.63	452.47	317.43	406.65	257.03	279.54
COMMD5	173.49	202.73	132.97	183.55	230.13	135.3	136.38	168.03	167.75	171.06	140.53	120.58	172.23	126.99	125.18	137.74	130.9	144.6	148.08	168.36	125.58	144.09	168.88	173.01	146.99	137.95	222.62	135.93	142.75	134.78	131.66	150.33	181.72	200.27	163.25	146.7	156.04	144.09	139.41	173.56	145.24	120.5	183.61	153.12	150.46	135.04	135.47	129.1	144
COMMD8	483.68	980.79	272.4	329.75	368.33	371.38	219.61	357.94	632.85	383.92	328.34	447.49	196.38	308.46	181.59	285.44	360.99	307.56	281.79	181.47	319.7	287.97	364.53	417.13	313.13	345.29	532.47	361.65	409.15	537	421.14	454.63	515.81	175.17	1134.61	380.54	387.85	328.23	264.39	298.67	355.52	353.82	479.09	247.94	256.14	392.68	299.21	183.17	259.6
CORO2A	128.17	124.11	104.74	216.85	128.84	135.85	161.22	114.61	188.91	145.98	126.64	127.64	146.66	200.9	112.16	318.61	115.64	182.93	118.89	123.39	144.09	190.69	117.41	122.01	127.43	119.05	143.77	103.88	84.08	151.7	123.29	153.43	87.51	239.23	134.46	228.57	128.05	127.42	259.49	186	144.39	132.72	105.92	118.72	151.2	127.5	159.07	106.31	115.19
COX11	130.14	150.21	124.21	112.22	128.25	114.8	96.93	97.78	117.6	103.38	124.18	94.51	95.01	137.11	81.45	160.42	110.22	105.68	88.62	95.69	103.11	133.87	123.96	88.29	112.91	109.74	96.91	90.81	99.17	88.47	99.64	148.7	180.58	96.96	102.81	103.2	132.98	141.43	121.8	94.34	94.4	104.31	85.71	84.2	109.84	106.63	116.28	88.13	108.5
COX7B	2986.41	3617.49	2765.34	3139.66	1681.19	2310.14	4276.01	983.38	5447.28	5193.7	3876.5	3071.55	1575.43	8850.42	3275.69	7527.02	5168.32	2300.96	1603.26	2714.36	2639.8	2823.57	4400.66	2507.78	5423.99	10645.2	4831.57	7213.87	5223.68	3962	3321.43	2557.09	5433.49	1206.85	7014.3	4220.99	7563.91	5241.75	4435.9	2482.49	4200.42	4066.46	1665.94	2362.64	2429.69	1965.71	3047.77	2645.06	1980.76
COX7B2	35.99	201.95	25.92	16.17	41.62	293.99	2261.84	67.75	936.71	1947.32	17.82	379.55	60.98	5521.03	0.57	1722.94	8.82	438.4	42.39	79.47	96.9	151.55	109.39	110.93	1113.5	3346.23	4273.44	118.12	118.89	197.95	90.96	99.24	110.53	109.37	4388.49	129.81	81.41	91.94	65.17	46.78	70.17	60.52	60.53	733.07	49.15	2257.35	99.65	86.64	1724.94
CPB2	2793.19	1471.24	2171.76	2199.36	408.53	505.2	751.74	4920.05	3191.74	1209.04	2176.59	1748.31	2304.75	2181.23	832.5	188.36	6193.59	195.51	1443.84	1327.87	3070.9	526.5	519.3	739.98	2143.01	1202.12	2272.64	3308.89	2922.31	5681.15	1918.71	265.94	3595.55	270.15	1479.28	3504.87	3802.04	4436.16	1349.07	1664.91	2623.52	1617.21	454.68	911.14	529.25	2520.17	2601.35	1583.86	1833.61
CPD	1993.19	3280.81	3572.33	2579.78	920.43	1439.15	937.34	1485.95	814.68	893.33	2184.18	980.63	1082.5	707.86	1257.31	806.99	1141.02	1068.33	4768.58	742.04	1024.62	936.52	2448.44	1484.81	1462.41	2378.31	3922.18	1278.93	2401.78	864	492.19	749.47	5146.43	1954.92	4669.94	1714.43	1725.95	1554.79	1236.58	2358.8	1115.19	831.57	3884.61	973.84	2331.78	1611.3	2099.34	924.34	1315.85
CPE	1078.64	382.42	3700.17	240.36	287.48	251.28	1928.97	325.45	622.08	1637.34	1582.32	975.18	1692.88	1680.22	449.44	215.72	194.1	221.21	1108.89	536.92	818.2	2480.93	1587.14	530.32	714.23	1920.32	1362.34	1197.81	1561.06	634.9	530.86	948.47	6396.23	817.19	1608.14	682.46	2082.66	2444.85	1403.6	30.28	635.9	728.82	1260.84	425.52	1024.06	1400.42	881.91	88.61	340.63
CPLX1	350.95	967.56	188.87	107.37	284.03	115.98	139.07	315.67	1720.14	77.37	504.82	107.95	819.28	92.16	144.12	327.84	113.58	92.13	1160.25	260.08	71.84	314.64	580.2	335.75	9.36	313.37	529.67	464.12	347.97	14.58	29.48	90.73	196.18	274.92	313.36	82.17	207.79	216.15	206.14	277.83	211.74	197.03	1822.92	195.16	618.4	273.79	62.05	247.47	121.96
CPSF4	2047.78	1816.29	1164.78	1621.66	3242.84	995.62	1531.05	2207.91	2050.35	1789.57	1729.73	1259.42	1705.39	1747.35	1421.87	1964.46	1098.56	1074.36	825.38	1309.85	1451.84	1310.96	2158.84	1450.22	1807.13	1685.23	1479.98	1790.3	1056.58	1280.49	2703.08	2751.43	848.69	1683.39	1464.04	1546.83	1524.67	1531.74	1331.07	1279.56	710.66	1255.39	2252.73	1613.42	1169.78	1350.89	832.42	1042.83	1611.61
CPSF6	156.16	109.22	102.59	117.56	111.99	111.17	99.78	122.18	120.09	115.21	133.58	102.74	100.81	169.45	109.83	115.02	98.45	115.19	97.56	94.06	87.35	105.19	90.88	108.43	121.42	112.13	112.72	100.25	120.36	110.7	135.33	123.81	157.34	85.42	115.95	106.43	107.88	127.19	103.04	92.88	81.01	102.46	97.41	118.25	123.79	106.49	82.26	99.28	91.62
CREM	105.43	101.55	101.86	107.3	89.22	125.75	106.91	107.8	139.45	121.3	145.23	122.41	144.13	143.93	113.86	135.12	205.25	125.17	198.86	112.56	107.42	93.39	104.03	96.07	117.95	131.65	110.43	190.91	128.63	109.89	109.22	99.6	123.19	123.28	113.9	114.56	138.12	116.35	170.58	122.56	145.4	108.41	99.22	95.22	108.23	93.2	106.32	135.11	115.96
CRNDE	132.47	100.39	175.12	190.7	112.22	156.73	150.97	117.12	125.65	189.34	130.55	101.8	127.93	142.45	118.97	157.73	294.76	170.15	113.12	91.71	96.07	176.81	129.36	109.27	131.01	132.86	140.87	108.85	108.11	249.22	145.87	144.02	176.56	95.24	85.57	235.56	174.7	232.88	137.88	108.55	94.89	91.35	141.8	120.23	125.2	125.54	101.06	92.77	114.61
CRTAP	541.01	1214.44	157.97	817.65	281.17	497.42	347.03	599.9	381.27	411.14	371.31	253.1	376.03	205.08	236.05	200.11	599.44	528.85	159.68	141.59	361.69	277.09	212.39	404.17	407.6	279.21	252.14	188.64	319.06	1189.09	218.55	219.62	317.38	191.43	443.91	583.26	374.8	464.22	235.09	312.49	187.27	276.87	114.05	175.24	214.96	293.72	251.83	160	211.94
CSE1L	1187.48	1261.77	675.6	2173.52	1832.13	1752.35	2024.2	1869.01	1160.73	2267.35	1141.06	1475.63	1119.34	2235.96	841.96	1983.81	1340.24	2209.71	1348.41	766.63	2141.43	2391.96	1264.51	1429.18	1632.07	964.52	1163.59	1080.36	1438.28	1953.44	2006.07	1588.92	1194.22	2166.78	944.25	1297.64	1760.85	1390.1	2066.1	1528.92	972.28	963.68	1129.65	1443.25	1187.28	1540.84	680.51	932.74	764.15
CSNK1G1	365.91	552.16	290.08	288.27	588.86	381.9	368.72	327.17	309.58	347.88	378.59	237.41	325.54	298.76	306.16	312.72	303.16	488.33	306.85	305.78	338.48	323.55	309.99	250.14	267.81	301.81	214.07	281.12	265.9	288.75	422.39	403.74	483.28	418.41	222.08	206.3	352.75	278.86	250.85	275.8	259.64	394.65	308.19	340.99	338.7	276.44	244.68	238.12	217.59
CSNK1G3	208.53	283.57	277.66	360.2	211.09	209.56	180.05	243.27	269.54	184.7	186.59	193.63	179.71	313	169.59	188.38	299.66	224.77	196.34	121.18	254.31	221.64	168.51	144.99	339.32	192.4	301.4	366.08	256.05	381.79	278.13	224.07	309.78	160.43	328.47	292.94	216.55	230.05	209.13	196.17	164.3	138.29	230.36	305.34	200.13	235.48	255.38	147.01	195.55
CSNK2A1	436.68	224.92	297.57	262.77	482.71	316.61	272.85	382.67	277.34	277.36	307.7	269.4	218.49	288	168.73	188.39	244.65	323.18	265.99	179.89	189.49	264.07	227.59	255.33	254.32	281.24	349.67	271.59	208.45	547.48	261.37	250.86	486.17	277.41	235.63	273.78	287.57	275.08	253.79	226.06	225.26	169.75	211.15	243.79	278.75	300.71	249.97	186.35	146.88
CSRP2	1943.56	566.06	845.94	1335.02	220.35	494.74	871.64	1177.06	589.17	857.57	1374.24	321.12	375.01	4188.84	651.49	288.86	1964.89	595.56	291.02	477.6	674.36	1366.15	1378.04	665.42	1901.34	1305.65	1280.37	862.24	863.02	6401.43	2525.51	539.6	839.05	253.17	821.51	1797.98	1620.31	5210.67	598.5	1662.62	531	656.64	405.71	617.41	355.07	1810.88	332.36	534.48	551.57
CTHRC1	117.82	343.62	93.4	134.21	167.41	634.33	207.81	141.12	144.11	145.56	139.14	171.8	151.32	184.63	223.2	119.27	162.68	427.91	124.05	163.15	105.73	103.25	92.92	96.16	136.37	109.54	103.29	121.62	957.75	135.73	128.75	135.01	1243.56	117.45	822.57	188.82	55.18	84.35	499.95	72.53	79.72	98.67	1075.08	119.8	624.32	65.7	124.1	83.25	130.04
CTNND2	234.77	77.58	99.18	80.8	98.64	84.65	193.14	55.85	114.37	133.98	266.8	113.6	73	74.51	79.59	565.55	72.59	96.53	151.68	103.62	92.7	132.71	231.87	182.94	28.97	299.31	93.7	70.07	135.7	69.22	55.47	287.07	380.49	607.44	87.42	89.23	318.29	249.32	67.45	74.75	111.98	87.46	184.77	92.96	92	81.95	54.79	111.05	94.73
CTPS2	201.61	158.86	197.26	219.92	241.65	138.63	221.61	189	188.36	199.96	182.62	138.32	284.75	187.07	171.4	369.99	184.41	155.19	172.49	124.83	138.41	207.98	108.85	275.65	199.33	169.42	146.91	198.28	159.62	179.52	165.77	232.88	254.59	323.33	133.57	246.13	160.22	151.19	167.19	177.94	110.22	136.63	226.55	138.26	251.47	168.45	135.21	168.73	109.33
CTSA	386.35	1410.83	724.86	1235.32	3039.38	1082.91	1534.62	651.64	1473.9	1501.13	563.43	743.32	1646.2	707.07	1763.94	3300.01	571.07	1047.61	5629.19	500.14	1476.95	1195.94	3915.86	2352.86	1152.37	1301.23	2160.44	1727.45	1486.73	1069.68	1519.75	6818.45	1135.21	2342.85	1628.54	1740.28	684.89	713.76	1187.26	2106.09	709.32	771.7	4507.77	3089.53	2380.24	1005.87	1557.48	1241.73	2074.33
CXCL5	122.54	95.25	96.1	104.35	121.85	346.85	113.67	111.4	104.41	103.51	110.84	117.09	129.41	104.91	99.85	108.31	91.83	196.5	140.39	105.8	117.7	114.79	123.66	111.8	120.15	116.71	115.6	121.39	116.08	117.38	103.22	134.7	116.69	118.41	437.41	115.26	118.23	87.66	130.7	107.38	202.01	92.84	96	111.3	107.94	132.12	112.41	105.64	100.98
CXorf23	130.62	136.42	123.31	156.1	120.52	145.47	114.42	128.5	135.99	146.4	159.19	108.93	149.81	143.99	148.84	145.16	139.37	142.83	164.9	106.85	124.81	149.95	125.85	151.75	152.73	114.87	121.93	135.16	132.19	144.79	138.67	122.7	156.07	137.18	137.14	161.61	149.43	116.72	149.45	154.19	149.6	104.52	129.75	124.43	137.77	126.87	100.61	128.72	124.29
CXorf57	614.47	312.83	348.93	176.98	156.57	40.68	363.81	559.06	233.31	431.8	561.37	84.6	257.33	474.32	157.67	461.28	422.21	55.3	27.96	52.6	183.65	559.74	675.43	103.64	212.24	605.03	209.65	155.32	143.2	236.71	379.34	484.1	208.87	104.14	263.6	127.43	719.15	710.57	720.16	238.93	163.9	143.33	194.6	194.38	165.85	243.46	148.94	174.17	157.63
CYP2R1	275.05	302.15	309.13	358.08	335.69	171.67	293.17	424.07	389.25	270.58	305.23	202.3	202.49	451.37	294.08	245.72	308.58	209.3	422.99	157.39	283.8	200.66	425.84	451.31	193.38	240.79	365.63	373.22	274.72	258.82	309.71	352.09	259.23	276.63	497.2	190.08	430.59	464.49	443.89	276.7	161.63	186.03	362.47	316.86	265.84	303.96	206.97	233.47	439.18
CYP7A1	106.8	158.31	0.22	101.83	110.4	34.03	1041.65	146.15	415.49	1111.6	155.52	125.64	723.99	1360.61	412.84	636.91	360.9	88.38	87.09	27.14	262.96	539.19	102.21	189.96	914.31	265.04	51.65	2150.98	350.24	1525.12	580.65	100.95	42.88	859.05	38.52	192.16	401.54	1796.08	125.48	515.15	54.26	1142.18	154.25	242.45	211.53	208.51	685.39	74.59	778.42
DARS2	798.33	671.88	190.66	433.87	231.57	381.82	935.51	591.73	722.61	996.08	824.05	544.72	823.19	563.23	678.71	662.17	325.84	504.53	583.11	392.77	369.73	678.77	1079.01	925.46	364.44	945.11	520.32	1039.44	553.46	521.55	313.04	518.49	947.79	523.31	918.06	495.48	720.52	469.92	1033.46	380.05	414.66	328.86	506.78	860.69	774.33	349.38	428.93	333.63	444.74
DBF4	124.61	124.5	113.4	144.31	138.03	126.96	137.1	129.02	127.03	134.54	123.79	116.74	143.56	126.14	125.5	125.87	130.67	128.1	125.82	120.99	139.12	142.92	134.39	113.69	121.82	114.9	131.25	134.72	109.73	131.74	126.03	120.45	135.24	121.19	136.23	128.43	110.79	127.23	126	128.54	110.47	138.83	134.43	113.32	122.08	129.44	140.18	134.94	116.35
DBN1	88.18	89.71	93.58	85.9	87.36	121.13	81.92	79.88	83.42	78.62	97.03	85.87	80.83	88.27	89.8	95.89	89.57	112.87	85.58	84.83	76.37	86.18	83.08	77.15	81.7	89.34	85.32	85.92	78.15	81.06	97.71	84.01	98.69	86.92	92.81	79.96	90.39	100.08	81.34	78.89	73.59	89.77	96.67	92.03	78.49	90.23	95.3	75.03	107.52
DBNDD1	411.23	541.99	1791.09	1526.2	697.36	711.67	856.52	1178.73	1098.38	1126.32	718.32	268.47	3876.5	1465.58	2837.84	686.49	791.34	509.55	1690.34	234.88	1071.95	1321.43	625.02	1452.34	401.92	1024.72	3860.48	551.63	1606.02	1288.76	701.32	383.24	178.08	4762.01	240.26	1191.94	511.53	302.6	129.04	1786.08	798.86	927.55	707.89	2492.13	2908.39	2423.81	1122.82	692.15	129.78
DBR1	198.32	177.15	139.67	161.81	167.15	135.59	141.47	162.41	142.93	134.55	166.26	128.33	150.76	127.67	124.31	120.35	172.67	130.15	134.65	113.49	127.34	149.3	129.77	97.38	152.83	142.9	132.93	148.59	135.58	175.77	163.52	135.02	178.07	127.39	143.75	137.93	139.25	165.36	136.95	137.4	130.82	130.23	117.49	145.37	146.37	123.87	136.16	115.84	116.6
DCAF1	157.57	155.51	160.01	150.72	165.53	135.72	143.6	147.14	140.47	136.87	150.67	137.93	146.84	166.76	135.22	135.71	142.71	135.06	152.11	115.78	148.33	126.7	147.22	125.68	156.61	117.26	132.29	120.53	128.76	166.24	148.25	151.53	145.51	167.55	143.25	134.34	148.38	146.09	153.14	129.29	115.35	115.2	158.97	146.17	166.95	134.62	146.97	128.51	118.51
DCAF13	187.89	271.03	209.51	250.38	365.13	322.95	200.24	251.85	408.02	213.05	218.81	319.62	575.11	215.97	318	210	282.86	376.9	493.25	292.61	116.59	140	204.19	295.62	239.84	210.15	756.25	266.35	385.21	256.21	418.55	183.11	431.41	235.98	437.26	233.25	271.13	301.58	355.31	808.98	304.06	276.96	495.2	408.33	333.91	159.18	232.06	184.8	252.04
DCAF16	147.13	154.13	148.58	138.93	199.78	170.3	139.57	151.65	180.13	170.48	156.95	164.07	171.55	212.42	109.7	182.43	126.93	145.37	166.39	83.62	143.42	123.85	130.43	133.3	123.29	127.87	191.34	134.88	119.21	176.68	184.74	254.08	221.03	124.8	173.73	145.61	163.58	217.76	135.22	172.24	124.17	112.24	175.6	145.22	167.32	148.58	129.52	145.44	122.8
DCK	725.7	284.04	289.42	370.27	208.54	313.89	186.6	600.67	241.92	359.2	483.19	249.98	249.07	720.74	208.75	246.2	308.77	202.17	226.59	130.13	345.08	298.92	266.7	386.25	258.64	491.58	385.84	219.49	322.25	498.55	253.41	451.59	574.16	174.77	535.6	381.27	507.55	395.89	176.21	243.61	177.71	217.54	135.04	231.2	296.97	333.3	284.68	185.74	207.46
DCLRE1B	113.03	108.31	89.39	104.57	89.08	114.27	119.46	118.17	134.51	119.87	142.1	140.7	115	164.19	118.98	112.23	94.9	125.62	93.48	96.61	90.54	151.4	120.39	104.04	123.67	103.9	104.75	97.91	116.92	106.66	144.29	100.37	119.72	113.91	112.56	98.71	145.35	142.51	108.83	99.8	83.45	94.65	97.69	92.43	94.44	115.43	90.55	105.92	97.67
DDIAS	171.6	159.38	141.62	209.92	140.8	233.63	176.53	160.52	227.26	218.95	175.96	182.51	176.17	280.35	139.69	181.96	144.03	374.73	151.92	128.42	138.51	165.13	142.16	144.18	229.5	229.18	429.84	235.88	153.13	219.09	185.35	182.69	166.97	134.72	176.07	178.08	210.05	221.14	188.68	174.65	115.76	100.53	130.56	212.69	193.67	230.09	146.97	114.06	145.75
DDX39A	1942.66	870.15	1294.02	1118.21	1085.99	2354.84	2719.04	1211.45	1768.68	2710.02	1834.73	721.82	2650.23	1980.1	1422.11	860.41	448.61	2280.5	1728.59	567.44	876.62	2074.53	4491.19	959.6	1236.27	1467.3	1431.48	1489.41	1368.76	1091.12	1034.16	2823.45	2873.73	2088.7	2381.94	1207.25	1853.75	1449.33	3764.18	1441.44	710.19	704.59	2082.77	975.81	2444.83	893.28	1132.96	944.85	1191.88
DDX3X	1460.27	1635.54	1822.72	1859.88	1176.4	1561.56	1176.06	1782.97	3589.95	1223.61	1452.13	1660.83	1039.71	1189.76	1103.24	1200.02	1043.33	1441.71	1062.97	1285.89	1472.27	2316.77	1074.91	1594.34	1870.13	1307.26	776.27	1443.17	1182	1281.49	2520.35	1733.6	1379.29	1373.95	1780.66	672.43	1820.98	2049.96	1420.29	1290.66	1502.13	793	1365.55	621.37	1388.12	1315.16	1530.72	1377.03	927.7
DEAF1	122.31	127.39	126.08	126.41	135.17	140.68	98.73	142.59	113.25	97.99	104.95	107.92	129.55	108.11	123.12	131.14	133.96	159.01	138.56	77.12	112.13	133.43	126.85	104.93	97.38	119.33	126.29	118.8	111.11	107.19	147.78	160.08	143.73	156.54	100.77	104.85	147.33	133	137.77	138.55	92.52	106.06	129.36	155.1	108.1	108.52	94.16	118.93	112.78
DEF8	166.5	192.19	171.28	209.41	342.4	387.56	208.31	152.91	146.33	203.1	157.09	158.05	175.75	120.09	222.99	197.45	180.94	508.29	310.84	198.36	144.01	147.09	275.15	242.69	132.18	168.04	237.66	105.79	127.83	412.25	167.65	179.48	113.39	216.87	237.36	198.64	146.49	125.67	145.22	344.48	143.38	162.02	144.03	256.21	167.59	174.26	182.27	166.52	150.41
DENND1A	96.8	102.72	161.52	110.05	188.71	290.82	104.22	115.39	108.77	99.45	98.53	148.96	176.28	126.11	108.13	347.45	146.67	229.61	84.03	96.27	140.76	188.35	104.1	118.52	107.34	127.57	112.79	136.32	99.67	130.24	136.25	169.66	155.84	125.63	405.56	127.01	92.85	112.21	332.94	132.69	119.25	89.2	185.43	99.72	100.34	102.77	116.09	99.49	107.94
DEPDC1	177.28	164.23	124.39	131.6	122.83	156.66	249.04	118.87	192.11	351.25	154.97	127.14	163.89	326.94	91.73	207.55	96.5	175.78	132.39	107.61	134.93	117.68	260.16	67.63	179.72	260.95	243.42	90.99	177.66	178.18	227.17	226.44	274.38	111.41	162.91	96.6	339.16	241.41	176.03	194.1	107.06	91.72	114.12	138.68	117.94	223.21	97.68	81.81	111.96
DEPDC1B	203.18	173.97	156.83	143	149.26	172.82	449.57	116.28	347.56	506.03	320.13	170.18	244.52	442.04	152.83	380.63	101.27	206.82	197.32	108.98	102.36	145.63	367.27	153.37	202.07	386.75	296.5	106.43	270.73	110.54	346.47	401.56	349.6	349.85	225.32	142.97	284.39	275.9	230.05	194.46	107.05	125.5	311.15	216.4	177.51	176.74	79.03	124.16	163.28
DESI2	651.21	456.79	420.66	987.93	635.99	846.93	911.47	929.18	572.12	1092.26	497.7	496.44	1113.77	399.75	701.02	524.89	695.79	986.97	634.63	228.88	815.64	970.65	1199.2	688.79	469	523.19	610.83	373.89	578.15	743.85	689.35	563.8	1240.06	566.4	1002.43	994.55	716.96	476.53	1311.84	410.97	472.94	353.35	761.84	615.26	684.9	376.35	397.8	416.13	372.96
DHCR7	101.35	359.46	903.44	644.55	1098.23	591.81	1487.4	1011.4	3005.49	1557.07	369.46	3263.75	1467.01	3454.18	1271.82	2966.34	573.93	660.51	1578.26	1151.1	2608.49	5040.88	2130.37	2218.01	1137.99	1021.82	4551.58	3563.24	1129.32	968.97	842.09	1890.87	983.96	4229.49	819.32	465.16	1766.7	528.65	583.55	1114.04	1396.04	648.16	1993.53	4740.93	1565.56	1136.79	1003.03	920.51	1034.36
DIAPH3	128.75	122.63	109.38	114.61	90.08	175.09	144.27	111.52	121.71	174.12	113.17	108.67	114.53	167.19	110.57	126.07	115.81	180.8	99.42	103.17	111.11	101.4	160.55	122.38	102.44	100.12	142.92	126.1	145.63	127.13	152.67	117.04	135.53	110.79	104.23	132.15	108.08	131.93	131.71	120.62	85.49	94.65	102.12	104.89	104.28	131.99	102.04	112.38	110.76
DIO1	399.42	996.46	202.25	828.49	169.07	84.43	653.25	757.11	496.69	943.6	162.79	322.81	174.92	341.78	171.9	196.26	175.55	88.21	150.36	154.96	174.63	338.91	294.2	349.72	692.6	553.1	889.94	400.14	535.58	936.68	198.47	433.23	114.96	277.1	112.44	134.98	812.75	772.69	102.12	948.34	541.2	429.24	113.14	188.09	258.36	337.51	812.17	325.17	243.16
DIO2	152.31	208.58	141.42	236.59	189.25	100.37	128.08	186.06	138.31	158.48	128.86	124.46	151.8	145.77	150.88	180.9	240.07	108.32	126.22	103.66	218.62	172.7	110.96	206.54	146.3	138.83	138.35	128.23	126.03	220.36	183.19	120.74	128.68	150.64	113.97	137.54	137.09	142.95	139.52	155.2	111.18	123.09	190.56	131.14	173.8	115.69	136.78	110.49	168.64
DLC1	102.44	130.56	110.85	116.65	114.65	117.19	120.34	112.65	101.35	113.47	114.14	103.73	118.77	111.37	97.92	108.36	96.68	99.98	101.98	95.85	117.89	115.86	125.97	90.24	104.78	112.2	119.79	106.78	112.59	121.4	100.42	110.4	127.95	112.64	119.86	101.92	112.78	107.81	126.23	113.57	93.16	100.18	99.73	121.44	114.06	112.45	101.97	107.54	109.54
DLD	954.72	1081.43	832.67	719.63	424.4	520.91	443.35	1033.31	1131.14	339.58	836.01	852.26	625.41	694.22	350.26	615.27	725.77	358.39	476.17	514.34	639.21	667.4	571.59	543.66	937.62	1010.91	527.45	1825.74	899.46	1141.02	529.35	657.62	1007.69	461.06	1543.94	602.14	758.79	643.3	926.61	587.78	1217.71	988.93	756.49	427.29	418.53	547.61	762.47	468.2	580.79
DLG5	143.01	158.18	144.3	201.42	203.6	152.02	154.24	148.38	196.77	160.33	156.99	148.89	184.49	142.56	182.87	170.92	262.92	159.47	143.47	106.08	131.75	155.17	159.49	123.09	143.82	159.5	146.47	120.5	158.82	192.24	211.95	190.36	275.85	236.61	128.72	172.6	160.89	171.51	131.3	163.57	123.77	119.42	207.53	160.26	123.83	156.14	132.58	138.56	142.18
DLGAP5	324.46	297.45	132.48	192.27	155.44	341.97	527.75	172.5	262.83	544.34	288.43	217	270.9	563.89	120.35	322.41	93.55	424.26	169.51	92.75	163.79	304.98	484.86	281.22	234.76	410.21	266.69	83.71	282.88	153.53	286.48	499.2	467.6	279.41	427.44	155.57	492.88	235.37	531.49	230.75	111.04	117.21	181.73	206.52	220.23	326.34	161.88	108.52	227.53
DNAJA4	553.26	295.31	145.03	111.61	132.05	149.01	212.83	74.73	98.56	249.37	616.3	168.44	114.67	306.82	116.93	117.91	90.81	134.15	102.48	122.24	190.46	86.7	92.39	408.77	137.22	123.58	110.39	106.4	318	252.1	132.76	130.65	121.91	164.59	101.74	124.99	119.14	122.04	114.62	124.86	126.87	118.37	111.25	161.9	642.12	203.02	114.89	144.15	109.54
DNAJB11	5280.05	8020.54	8377.8	2869.97	6358.22	2617.85	3479.64	3840.16	3260.77	2951.5	4407.89	4237.07	3336.82	4205.01	2776.1	3733.17	1256.24	3554.08	6266.59	1858.28	4436.75	5772.47	8501.64	4060.23	6277.7	4764.73	6045.22	2134.49	2968.42	2657.03	4810.18	5344	9511.86	3348.3	2162.21	2828.32	5426.35	6163.85	2510.02	3198.32	1888.74	1925.55	4808.12	7384.68	3784.51	2051.55	2246.41	1954.62	1954.78
DNAJB6	595.78	424.36	640.72	756.39	434.55	741.16	255.49	848.08	365.38	275.73	402.55	455.19	264.78	367.3	206.09	303.57	569.65	563.64	265.17	196.5	445.39	402.62	322.26	486.82	400.13	289.95	425.18	419.89	359.9	892.26	272.52	404.87	1083.55	231.16	508.17	545.6	500.9	519.21	316.69	270.09	449.03	242.84	198.67	368.91	354.24	438.06	480.29	239.11	279.97
DNAJC10	131.29	124.72	125.21	155.29	130.34	160.12	124.81	167.98	134.93	142.73	163.5	131.75	142.36	134.94	135.26	112.51	257.95	201.2	139.63	161.49	124.92	113.07	125.01	116.92	121.25	152.78	147.15	119.82	143.47	158.8	131.79	135.82	257.4	126.75	152.26	145.57	150.91	180.58	130.35	158.4	101.93	110.72	147.62	129.85	150.19	134.58	120.81	123.61	131.36
DNAJC13	409.02	376.35	284.06	424.23	598.79	337.67	297.38	280.77	300.36	342.05	404.72	245.28	427.28	468.73	361.91	214.92	292.44	357.88	358.55	262.94	269.96	367.93	411.28	303.37	308.63	286.53	318.27	312.38	292.54	321.22	491.18	468.1	280.17	350.57	296.49	310.71	301.39	352.96	235.37	347.66	276.6	259.81	351.94	476.1	397.65	306.34	230.64	289.02	286.43
DNAJC9	1959.93	695.36	453.45	684.18	1208.3	1221.53	891.34	654.01	1289.39	1216.46	1368.53	492.8	586.99	650.26	455.24	1302.13	334.99	1502.59	418.71	195.55	673.12	655.09	1228.25	946.43	958.01	1507.15	1041.31	414.73	811.11	431.76	755.46	1689.12	1334.49	2243.34	676.27	562.87	1215.37	1249.91	941.43	590.92	427.29	336.12	550.02	765.46	668.77	616	430.93	413.32	563.17
DNAL1	164.47	159.8	160.43	163.27	163.28	222.88	156.85	154.17	154.42	186.04	139.9	153.73	154.25	233.12	181.78	169.57	125.1	238.75	170.95	175.93	145.55	153.12	274.75	113.49	170.23	202.08	206.66	194.24	161.7	194	205.22	148.99	148.86	147.9	204.38	165.8	192.39	199.78	239.01	156.34	158.56	133.95	158.29	190.34	132.66	188.55	168.23	156.09	160.03
DNHD1	111.7	115.85	140.59	113.91	115.55	121.57	120.45	120.86	135.94	116.62	116.62	128.9	107.43	123.07	140.31	169.04	122.73	116.85	110.37	100.16	118.28	141.97	105.29	117.36	115.45	112.32	126.87	123.23	111.11	112.35	118.96	119.17	98.57	118.2	102.15	98.98	136.64	161.7	129.06	114.14	91.05	110.46	114.63	125.82	126.15	117.5	119.19	106.96	116.46
DNMT1	3411.64	853.47	1107.07	692.38	1201.82	1868.3	1846.75	1359.13	1464.79	2264.33	3073.35	1167.05	1759.87	5946.62	769.86	2052.38	294.65	1407.13	1376.72	343.69	728.51	1848.19	3952.79	855.58	1595.19	2596.9	2582.18	716.38	1758.05	626.25	897.29	3099.65	3723.71	2900.66	1374.17	1043.42	3519.02	2739.39	3369.99	2201.76	133.89	28.79	1028.94	682.64	1090.94	2473.35	317.5	603.35	1011.48
DNMT3A	112.8	103.35	108.94	114.33	98.48	126.02	116.51	124.27	107.96	100.59	120.87	94.67	128.12	108.25	149.86	116.04	127.28	118.49	118.55	100.42	108.95	138.01	115.18	104.44	106.2	109.38	118.86	111.37	108.16	114.59	107.42	134.78	109.98	108.97	111.49	111.04	88.5	110.08	106.16	118.88	108.12	103.37	121.6	131.4	118.3	112.42	75.61	127.02	97.98
DONSON	711.02	248.36	293.67	356.94	382.3	275.54	397.51	335.72	393.74	458.21	567.75	231.81	257.44	720.97	187.05	682.02	285.73	356.64	294.38	78.92	187.59	707.75	699.13	263.61	310.46	479.21	301.72	280.71	347.81	240.28	443.87	599.4	608.8	279.95	178.41	251.78	674.14	703.9	425.18	245.02	128.45	144.49	296.42	162.58	365.03	499.43	241.69	209.9	201.71
DPH3	194.22	255.15	212.31	292.08	355.62	192.77	227.94	178.56	228.55	222.45	185.17	229.87	158.76	172.1	134.56	185.85	174.82	172.99	158.65	118.99	220.48	192.02	214.35	224.51	227.85	196.62	289.22	209	171.27	347.4	175.86	184.37	250.43	145.96	351.88	206.49	207.93	193.52	184	168.79	272.31	169.72	145.53	204.43	212.96	207.61	159.33	137.27	177.33
DPP3	121.02	184.13	137.4	118.12	152.86	155.67	128.14	114.45	159.23	117.07	115.95	138.09	129.7	122.62	112.12	141.48	129.88	159.25	149.38	105.39	129.82	174.13	121.56	119.82	121.72	142.32	156.53	141.19	141.34	121.16	130.89	160	177.26	142.4	136.82	104.38	168.18	120.85	131.58	133.75	121.23	105.23	122.49	155.86	141.26	137.27	135.34	119.16	116.39
DROSHA	898.74	416.29	397.58	604.52	589.12	432.08	620.96	512.72	518.63	623.91	1094.08	405.2	500.21	753.65	455.93	677.59	471.92	539.91	466.15	351.01	562.98	635.58	560.36	537.44	483.77	455.11	890.48	359.41	449.44	455.26	885.35	572.39	512.14	589.94	419.79	330.81	608.69	610.22	546.74	414.74	317.24	402.56	649.3	340.26	491.95	807.53	455.11	436.64	542.63
DSC2	146.32	180.69	121.1	153.82	146.57	140.88	86	130.53	195.31	119.14	117.3	147.56	110.24	103.12	103.56	109.84	123.82	130.15	118.02	167.59	84.31	140.66	115.51	137.51	110.18	113.69	127.53	98.51	125.69	139.32	145.93	125.48	120.37	98.06	117.92	129.44	132.94	122.68	134.84	111.51	109.81	108.81	93.58	133.08	102.05	135.08	129.11	95.94	132.54
DSCC1	340.45	270.5	236.43	316.35	166.96	232.52	352.55	259.42	260.25	327.46	331.93	233.93	332.98	231.45	207.92	218.63	207.18	382.25	291.78	202.45	231.57	304.79	370.65	285.55	246.82	224.97	726.55	251.41	271.55	228.05	271.47	251.62	242.97	293.9	291.57	203.38	331.64	316.36	291.45	416.01	156.41	182.63	341.14	304.6	351.61	199.11	193.54	204.85	262.71
DSN1	695.81	235.85	180.72	188.67	234.97	213.76	354.49	274.9	217.21	347.25	533.36	242.41	258.31	536.27	228.98	887.42	185.62	299.07	240.86	142.13	214.03	426.68	644.54	187.75	282.88	484.31	255.28	212.75	276.66	251.92	322.93	577.21	424.84	464.82	121.01	181.98	629.85	648.49	418.45	181.59	216.33	162.78	193.4	265.18	214.07	381.79	178.1	177.65	242.35
DSTYK	157.57	143.15	161.27	137.58	135.39	132.66	151.6	167.44	105.8	171.09	159.03	142.65	193.96	155.92	146.44	132.74	186.17	162.26	156.7	96.39	191.96	181.92	178.36	136.74	143.95	137.92	120.05	146.63	145.33	128.25	201.18	129.92	169.88	156.95	143.95	139.83	154.73	155.9	200.09	146.17	110.61	136.78	163.06	197.68	191.47	149.41	125.39	126.97	166.77
DTD2	152.09	184.19	126.58	166.7	134.54	119.41	119.03	193.61	139.88	117.34	136.83	138.23	126.37	131.67	131.27	129.14	155.97	128.48	143.02	158.75	143.1	148.55	134.1	115.24	137.36	130.65	138.95	132.31	147.13	179.3	132.98	118.23	149.75	113.3	123.78	135.11	124.88	136.72	164.89	110.96	121.51	133.95	124.12	117.7	145.03	144.05	118.88	123.99	125.94
DTL	496.74	145.99	118.19	164.92	165.43	183.47	445.73	191.48	158.62	564.54	464.13	181.54	246.81	526.5	207.36	276.23	129.86	233.98	222.27	137.3	219.37	225.1	677.99	162.52	264.9	338.63	253.05	126.15	271.64	178.69	278.77	225.31	637.71	252.03	160.79	174.61	585.37	426.19	280.19	181.92	117.19	140.05	153.31	147.92	212.93	264.73	113.68	118.57	191.88
DTNA	399.08	159.12	93.44	194.31	127.52	131.99	120.11	114.24	141.99	100.39	234.56	172.4	158.49	131.49	125.47	128.43	131.46	116.66	242.42	106.7	142.85	157.92	140.52	216.16	124.39	136.68	193.5	153.88	115.89	153.99	129.88	127.12	149.91	160.11	123.53	148.28	106.96	110.61	98.28	171.63	142.4	104.14	107.3	254.91	170.84	120.33	137.74	134.9	128.3
DTX3L	283.82	217.58	267	362.46	559.76	193.55	195.75	395.81	241.25	242.03	251	184.27	245.79	203.06	165.49	185.06	215.78	191.77	256.3	114.95	250.57	204.66	219.86	198.65	211.85	222.38	284.47	137.14	231.36	320.43	271.77	181.86	187.12	261	149.69	227.26	224.15	228.36	168.23	165.03	260.13	108.89	178.81	223.2	360.55	240.12	201.76	178.69	184.12
DTYMK	126.65	126.72	124.49	110.96	113.82	120.28	105.23	100.02	113.31	109.14	121.68	112.19	129.82	123	113.87	124.32	116.58	119.96	117.51	131.93	105.43	109.31	116.06	115.87	119.55	99.92	110.96	116.3	109.2	128.86	115.43	113.37	122.43	129.9	104.21	102.97	106.06	103.63	130.24	130.11	105.7	112.81	119.2	106.37	114.64	117.7	118.08	115.53	112.4
DUSP12	1811.19	637.54	595.44	749.09	751.79	670.87	925.12	1085.35	827.8	1085.55	1431.73	570.78	601.3	628.35	566.18	744.95	596.16	809.81	608.1	398.97	644.81	592.13	1122.48	979.07	603.91	685.58	591.01	532.36	626.29	1146.27	470.54	757.18	1031.89	577.86	1196.07	362.82	1182.49	1302.63	816.29	525.29	418.38	461.85	836.86	801.34	1244.21	799.64	354.71	462.49	521.05
DUT	448.44	309.92	225.82	400.43	130.19	209.37	276.85	620.33	224.04	357.27	412.02	171.22	393.69	403.68	441.62	199.75	748.51	259.47	192.07	121.19	161.09	341.87	300.14	163.2	251.19	228.28	279.16	169.56	218.09	344.32	431.18	222.38	280	248.67	112.27	334.82	269.5	169.45	181.64	213.89	151.23	176.15	196.55	148.05	205.6	285.27	209.72	175.06	162.2
E2F2	593.25	212.81	127.92	157.92	334.85	190.45	273.61	198.01	250.17	289.59	573.47	176.68	318.62	631.21	186.01	542.15	117.47	174.06	189.03	161.27	300.62	290.79	706.42	118.56	257.34	406.23	332.08	144.83	258.16	117.7	463.9	291.71	506.74	281.95	152.86	152.61	444.69	287.68	462.21	339.53	130.21	69.74	180.14	256.79	157.37	359.61	120.54	92.11	229.73
E2F3	476.04	575.05	711.93	231.95	544.32	648.49	296.72	334.16	770.02	221.42	475.26	452.63	996.33	601.95	680.16	600.3	256.01	585.11	742.09	615.83	230.67	525.09	1098.67	358.37	533.38	499.35	327.55	637.83	531.33	253.15	612.11	1031.8	1316.79	365.05	643.65	328.87	908.11	543.37	1193.68	794.03	671.56	565.29	726.14	821.43	425.89	274.52	580.29	346.14	618.97
E2F7	249.29	145.31	107.49	129.77	121.91	222.5	184.02	146.66	105.56	256.2	238.36	131.44	139.67	378.55	127.7	216.45	96.16	217.37	119.14	97.81	135.6	200.7	326.38	109.78	164.32	293.9	148.9	112.4	149.88	139.27	276.81	229.74	196.19	117.61	118.31	106.37	381.39	263.53	146.33	129.74	119.14	102.55	122.8	133.01	123.73	178.46	78.36	127.43	106.79
E2F8	132.76	120.29	99.59	101.74	100.58	116.17	110.12	103.52	103.48	157.77	125.97	97.72	98.8	116.62	86.75	116.53	101.76	92.9	84.78	96.26	101.89	107.58	132.64	121.12	103.94	109.86	120.83	94.81	103.77	98.16	126.81	97.75	128.71	92.97	95.02	90.94	137.28	110.25	99.65	104.64	101.76	91.64	83.26	86.25	89.56	117.97	86.07	92.82	95.27
EBF1	129.12	76.1	251.9	180.06	168.62	170.12	228.51	138.77	161.47	96.11	87.68	79.49	105.62	185.85	232.47	131.71	162.19	146.53	164.44	80.06	142.26	207.18	560.42	148.89	129.73	143.14	118.38	151.17	148.84	134.34	171.32	356.8	150.55	123.95	374.26	187.46	140.73	330.94	152.35	144.21	61.81	65.16	163.24	198.14	140.85	155.13	156.84	98.57	178.88
ECD	477.66	345.51	315.1	338.07	328.68	352.73	313.61	312.79	328.52	527.44	539.03	248.85	332.81	181.25	339.88	470.57	395.27	345.75	398.08	162.7	370.36	302.78	418.43	353.9	451.15	488.3	487.46	304.7	328.16	223.07	341.3	261.54	529.89	486.49	445.9	302.89	454.62	479.74	468.66	316	251.78	191.97	327.51	323.61	333.15	384.98	345.47	283.85	321.81
ECI2	1659.4	2379.79	495.08	2933.96	1965.92	293.1	1040.68	2713.98	2070.02	1696.33	1112.22	1179.7	1028.84	1346.43	561.81	698.27	1401.77	124.11	1512.24	646.29	2052.51	1335.42	727.19	1107.34	2265.03	1752.57	677	1841.14	1814.27	3761.73	881.32	444.12	2062.83	624.16	356.86	1808.21	2044.77	1121.08	1266.06	793.85	1638.06	1579.63	611.55	660.23	1032.69	2501.38	2768.95	1300.11	479.51
ECT2	603.27	321.49	191.58	271.73	272.4	762.52	689.87	321.62	404.13	858.55	879.51	287.39	706.98	1373.45	308.12	651.01	171.31	876.67	350.96	202.59	386.92	816.55	779.53	403.01	472.33	712.64	656.81	548.29	707.62	215.74	1033.04	837.09	1316.94	449.29	813.5	289.49	844.46	727.68	480.79	491.73	220.3	187.08	276.27	441.5	492.73	304.71	181.2	175.68	361.16
EEF1A2	1509.7	59.73	4.59	31.73	57.05	36.53	32.6	19.48	53.14	31.32	1872.99	77.85	368.15	7.02	2813.33	65.12	6553.42	150.07	7288.91	16.89	3898.37	31.79	81.25	822.95	22.27	65.16	62.84	2609.29	1926.39	54.44	70.52	73.3	6326.1	1351.11	2.03	3898.32	52.92	29.29	548.48	1714.08	140.42	649.69	1449.02	68.39	208.83	186.26	68.2	463.5	53.43
EFCAB2	82.61	95.89	101.78	98.1	112.85	94.22	137.05	93.22	101.31	111.92	118.52	106.4	118.91	112.79	110.38	81.27	94.94	122.12	99.01	106.22	88.27	98.75	111.51	82.12	89.82	105.55	87.84	115.01	108.49	111.67	108.19	109.89	138.97	105.63	141.02	100.73	99.34	112.75	104.06	92.91	95.19	79.06	121.07	112.07	96.67	97.31	87.8	88.83	90.14
EFNA4	318.76	169.2	132.02	288.39	290.64	166.56	198.99	440.7	140.02	195.91	362.48	144.16	255.35	207.02	262.38	229.58	272.15	200.1	267.75	109.62	206.8	287.14	313.6	168.54	183.73	305.2	253.1	166.21	162.9	323.25	193.95	128.27	190.49	376.01	227.17	202.35	206.49	192.79	380.05	131.43	108.87	114.7	290.99	231.86	190.64	236.82	99.67	246.46	172.68
EFTUD2	672.74	1228.39	853.42	1219.61	1085.08	1265.74	1036.33	670.68	834.76	1232.84	663.44	824.24	1043.92	1379.63	678.57	568.67	626.82	1286.03	1022.75	623.41	585.08	2514.22	1685.43	1332.62	1087.13	1642.9	1023.4	1299.66	743.2	685.75	1654.27	1536.27	718.94	1423.7	1151.72	707.13	888.35	939.77	1480.81	1313.58	637.66	579.87	1070.54	1268.28	825.2	830.38	902.47	921.97	2722.57
EHF	323.23	137.48	123.49	117.38	116.84	152.69	120.05	135.63	122.61	127.57	210.54	128.2	84.64	121.39	116.24	117.1	114.72	127.65	120.26	116.55	125.3	160.16	126.14	148.1	70.18	172.34	78.84	88.63	147.91	111.99	117.78	115.27	147.7	117.55	130.72	99.35	203.77	263.9	144.21	106.97	106.56	107.66	125.34	120.15	114.42	190.24	126.38	129.53	103.96
EHMT2	93	120.14	98.56	107.26	102.7	113.4	125.59	114.31	101.94	130.73	114.42	112.27	108.23	113.02	112.05	103.73	114.12	98.27	103.39	99.39	92.49	106.92	99.21	97.7	103.07	105.71	104.08	119.95	112.49	99.21	116.7	104.31	112.04	120.33	109.58	89.28	112.42	101.91	125.42	89.27	108.32	116.26	92.2	100.87	95.42	106.57	123.49	120.06	103.39
EID3	109.33	104.11	91.08	107.93	61.15	127.65	119.69	93.09	99.08	101.28	119.84	98.48	95.6	85.25	125.78	113.97	90.02	157.45	103.87	83.24	92.19	125.59	90.83	91.17	101.9	113.38	87.96	93.37	113.63	84.9	112.9	134.8	95.89	69.94	131.78	107.8	98.53	94.16	97.33	182.36	93.63	92.05	102.03	189	116.33	93.18	99.38	97.37	103.06
EIF1B	1721.91	2722.88	2323.27	1600.37	2193.25	1273.25	1327.7	2052.82	1637.22	1774.2	1473.71	1688.01	856.35	1864	802.01	1073.4	2224.31	1023.63	806.29	819.43	1394.74	646.3	766.91	984.95	1806.62	1028.26	1414.28	2004.92	1823.19	2929.03	1578.06	1338.41	1987.53	814.97	2591.34	2403.52	1829.4	2583.67	1163.28	1004.67	1526.65	1103.72	805.46	1050.04	1088.38	1480.98	1459.97	945.48	801.99
EIF2D	690.28	860.98	679.88	1379.9	1496.53	580.4	982.67	918.46	748.59	1495.36	699.3	641.08	1407.08	1351.6	1246.1	886.73	888.22	560.34	1006.84	478.47	913.72	1428.4	1476.98	769.2	791.66	702.04	675.52	662.68	832.25	856.95	1555.78	657.88	949.73	1090.75	859.53	1262.01	806.99	713.67	1586.71	807.52	609.16	619.32	1320.27	1034.44	886.12	924	755.41	709.22	800.97
EIF3B	213.03	464.99	261.48	460.27	1065.13	238.7	290.9	303.37	416.97	202.45	247.77	314.17	435.87	180.13	286.55	327.87	239.37	432.9	253.65	298.86	459.18	429.58	413.91	420.07	355.81	323.46	257.28	408.24	251.47	260.3	1394.34	375.36	285.22	428.19	364.34	296.13	246.78	203.67	416.9	415	267.44	176.97	577.83	401.76	318.57	137.11	258.67	259.26	378.38
EIF3CL	357.57	186.5	175.87	299.23	182.79	204.4	201.43	234	158.58	222.55	217.98	194.7	153.05	136.06	113.71	166.15	217.24	173.79	165.37	110.52	270.22	161.74	186.78	148.45	236.9	163.26	187.52	152.07	200.23	327.11	143.97	153.28	300.58	125.34	156.5	171.24	200.76	298.83	178.33	205.1	191.88	129.71	100.17	171.12	160.78	150.61	168.65	169.46	124.49
EIF4E	138.68	122.11	138.66	112.2	134.55	148.77	123.64	149.32	141.08	122.12	147.67	155.62	169.28	192.51	144.83	153.37	181.71	152.77	199.42	110.27	103.68	91.74	116.01	100.26	102.55	160.34	128.01	118.49	161.02	140.15	135.19	145.75	215.34	132.16	154.15	165.87	150.77	146.18	115.52	166.06	149.57	172.68	111.22	137.81	108.91	128.1	164.19	118.37	119.2
EIF4G2	549.08	588.56	410.65	482.23	419.37	440.91	215.79	263.7	519.24	268.7	331.57	298.15	134.7	263.33	158.9	234.9	421.32	257.76	230.68	163.54	291.84	270.39	208.96	276.05	348.65	407.02	446.42	237.47	316.27	653.64	285.09	415.01	486.36	158.31	360.16	378.83	384.46	326.86	196.89	202.16	242.03	222.43	155.58	265.62	213.87	373.91	248.23	164.4	208.32
EIF5A2	123.24	124.91	111.74	108.38	109.28	144.23	103.13	129.61	159.34	93.07	117.06	100.88	93.89	95.46	100	98.65	123.84	175.27	141.94	95.46	94.51	100.07	110.94	98.18	96.49	118.08	103.8	158.15	119.02	126.86	108.6	112.1	137.22	94.41	159.62	161.38	108.61	80.44	111.33	131.41	109.99	97.95	136.09	129.68	112.37	97.94	87.97	103.06	128.81
ELK4	125.66	137.85	109.16	133.09	103.28	132.11	127.17	141.65	110.45	129.83	142.76	120.96	122.15	152.83	128.44	109.48	119.12	136.75	161.82	106.94	123.47	123.87	173.96	97.97	125.96	140.33	148.75	110.9	122.79	168.62	165.53	117.71	160.8	109.35	126.18	139.06	120.03	132.71	122.81	115.92	100.32	113.89	131.33	162.32	139.55	161.57	102.63	110.86	95.6
ELOVL7	147.64	116.79	134.48	116.01	95.11	137.57	160.79	95.54	144.32	178.07	140.31	113.73	85.42	171.35	111.49	145.89	108.37	123.92	111.6	120.22	95.16	116.87	157.42	106.06	106.57	169.2	214.78	114.63	140.15	105.41	95.06	119.22	177.13	114.62	112.13	112.72	192.15	130.35	109.24	97.16	103.1	116.3	142.02	111.37	138.48	105.67	102.15	101.8	112.02
EME1	156.97	131.73	116.92	147.42	150.88	141.67	157.02	123.95	139.36	167.67	144.77	124.36	120.6	180.85	129.4	197.62	106.47	157.72	130.39	132.25	132.61	159.98	134.67	120.87	118.32	166.79	196.27	139.05	130.64	138.89	139.75	149.99	128.92	131.41	132.86	141.65	145.6	161.44	149.12	140.4	116.26	119.47	114.31	150.57	119.08	159.04	118.01	124.15	131.17
ENAH	190.28	117.45	112.7	123.23	100.19	153.82	125.79	130.12	162.99	111.34	185.39	107.14	196.89	116.08	108.92	195.09	126.26	172.77	134	108.09	114.13	164.1	128.93	96.32	118.86	120.43	136.16	104.33	102.59	135.47	123.4	218.64	131.76	166.04	114.18	109.59	166.45	139.89	108.55	148.53	90.62	93.07	140.14	152.18	167.26	146.4	103.34	108.27	87.58
ENOX2	272.08	213.78	169	240.64	146.17	157.77	203.04	283.56	155.67	212.27	274.89	144.67	232.32	161.2	198.79	240.15	245.61	158.09	262.76	127.27	178.84	164.92	128.34	193.79	227.42	300.81	198.03	193.38	203.27	176.39	249.57	126.6	246.7	254.32	239.83	257.8	223.68	225.59	231.35	254	120.12	159.03	214.5	155.16	109.81	204.43	126.59	158.11	119.4
ENPP2	420.44	364.42	484.34	608.1	1402.98	796.26	5788.74	293.65	1220.03	1978.28	284.92	535.74	322.91	303.22	376.45	1183	353.65	596.97	1239.42	260.72	729.6	372.2	922.06	2498.6	131.99	1152.59	3920.95	852.06	1490.03	281.09	174.23	219.6	212.84	2362.44	2299.62	512.99	832.46	517.28	150.6	259.5	617.97	394.93	751.06	496.18	2505.62	730.71	844.61	780.94	754.08
EPB41	130.66	145.13	122.68	129.12	142.26	119.97	120.34	140.82	143.33	114.88	120.31	110.11	145.07	110.36	98.9	110.99	136.43	97.35	131.54	121.92	146.39	156.26	122.26	90.27	140.46	121.5	153.05	127.27	123.84	143.45	131.33	139.24	140.64	118.01	119.04	117.51	112.88	112.02	127.97	129	107.13	89.88	120.39	129.55	135.2	137.12	115.29	120.55	122.5
EPHB2	90.79	105.51	114.7	139.92	79.34	150.65	83.89	238.6	84.77	81.95	101.02	94	106.77	91.9	260.57	97.3	148.78	178.75	110.1	95.54	90.21	80.66	101.14	97.36	86.78	92	108.65	96.08	104.08	129.53	296.93	94.78	85.2	90.66	84.68	122.52	109.12	92.88	80.03	133.74	98.94	86.42	75.75	85.59	86.49	101.95	95.41	101.47	93.92
EPPK1	105.28	126.65	109.04	119.11	130.78	122.29	120.06	128.05	112.27	100.49	107.77	116.82	119.17	117.63	123.42	120.18	111.54	116.96	125.03	115.52	123.99	120.9	104.72	104.19	106.44	110.33	113.11	131.26	108.13	118.77	118.44	121.88	121.66	107.59	121.57	108.19	131.06	113.77	120.23	122.51	102.27	105.6	106.48	120.27	129.89	122.84	108.06	110.65	132.84
EPS8L3	112.86	101.3	95.04	105.39	96.3	100.43	105.09	103.67	107.09	110.19	145.2	103.78	117.01	94.07	99.96	106.79	105.21	97.6	104.42	91.18	105.2	111.38	109.46	104.05	93.46	109.41	93.38	103.05	108.11	102.57	88.15	104.15	151.4	117.03	120.76	98.72	108.75	96.34	149.77	95.59	88.85	103.61	146.42	117.2	111.22	106.73	95.77	97.55	111.61
ERCC1	192.51	183.43	285.07	204.24	148.41	220.17	281.5	165.02	141.28	261.61	178.34	144.78	111.6	138.23	133.86	113.39	185.96	221.1	124.27	116.98	248.73	137.32	142.19	158.31	199.68	202.85	152.45	133.99	118.59	380.41	174.87	130.13	165.86	155.85	142.79	149.37	159.83	159.92	144.96	136.2	130.86	159.82	133.26	149.28	178.76	230.32	127.21	138.46	131.08
ERCC8	167.69	152.03	116.76	187.13	153.85	132.51	108.62	141.25	126.59	164.94	147.42	126.85	114.54	118.73	129.92	137.66	112.27	123.95	120.51	106.79	115.49	125.28	129.84	107.29	129.48	129.11	163.43	125.85	131.28	203.48	134.77	130.94	156.36	114.45	164.45	102.6	123.52	111.92	176.57	136.1	107.6	126.84	116.73	125.7	99.54	140.53	104.62	108.37	105.7
ERICH5	359.44	673.45	148.61	71.45	116.16	126.11	136.34	75.71	291.2	213.11	285.06	111.77	67.83	425	70.37	165.48	75.53	138.41	364.9	115.15	85.88	230.38	275.4	312.93	194.69	220.94	581.97	128.6	405.27	93.1	76.35	237.57	203.9	338.27	129.06	86.09	567.61	743.33	259.67	134.93	134.26	146.6	164.08	173.73	166.46	228.09	271.23	139.25	213.83
ERMP1	610.86	768.92	696.04	669.67	634.59	369.98	487.99	516.21	550.64	634.99	669.27	675.78	828.57	352.71	509.27	290.45	243.01	293.35	739.65	390.68	287.47	705.21	767.99	927.77	232.48	313.69	332.45	564.71	333.84	368.48	356.7	379.16	568.94	1023.25	543.5	397.63	401.88	383.17	759.39	516.56	392.8	371.38	1147.45	399.82	708.99	355.23	334.78	458.48	343.17
ERO1B	226.44	181.52	388.98	273.29	85.79	80.58	159.85	396.13	193.86	178.22	194.59	146.45	94.84	89.49	179.35	122.57	223.48	66.14	383.69	97.28	201.19	196.73	295.53	177.31	265.65	265.54	117.72	152.79	206.54	580.22	240.72	85.65	313.29	86.5	333.15	183.25	456.38	571.44	361.55	136.07	137.17	143.59	158.49	169.25	194.2	168.93	214.83	177.41	96.92
ESCO2	106.24	97.82	85.14	95	82	91.63	99.42	96.23	102.1	97.18	95.49	112.11	94.16	90.82	94.28	85.21	97.14	95.73	84.96	77.25	86.7	78.32	86.88	84.76	85.26	114.54	102.53	95.57	91.62	94.66	122.81	104.14	115.45	78.58	100.78	87.46	96.72	79.33	106.25	98.05	84.41	78.67	73.94	93.47	83.49	86.95	90.35	88.04	77.83
ESM1	466.35	126.41	1029.04	445.66	730.89	143.21	1284.66	268.6	305.45	984.18	344.83	120.65	228.14	306.95	291.03	447.08	506.46	104.8	241.06	54.72	271.78	432.33	192.04	153.66	257.99	533.31	266.46	1199.51	92.24	324.7	437.53	423.65	485.2	168.86	411.29	1154.86	333.69	356.1	392.45	271.93	234.4	262.64	273.76	242.01	261.95	415.53	806.44	243.54	134.94
EXO1	361.41	171.66	123.49	182.3	154.87	214.56	441.63	182.94	170.62	628.91	305.45	134.38	301.97	396	161.12	224.55	126.93	271.39	162.85	120.41	201.84	237.35	451.52	178.77	236.39	329.54	302.27	96.51	239.8	150.82	246.19	217.33	375.59	237.59	162.9	123.11	311.39	267.69	334.44	180.85	94.29	95.71	123.04	186.34	186.19	231.23	72.08	96.63	186.83
EXOG	122.08	127.06	114.37	123.75	101.99	117.83	103.58	120.91	109.08	110.71	121.09	99.66	97.55	123.52	108	102.9	121.36	113.32	105.99	100.25	109.75	112.34	103.58	124.02	119.71	106.32	108.64	114.25	113.91	121.97	94.78	117.58	122.86	102.75	95.91	115.01	119.3	131.76	101.95	98.2	113.78	121.3	107.61	113.79	110.53	111.19	106.53	107.61	91.34
EXOSC7	498.42	648.79	902.82	676.5	1274	827.56	463.13	755.4	491.9	328.81	508.46	762.51	520.08	627.28	610.07	430.96	506.8	770.18	546.22	613.7	464.39	392.28	799.7	767.03	599.4	383.74	402.34	568.99	519.88	841.01	794.05	818.76	403.97	885.58	868.15	762.29	502	532.71	680.15	712.13	670.63	604.4	587.85	597.22	569.48	668.67	601.51	582.95	689.68
EZH2	274.47	130.03	128.25	155.83	148.19	129.91	140.68	166.43	162.19	156.74	204	99.07	164.83	177.21	105.85	160.21	115.03	110.63	118.65	85.42	102.83	156.47	230.09	106.71	148.45	187.12	144.53	118.23	141.85	130.72	141.08	206.17	267.92	119.72	132.32	111.35	263.29	176.34	158.83	135.3	102.56	94.54	109.53	167.07	144.7	162.97	99.12	110.98	102.27
F13B	524.05	1465.87	752.93	2756.65	677.82	60.05	954.78	1737.68	297.36	1609.75	295.66	459.11	566.42	527.08	1024.16	245.45	476.52	145.3	1590.64	410.88	1127.33	1043.24	413.28	1143.9	777.37	434.77	865.42	1182.6	2216.08	2403.77	465.41	179.46	37.37	106.55	2539.16	182.07	1256.06	1220.54	1488.32	570.76	1228.62	370.64	81.34	735.85	1949.99	2132.19	1059.74	700.97	752.35
F8	124.88	94.29	82.84	107.33	97.3	98.56	111.32	119.02	110.12	101.47	111.8	90.35	79.05	93.74	90.99	77.62	107.71	98.08	88.86	101.98	83.57	85.26	90.35	78.98	97.48	103.61	110.75	103.21	114.27	113.59	73.19	96.75	89.04	85.04	92.92	97.02	127.79	100.14	90.12	92.65	89.06	79.98	96.48	88.12	88.31	108.21	94.55	107.88	94.49
F8A3	160.59	128.89	117.33	156.59	113.22	119.04	117.5	156.81	135.03	118.21	124.63	106.63	122.92	123.91	121.11	121.06	158.46	121.16	126.44	102.61	106.9	140.88	115.05	122.86	128.46	135.86	124.55	117.86	108.62	116.36	125.85	149.51	121.83	115.11	108.65	114.23	165.36	138.46	124.39	120.97	106.05	122.58	118.48	104.35	113.82	120.87	118.75	113.74	108.04
FABP4	75.51	211.09	1765.44	882.23	5044.9	126.56	3697.1	487.64	1206.31	1209.42	122.9	336.12	45.97	54.73	363.26	350.8	445.92	97.53	271.28	84.18	334.35	296.07	443.37	2380.86	415.01	372.78	321.78	444.89	761.77	710.67	349.38	598.63	291.07	305.06	327.28	1011.93	222.24	974.1	98.06	147.44	140.13	507.42	461.89	79.6	242.87	486.06	4632.23	325.07	340.61
FABP5	96.09	145.86	135.72	127.28	190.03	219.14	249.42	81.5	198	174.33	116.45	195.42	163.95	167.55	123.79	260.1	199.5	259.17	156.66	100.03	86.08	75	102.18	178.16	153.17	170.67	139.16	174.11	317.02	198.69	148.94	250.1	221.05	86.12	305.43	277.28	122.64	126.9	107.74	124.87	139.17	200.83	122.97	116.86	133.91	130	251.4	118.71	154.13
FADS1	1946.32	111.71	237	130.64	461	768.06	1363.52	1167.2	3829.89	1768.85	1920.73	2469.64	59.84	3460.29	488.01	5328.83	467.01	1391.72	360.9	101	492.06	4498.41	2899.08	351.56	2268.03	1271.57	2481.01	3317.22	1075.13	650.99	645.75	6145.18	585	298.24	450.06	369.41	4576.25	1351.61	173.52	112.69	373.45	64.57	369.12	1383.38	669.11	564.39	394.6	1195.53	568.2
FAIM	97.44	129.9	137.57	96.94	101.53	106.93	89.18	111.18	121	98.32	116.12	94.24	103.07	112.19	84.02	92.5	123.63	106.41	94.24	96.85	102.78	118.46	85.5	95.26	97.23	98.11	102.39	115.88	104.49	96.84	100.75	109.61	97.47	93.46	90.37	94.62	117.58	123.84	86.3	91.26	108.29	95.56	121.27	98.73	89.77	84.89	99.74	104.21	89.78
FAM127C	170.18	165.44	140.87	103.48	188.35	256.63	115.4	234.35	232.06	99.89	153.11	151.8	75.98	197.98	130.58	246.33	227.39	300.55	133.26	121.74	151.2	146.31	181.94	134.53	189.62	380.01	266.35	168.97	179.13	182.52	182.47	174.2	90.45	116.11	197.2	251.76	236.44	239.2	286.75	141.97	168.13	101.18	141.44	179.39	133.7	185.47	135.36	118.33	147.98
FAM135A	163.8	135.78	145	160.93	107.36	141.68	144.58	125.36	138.23	136.66	149.63	134.63	105.51	139.82	119.97	133.02	122.54	116.48	133.32	103.72	122.57	141.25	126.9	119.44	126.45	124.27	142.6	132.5	119.29	157.27	126.7	122.83	148.25	111.31	131.99	123.36	134.15	124.41	138.4	110.53	127.38	116.18	143.04	135.37	120.49	156.9	125.68	108.31	118.62
FAM162B	236.67	155.71	315.61	270.73	301.6	141.27	467.1	170.01	270.07	196.11	196.97	210.24	148.83	203.15	184.77	143.3	287.35	127.01	153.85	163.6	180.6	178.58	117.85	162.4	225.9	287.2	131.19	139.53	151.83	188.3	224.96	289.22	200.3	235.98	210.61	386.55	195.79	200.13	181.9	179.84	146.13	147	145.01	184.85	197.23	186.06	258.2	150.02	235.58
FAM177A1	256.97	212.23	160.88	197.93	113.55	131.97	120.67	268.94	144.23	127.85	175.01	152.27	155.39	138.77	107.22	120.5	200.84	118.08	122.87	104.39	197.59	150.69	138.01	90.85	181.88	147.6	172.31	144.25	166.51	269.53	182.7	148.73	213.95	83.6	100.88	146.16	127.71	88.09	153.67	134.89	178.34	110.81	128.46	175.03	223.02	174.68	150.67	116.89	112.64
FAM189B	2393.16	885.17	926.29	771.21	1732.2	957.04	858.93	2394.44	1461.42	981.86	2810.3	690.53	1961.68	961.55	1331.8	1562.17	1606.21	1191.03	958.4	453.76	1146.29	1626.15	2816.59	836.66	518.36	1078.79	1090.1	852.43	1084.38	1067.64	987.11	1248.75	1899.77	1854.11	756.3	797.43	1110.79	935.61	1497.79	777.95	556.33	647.88	2272.17	773.47	1332.16	973.28	411.89	526.97	703.39
FAM198A	140.98	97.87	109.7	99.79	106.87	96.89	105.28	93.95	93.19	112.54	124.61	98.08	99.41	98.87	87.52	108.19	109.32	104.78	102.78	90.52	97.19	102.22	119.82	80.97	95.38	85.39	97.23	125.06	84.53	98.79	105.28	107.44	99.54	101.3	89.86	89.09	97.74	104.5	102.9	101.66	94.99	103.54	88.19	118.1	103.11	98.88	101.61	94.44	93.71
FAM20C	150.14	147.25	141.53	151.11	145.05	93.93	111.85	176.72	146.51	125.88	132.55	104.83	136.32	132.85	92.56	101.93	137.82	93.28	111.07	97.49	196.65	120.15	123.98	100.77	134.31	108.99	117.48	109.83	133.11	130.48	131.4	136.99	141.59	112.9	96.12	119.26	149.65	128.02	121.62	113.82	85.55	103.18	143.29	111.09	107.63	122.41	101.51	140.13	97.37
FAM213B	157.65	186.95	105.43	136.29	364	207.04	169.79	149.46	177.8	139.3	172.36	150.22	200.32	218.72	133.57	415.12	97.68	171.63	235.07	82.75	222.33	430.54	133.05	149.52	180	150.21	255.81	150.78	234.41	131.11	124.97	181.04	219.59	324.1	141.15	161.3	149.85	127.87	304.18	165.67	87.04	139.98	206.84	299.9	143.84	152.46	134.14	184.09	268.93
FAM216A	320.92	298.33	362.21	206.13	328.71	377.9	250.81	261.58	688.09	288.58	226.46	241.45	177.89	351.4	149.68	407.57	185.96	392.7	187.83	202.41	150.98	308.46	332.55	277.5	207.58	161.35	374.46	454.86	331.37	222.8	194.66	429.54	176.82	142.16	173.46	223.23	355.64	267.43	239.52	483.86	183.58	159.37	299.93	214.61	200.21	212.61	270.2	213.11	312.94
FAM21C	164.16	173.72	119.42	187.94	135.27	125.64	136.8	136.68	143.96	130.38	136.68	118.32	126.69	109.24	99.29	112.03	138.37	92.44	132.37	91.64	122.44	110	110.47	102.61	147.08	136.46	139.61	102.38	141.76	146.91	120.21	164.13	131.68	120.55	137.91	107.19	106.07	94.14	113.31	147.3	99.4	84.68	148.58	150.76	114.85	133.95	114.81	130.59	76.46
FAM220A	536.93	486.14	756.23	652.3	918.1	396.65	280.83	747.78	618.47	438.21	397.49	236.03	461.11	599.49	386.38	337.72	622.84	533.02	478.92	248.12	681.43	728.02	505.71	416.54	611.19	584.31	485.04	709.88	505.46	619.66	1861.45	567.55	471.96	438.07	546.94	463.07	720.94	786.83	632.93	344.6	234.86	344.01	456.56	543.8	559.85	513.81	503.91	320.19	424.69
FAM222A	290.93	285.35	218.42	192.56	298.16	108.96	173.34	200.2	493.13	190	331.06	129.44	205.22	192.32	129.08	354.34	91.19	137.13	248.59	175.16	153.34	393.98	521.93	110.72	186.12	240.19	186.39	215.1	160.22	128.04	302.33	209.85	192.2	302.41	156.31	264.62	467.99	418.77	189.64	165.65	175.66	166.66	391.45	161.05	157.05	152.49	200.58	141.4	88.67
FAM3B	116.11	114.96	122.31	384.91	1270.07	306	123.41	4703.21	200.5	120.97	118.92	394.44	1160.54	140.23	901.04	236.96	763.16	276.42	121.13	128.21	91.93	104.29	324.6	2915.5	104.93	99.38	111.27	104	142.56	212.29	248.53	104.71	106.58	2028.04	188.99	1703.51	82.54	98.07	93.67	252.65	461.32	138.59	232.78	98.48	2242.65	112.24	97.24	270.74	119.29
FAM50A	2040.69	3594.13	1800.96	3913.94	2244.2	3909.58	4414.39	3497.52	1936.37	4541.94	2147.12	1316.93	3242.35	664.3	5836.92	4584.78	1919.07	4693.14	4442.16	3126.78	1261.51	3835.81	3665.7	2924	2114.23	4289.45	2345.17	2291.27	2126.62	1756.31	3388.3	8417.27	1577.31	5104.7	3194.12	2749.15	3867.41	3262.66	4384.72	6319.76	1641.92	1865.09	2258.11	2887.19	803.14	1939.48	1885.13	2172.63	3462.6
FAM64A	298.25	138.38	117.78	113.14	125.02	247.02	146.02	114.07	174.53	185.72	267.17	107.09	173.68	152.64	107.14	155.63	104	342.21	107.43	97.34	142.77	116.31	194.91	140.6	105.51	112.42	97.59	93.29	145.68	81.73	131	196.79	114.67	140.03	213.41	104.63	104.86	95.71	153.88	102.52	94.69	91.07	171.18	122.31	161.7	110.58	84.19	115.69	99.63
FAM69B	122.9	106.6	122.55	127.67	129.1	117.15	97.63	122.15	117.97	125.1	117.46	123.67	122.86	116.71	121.09	116.47	106.13	118.03	105.27	112.12	107.03	118.3	119.74	112.55	102.68	118.58	111.62	116.68	113.59	106.12	101.06	114.76	109.28	108.1	119.32	107.45	121.04	115.36	118.35	99.86	131.23	115.85	104.36	122.78	97.36	110.95	104.5	108.97	108.42
FAM72A	158.2	139.07	140.88	137.93	144.11	141.22	150.71	142.68	144.18	184	148.87	136.4	149.2	166.28	141.01	146.73	133.4	146.01	133.74	121.29	142.53	151.29	155.9	171.8	156.08	162.15	150.06	153.63	137.71	135.95	149.25	139.28	185.52	129.68	139.14	126.4	177.86	159.45	144.3	139.49	117.3	141.8	155.03	149.62	126.05	138.6	127.57	136.03	145.31
FAM72D	164.22	120.67	101.93	114.76	117.04	188.5	239.91	134.57	160.73	312.97	216.46	176.34	258.12	393.17	143.41	287.22	103.84	242.53	155.29	79.28	121.33	181.18	189.52	88.16	127.37	212.04	169.27	126.37	206.65	138.1	277.55	157.85	335.68	113.33	127.81	113.08	370.25	261.14	249.32	218.83	76	77.81	166.58	175.86	186.31	161.2	92.77	103.5	147.58
FAM83D	423.09	427.67	142.07	470.95	225.91	249.03	681.52	370.42	273.17	880.34	305.74	182.68	220.27	544.51	177.52	231.98	145.07	309.46	198.95	127.97	131.78	341.8	224.2	119.54	404.31	484.69	613.49	201.32	216.61	681.78	314.6	201.87	311.09	242.04	163.49	496.62	563.75	307.53	324.18	436.46	72.47	83.11	129.87	265.47	272.06	604.79	195.21	103.05	161.75
FAM83H	557.79	800.95	317.77	629.96	1054.5	234.29	470.85	889.44	575.44	279.61	655.63	302.07	1882.14	282.9	1082.55	366.24	377.08	270.83	2007.43	324.39	300.1	567.17	681.7	1570.39	269.47	274.32	1245.85	157.63	728.61	307.1	804.95	419.24	651.14	2659.49	1104.31	393.93	462.83	383.82	582.15	1642.86	425.44	460.63	1909.36	2002.23	1310.86	868.59	254.28	432.77	413.75
FAM86B1	265.68	180.49	195.67	260.62	170.28	144.18	136.53	199.15	157.5	152.68	183.23	173.9	139.48	141.82	120.79	123.03	209.24	140.51	130.01	107.07	164.04	134.35	156.81	172.53	351.29	166.2	207.85	140.29	144.01	237.72	134.15	128.63	214.77	155.82	167.71	211.47	136.05	131.15	151.39	170.23	128.13	153.19	134.62	179.18	185.37	133.88	119.42	81.02	124.06
FAM91A1	229.99	399.47	186.68	291.06	343.35	180.03	183.46	216.86	243.84	208.59	167.06	200.26	190.77	180.7	171.5	145.56	175.86	146.95	260.5	189.17	106.52	234.16	414.69	251.6	214.93	186.66	347.3	288.25	186.38	218.55	246.4	152.73	278.74	315.42	322.34	206.34	236.26	261.02	394.9	267.96	149.99	185.92	263.83	417.14	255.35	189.43	151.41	141.24	196.56
FANCD2	447.49	295.28	147.86	189.96	270.42	283.8	449.62	208.76	282.93	690.41	361.95	174.51	284.22	578.1	145.14	344.69	117.72	323.93	156.04	107.83	224.69	176.57	231.9	304.67	345.02	243.5	213	300	260.06	199.65	568.54	341.13	302.07	329.11	243.53	142.43	283.47	514.59	343.72	220.83	114.5	120.8	199.91	234.66	179.89	294.76	116.37	122.17	159.53
FANCE	361.98	157.45	139.41	154.19	338.1	206.23	269.68	192.48	146.08	307.99	371.6	155.75	226.39	308.4	174.97	209.94	104.86	191.91	179.95	124.12	217.33	282.16	244.28	165.07	155.79	231.52	192.51	112.13	158.08	103.98	215.18	324.41	253.03	267.99	274.32	155.19	242.89	225.02	268.31	165.56	107.49	161.41	176.17	187.45	153.56	333.85	127.81	114.13	170.38
FANCG	458.47	352.41	197.08	212.33	313.41	397.52	377.97	266.19	439.02	478.91	528.85	201.04	315.77	743.32	302.79	533.07	166.41	579.86	225.04	163.68	222.78	337.4	564.44	404.59	204.93	432.46	207.73	146.87	224.41	150.99	475.88	577	390.98	423.85	139.18	258.36	508.73	377.34	344.44	332.78	95.25	157.41	312.98	193.43	241.93	381.49	136.68	190.43	220.16
FANCI	286.71	168.04	111.22	135.83	101.46	199.04	154.38	122.59	184.23	216.59	310.83	160.59	180.67	441.43	114.59	259.7	108.15	265.5	94.66	100.32	136.15	208.63	185.07	94.87	210.29	322.81	163.03	98.78	198.42	149.98	311.58	258.42	299.41	144.54	114.27	97.17	346.74	285.76	169.51	201.88	91.51	102.59	119.11	142.27	133.82	145.03	105.6	95.6	126.01
FASTKD3	474.69	216.32	177.28	256.59	246.12	145.97	163.1	194.6	188.1	205.07	353.53	163.28	164.25	200.88	163.13	169.2	197.4	145.92	193.05	126.11	303.64	203.02	156.25	139.86	241.85	209.61	217.89	261.89	272.49	325.89	193.98	166.44	236.6	136.85	243.98	147.04	228.31	203.62	192.27	162.02	106.78	114.84	176.25	146.99	175.86	327.13	142.5	145.59	144.1
FAT1	1684.13	396.87	134.92	1551.35	136.17	480.52	889	3951.21	532.22	1294.92	1440.59	503.29	1762.94	924.04	1168.67	266.3	1325.95	524.91	1630.61	253.04	759.09	630.41	989.56	326.99	590.27	1119.54	1021.94	9.37	666.34	807.45	207.4	737.49	657.08	597.83	821.42	2290.53	856.61	1021.06	538.75	361.56	675.49	270.85	706.79	928.28	951.74	2824.88	910.55	265.66	786.72
FBXL18	398.12	1052.66	189.56	435.2	1618.21	297.89	435.67	596.62	585.1	519.54	397.67	258.65	451.23	207.76	205.4	420.09	542.01	416.79	282.6	185.22	845.61	594.66	247.76	865.6	262.76	453.65	262.09	364.84	402.37	264.6	1617.14	473.11	677.35	644.02	368.98	302.15	1149.75	815.08	492.64	465.04	85.36	201.73	655.5	799.61	688.17	359.99	140.77	116.73	168.36
FBXL5	588.99	872.28	513.72	1132.92	704.59	508.06	331.95	1302.58	675.25	432.9	426.98	394.6	418.71	1003.38	660.86	172.35	2852.5	395.61	867.47	242.15	690.49	444.14	535.97	575.87	565.48	642.22	616.47	1527.72	733.97	978.9	690.3	601.17	720.51	463.7	706.27	1517.67	845.34	832.99	99.06	290.02	574.04	415.79	575.94	212.92	1010.72	1216.66	850.06	349.68	360.69
FBXO32	132.08	196.01	116.26	208.31	132.28	181.52	116.35	152.02	90.72	143.6	105.75	112.85	147.7	130.85	111.08	101.92	142.42	172.11	142.94	111.83	94.01	142.02	129.23	107.4	152.58	100.67	225.31	188.34	118.49	162.78	106.73	110.34	164.92	108.41	167.29	134.15	108.43	107.39	116.34	189.56	120.88	123.42	143.68	145.87	145.03	115.68	122.96	104.69	178.58
FBXO45	220.56	191.73	182.59	151.24	145.68	143.68	138.68	154.38	121.18	156.2	245.69	163.26	212.19	165.69	150.24	192.33	162.26	142.51	163.38	114.31	247.13	231.19	198.76	139.8	152.35	131.95	180.69	143.62	172.8	159.68	248.8	220.61	226	144.16	150.96	137	203.87	202.87	171.41	161.6	140.08	119.32	185.72	169.23	193.6	121.45	141.99	120.28	132.85
FBXW2	152.82	184.5	215.15	213.77	294.31	275.51	370.54	195.15	198.96	470.62	151.64	213.89	200.36	459.07	290.02	576.43	178.24	300.14	236.15	209.25	269.33	591.81	334.63	194.75	204.6	328.51	198.62	233.4	164.4	219.31	266.37	568.33	279.74	235.38	202.51	303.76	240.7	235.48	246.86	133.88	198.08	178.27	170.65	307.76	166.5	378.08	225.96	189.77	211.81
FCGR2A	124.05	144.03	230.52	167.87	185.59	792.38	103.29	79.8	130.54	132.01	131.81	161.55	137.25	116.78	211.14	172.11	195.87	534.97	80.38	53.42	112.74	139.66	287.86	141.93	306.04	322.36	265.78	111.14	212.17	154.99	107.23	511.91	235.56	98.46	364.93	175.85	200.6	291.36	167.83	181.44	140.87	120.73	149.94	138.27	161.2	215.57	179.04	163.29	187.69
FDPS	1247.58	643.1	392.15	775.9	629.27	554.42	2076.23	1281.83	1515.46	1953.4	1841.24	1041.95	2043.64	2604.94	1297.63	2929.14	1102.12	762.46	1014.99	629.96	1071.38	3005.49	2433.29	1087.23	1496.64	1496.58	840.73	3629.38	1430.55	1132.13	920.48	836.25	1645.82	1834.21	1814.11	388.21	1821.36	1327.22	1048.31	855.34	751.68	884.63	1289.28	1846.62	1308.01	890.14	963.7	1270.23	1093.98
FEN1	3132.07	806.82	700.73	718.93	626.12	1030.84	981.24	996.05	932.28	1173.28	2536.58	825.4	603.87	3786.71	836.44	1718.97	533.37	1759.53	828.44	287.09	773	896.39	3630.53	674.38	1026.7	2935.59	1518.9	484.99	1114.65	619.61	1021.29	3280.18	2320.07	980.8	490.55	890.78	3434.48	2425.52	1139.72	653.54	503.32	476	562.77	1191.79	743.62	1118.46	462.24	400.97	943.36
FERMT1	109.09	102.71	96.14	278.15	110.57	152.54	106.23	199.04	137.83	93.23	104.18	141.23	237.52	83.79	155.23	101.89	204.61	174.05	95.93	107.75	101	153.26	99.92	144.45	108.22	123.48	132.04	99.23	87.86	375.02	192.61	96.2	86.84	129.44	127.83	104.18	71.32	99.83	101.27	154.58	128.71	93.64	103.15	134.85	238.3	111.1	123.36	117.24	123.4
FGD1	133.34	95.06	139.57	234.59	136.28	252.57	164	148.42	306.24	120.2	145.56	106.82	83.94	149.48	139.76	357.27	144.48	276.93	191.77	97.66	93.08	242.77	289.99	153.57	104.61	142.62	99.26	137.41	105.94	139.23	270.41	229.31	172.69	345.25	128.92	268.47	267.18	240.58	191.2	90.79	82.22	133.27	83.24	113.76	154.51	121.86	108.39	123.04	82.6
FGF13	323.22	105.61	115.22	283.8	106.35	120.03	137.07	508.11	108.08	173.28	317.34	113.28	99.81	115.8	120.57	106.69	253.5	101.3	235.11	98.38	73.27	213.98	137.34	47.75	37.95	144.74	193.46	52.5	279.14	309.46	301.52	94.89	136.88	51.34	327.29	598.23	103.86	367.16	49.79	47.76	94.18	66.92	87.97	110.07	75.5	214.29	140.27	82.43	130.69
FGF21	553.61	436.06	365.11	910.63	88.69	102.81	105.28	103.18	81.71	102.65	281.45	110.25	206.23	114.66	828.84	93.58	579.93	109.35	1313.25	165.97	91.01	111.88	949.24	93.89	1218.07	168.99	262.67	769.02	166.07	211.29	227.3	91.8	1226.9	108.59	917.85	940.51	30.39	24.09	139.81	680.43	81.5	300.78	105.45	27.26	359.23	740.4	347.48	192.63	112.3
FGFR4	170.8	623.01	357.1	446.62	823.86	109.78	335.97	420.65	430.08	412.51	185.61	270.51	330.66	325.78	319.36	374.78	378.06	114.84	485.3	390.71	347.8	422.72	314.26	534.59	230.27	283.05	364.65	150.47	306.33	195.06	506.22	523.31	270.36	1126.67	134.42	402.14	215.29	173.74	166.62	355.8	198.24	285.67	854.91	377.95	452.21	274.18	328.57	349.49	124.19
FICD	327.58	282.14	517.52	185.95	108.85	139.13	274.69	549.9	164.23	235.81	454.44	328.98	199.29	121.85	491.58	266.67	408.46	374.43	557.16	187.24	434.76	306.62	1454.22	297.18	423.34	343.9	262.15	326.53	247.66	226.45	306.64	250.68	545.05	301.95	280.77	259.74	555.76	699.73	279.65	193.4	104.1	153.97	565.43	461.62	320.94	217.77	222.61	210.06	253.7
FIGF	121.92	114.75	224.79	354.99	117.45	115.37	125.65	218.7	120.05	130.6	117.97	102.55	112.08	131.92	121.02	158.59	418.48	99.54	111.4	99.27	101.44	123.65	157.36	123.07	156.1	122.62	106.71	87.76	112.36	173.11	120.7	230.71	98.86	87.49	107.47	302.61	105.23	153.17	95.8	160.19	71.61	81.29	116.81	162.55	131.96	128.26	99.49	140.21	102.42
FIGNL1	246.12	147.31	120.93	185.61	155.72	115.24	121.05	150.67	172.57	134.15	200.17	120.38	119.81	159.77	122.78	124.07	156.24	121.83	118.35	103.78	120.67	191.42	143	104.26	185.38	158.55	132.71	136.9	148.09	247.85	167.34	163.44	218.12	92.99	126.65	146.41	205.9	157.91	173	125.52	104.58	93.55	123.59	133.38	110.51	154.5	105.51	110.2	109.72
FIGNL2	171.8	399.53	264.44	307.63	816.93	117.56	122.48	125.42	1278.02	146.26	211.13	471.31	313.51	83.46	341.19	332.99	290.59	130.81	178.78	182.36	337.48	185.72	194.15	281.07	136.41	162.13	227.63	122.26	284.51	125.99	206.66	627.03	1029.65	644.27	245.71	275.84	138.02	137.83	101.08	235.27	91.58	150.56	1109.18	365.54	647.02	246.39	46	168.04	153.02
FITM2	116.29	101.44	123.77	121.4	105.13	97.64	107.56	160.84	115.06	134.77	100.23	105.51	96.68	139.94	119.21	154.02	157.65	78.6	97.64	73.56	89.72	110.25	102.91	79.48	146.55	96.66	148.5	122.92	106.49	152.73	105.31	101.55	115.52	99.07	97.7	105.5	114.12	112.16	159.1	137.19	77.82	87.98	91.69	123.99	112.4	115	103.42	100.01	117.43
FKBP11	2203.49	1634.48	6203	2172.67	2042.34	2664.03	2129.52	2645.37	2851.16	2245.16	2146.9	1192.46	2916.21	949.59	2275.86	352.1	1359.78	2093.24	2783.53	810.52	1160.66	800.15	6926.5	2681.05	624.05	1676.78	2339.91	1765.94	1958.82	1077.29	2092.23	882.87	4827.41	1417.39	3451.58	1305.17	6518.71	3823.03	3671.79	1608.59	1273.21	1191.68	3452.46	1168.98	1292.88	1459.48	1510.03	1565.24	1816.34
FKBP2	130.1	158.51	170.75	156.21	146.87	213.35	109.88	116.31	150.8	144.14	159.74	160.81	118.08	141	101.25	138.45	87.52	164.25	149.09	94.96	125.6	122.77	101.81	255.46	100.22	157.85	184.43	95.03	146.02	132.55	118.31	130.97	233.56	172.88	185.22	117.61	131.44	116.9	107.29	121.97	107.1	111.9	151.92	195.67	149.28	174.5	101.74	117.36	87.39
FLAD1	2544.3	993.86	664.51	1179.98	1024.29	633.07	984.84	986.72	957.82	1068.37	2198.57	738.03	1367.29	906.49	1325.47	729.47	918.11	664.75	1143.14	796.28	1126.69	1319.45	1924.53	1404.72	589.62	1499.3	834.71	1446.86	853.41	776	981.13	573.45	820.65	1632.71	1173.16	757.89	623.07	579.71	1697.18	898.12	609.19	624.13	1734.04	1125.79	1321.92	1015.79	442.53	744.88	834.52
FLNC	122.56	27.09	6.35	29.63	39.43	4478.66	40.81	100.9	7.18	23.88	401.93	183.37	18.86	46.26	912.61	73.52	46.09	6936.86	26.34	8.59	65.93	82.06	63.05	37.9	58.16	64.75	799.4	44.45	134.05	1.56	624.8	704.16	65.92	34.89	4361.88	38.22	121.61	133.77	122.45	135.43	175.57	155.11	180.87	6263.68	2432.52	117.96	28.22	162.26	34.68
FLVCR1	153.22	151.98	132.6	133.84	163.45	184.47	144.68	194.7	200.89	200.64	183.22	218.23	169.65	154.27	114.83	167.52	163.81	137.66	182.39	185.21	155.08	150.95	247.55	173.35	164.36	205.2	144	155.16	133.79	144.98	142.59	176.35	162.74	275.2	171.99	160.91	183.43	148.48	226.1	194.99	130.45	127.09	169.39	213.56	190.93	134.42	126.24	116.36	168.18
FNBP1L	133.54	133.74	109.72	104.86	106.13	94.67	94.97	112.83	125.97	98.95	115.03	93.24	104.84	124.88	88.09	98.24	115.88	97.14	93.16	94.48	97.76	119.86	105.62	93.7	122.04	101.31	104.05	98.8	94.98	131.29	101.86	102.92	130.31	88.92	103.73	85.86	116.89	123.57	111.45	101	85.41	94.44	105.47	121.89	82.53	128.35	93.01	85	94.43
FOCAD	261.43	288.41	223.67	205.17	153.21	229.7	197.67	240.65	222.17	195.91	248.8	169.83	196.43	233.91	134.49	151.36	168.38	206.73	215.97	125.71	182.78	207.41	257.13	229.02	212.27	162.84	127.7	150.56	188.14	157.02	146.53	176.15	282.37	211.28	238.11	152.58	175.59	170.55	246.8	197.95	132.77	143.19	199.29	151.6	199.23	200.05	137.05	171.16	157.45
FOXD2	244.72	189.86	459.9	113.38	185.82	128.69	635.69	116.79	571.25	728.4	263.75	112.11	232.49	616.78	110.17	596.35	94.18	134.24	205.82	128.25	277.41	256.96	577.98	100.02	566.62	328.38	437.72	271.32	230.42	58.73	152.66	297.12	336.98	569.62	158.79	66.78	575.55	613.91	381.64	247.6	93.9	88	160.23	582.62	216.75	430.67	147.91	126.98	245.21
FOXH1	119.31	132.02	121.95	119.36	148.91	110.76	101.64	125.79	118.17	125.31	121.08	99.74	138.49	142.59	107.95	126.52	112.63	128.69	128.21	103.93	131.12	133.46	112.01	102.73	119.98	121.33	117.16	119.2	112.07	112.66	142.31	131.04	125.56	125.39	123.52	120.92	120.34	109.01	133.9	116.17	102.58	104.86	125.83	120.1	108.98	122.88	95.55	136.03	128.56
FOXK1	239.9	409.05	185.62	206.85	907.29	255.74	196.37	394.47	349.63	181.82	222.01	211.69	359.83	155.51	182.53	374.4	242.64	234.24	210.23	142.36	435.19	232.4	238.95	268.22	187.34	252.19	160.94	216.62	215.09	171.57	843.68	350.61	464.68	259.2	322.23	172.73	268.81	194.43	300.43	341.19	85.48	201.98	336.82	317.66	268.57	319.31	174.75	117.42	207.57
FOXM1	316.1	212.9	130.69	143.58	121.87	301	319.44	183.5	367.4	410.14	377.37	194.13	220.71	564.16	174.11	343.64	112.61	495.83	171.94	144.55	175	432.7	627.6	192.05	231.8	199.88	259.29	121.27	166.3	115.87	420.91	298.01	256.48	248.41	125.61	162.35	379.24	304.65	253.15	226.73	110.72	105.93	217.51	178.17	214.16	156.4	123.25	89.88	163.78
FOXP1	174.82	116.28	122.64	119.41	110.05	110.18	139.36	122.86	113.65	146.86	181.08	119.79	126.25	119.62	110.95	162.26	124.35	127.44	104.84	101.27	113.22	102.22	125.88	111.09	109.02	116.76	126.5	141.64	121.28	116.91	115.48	146.74	130.23	127.9	125.58	83.37	128.37	125.89	136.34	106.45	93.59	90.68	116.66	117.28	108.3	105.3	112.55	108.59	101.01
FOXQ1	3113.88	498	133.72	3141.53	613.33	363.13	1223.75	19.72	49.97	1487.93	3494.09	1861.78	144.21	41.51	875.76	807.26	20.99	725.27	630.39	19.28	3907.23	1219.37	4008.93	2391.27	430.45	1848.21	2246.28	131.61	1226.26	164.79	333.59	384.13	1111	810.54	1102.41	106.9	50.47	76.61	61.11	301.54	1637.71	639.41	272.43	143.89	139.31	1607.09	113.29	245.05	151.85
FOXRED2	230.51	185.28	148.23	330.66	197.89	130.04	143.31	361.58	248.12	164.47	266.25	193.66	268.14	158.14	360	212.17	441.93	149.38	278.73	116.83	227.06	316.88	341.04	181.34	278.72	179.79	283.48	193.98	250.17	183.47	241.69	261.01	192.11	302.66	157.65	603.25	254.46	163.39	374.21	253.47	185.51	112.49	265.97	168.93	251.8	225.06	195.36	145.63	203
FRMD8	535.5	622.82	783.04	366.6	934.88	727.49	530.24	613.1	553.2	340.5	547.85	387.03	571.97	576.5	608.99	794.55	398.79	707.32	726.4	383.95	560.42	424.67	680.82	537.52	406.54	959.86	730.28	615.56	617.55	367.71	552.4	965.37	891.11	1065.78	586.87	606.26	820.81	656.57	641.47	506.59	570	422.1	528.85	664.43	493.85	593.39	401.69	422.1	560.46
FZD6	98.16	222.15	115.64	166.69	196.59	382.92	200.49	251.44	148.27	212.22	117.11	188.3	109.72	129.32	161.37	165.32	139.08	509.74	531.18	101.13	117.2	101.93	173.34	177.47	103.78	246.57	154.7	130.17	249.41	169.55	367.55	174.38	118.57	133.61	604.91	152.97	269.94	238.54	85.68	393.73	137.97	74.41	375.95	288.68	350.55	85.22	199.04	110.18	98.05
G2E3	186.84	147.86	149.27	121.38	134.03	105.26	133.35	191.27	128.88	194.3	175.37	77.88	163.25	189.33	124.08	126.03	142.09	110.96	144.05	97.61	86.62	152.3	164.97	110.54	198.27	126.5	146.97	142.4	168.82	111.62	182.21	128.84	206.39	120.56	126.33	169.31	180.37	171.06	141.39	119.42	108.04	92.96	131.03	128.56	147.73	123.31	85.03	130.4	80.96
G3BP1	265.14	213.44	213.99	381.38	215.96	148.43	159.84	222.95	171.19	228.16	179.66	189.56	132.16	170.46	127.47	187.55	234.8	142.81	166.37	102.3	215.17	180.04	161.29	178.31	279.66	214.97	274.34	116.19	182.09	360.19	196.03	139.37	196.13	181.93	140.18	150.22	208.2	217.94	250.23	148.87	139.58	111.22	143.82	206.03	150.45	227.23	177.02	122.25	131.41
G6PD	152.49	198.76	157.46	115.1	305.68	1042.79	156.02	169.43	186.02	120.33	179.8	154.93	342.35	188.44	240.19	232.33	174.36	1258.48	148.83	87.62	140.1	424.95	213.31	226.2	153.25	242.39	287.49	142.78	168.88	159.64	446.26	1451.91	188.15	253.74	340.31	169.59	160.51	159.47	98.25	994.34	59.52	123.04	153.01	786.86	145.46	140.43	163.24	104.21	101.79
GABBR2	84.49	79.61	1468.9	184.03	259.32	130.2	150.05	75.01	974.62	120.18	81.35	102.1	83.25	98.61	86.51	124.75	82.14	561.17	97.9	69.57	171.08	77.2	635.66	85.57	51.1	56.7	65.63	70.04	61.15	589.68	223.27	93.28	129.85	355.41	59.49	65.95	295.46	96.46	112.13	91.1	102.8	78.22	245.43	99.34	102.39	169.84	1263.61	210.82	80.64
GALK2	111.25	419.81	340.56	211.92	143.19	149.03	151.42	248.7	151.13	165.45	96.89	174.47	163.54	133.09	114.33	136.11	260.46	133.89	177.79	115.47	181.68	182.14	211.17	177.85	247.48	199.75	157.79	134.81	167.45	373.22	125.87	166.69	512.98	91.65	246.52	185.19	144.2	148.81	189.54	155.25	109.23	145.76	108.39	142.88	262.08	230.16	157.89	128.86	116.31
GALNT2	161.03	190.84	259.16	183.56	277.34	175.72	147.36	189.02	243.83	192.34	169.89	228.18	228.37	178.62	197.98	230.84	202.3	178.43	178.19	206.47	180.76	221.73	188.25	340.56	160.56	177.24	152.99	197.44	158.05	184.19	223.92	166.98	176.28	304.5	223.3	249.51	192.6	158.81	161.79	166.79	232.99	208.45	237.78	152.77	163.84	176.17	173.56	176.67	174.97
GALNT8	112.23	109.49	94.76	102.35	108.32	103.51	109.84	127.1	124.23	126.05	108.98	113.64	101.94	108.35	118.81	121.98	119.69	91.59	120.58	97.68	114.6	95.87	104.01	101.99	97.78	106.31	115.87	123.07	100.36	126.19	97.61	111.75	109.35	99.09	102.97	101.08	112.49	101.85	109.57	109.19	92.93	90.98	106.9	111.16	110.44	119.28	89.47	100.04	112.72
GAR1	214.04	150.77	155.84	170.97	164.81	145.49	131.99	216.02	121.62	176.4	169.3	146.47	133.52	172.74	122.25	128.58	177.81	144.28	147.62	112.93	199.85	117.15	150.29	123.2	163.1	169.54	177.37	148.55	170.08	225.18	145.68	163.19	224	130.94	178.66	174.23	197.57	144.7	143.78	134.94	152.43	126.88	131.8	135.51	148.58	158.72	119.62	110.94	147.24
GAS2L3	202.73	307.87	181.32	141.24	135.2	193.44	324.86	117.84	188.46	325.32	275.86	165.24	216.98	405.72	145.37	289.08	129.95	329.64	169.87	161.7	158.65	316.64	478.82	187.33	167.31	224.4	193.87	211.08	158.03	140.16	185.04	394.24	215.96	273.93	275.77	140.98	257.93	303.84	174.42	200.09	128.82	166.01	243.59	227.35	228.98	222.42	119.47	126.15	219.34
GATS	302.56	364.09	231.75	260.4	207.84	337.14	372.06	212.41	688.9	278.65	354.3	152.41	421.64	121.24	301.47	357.99	287.29	315.63	269.63	278.1	188.21	367.85	192.19	354.15	244.13	216.28	243.36	283.66	275.08	207.65	213.54	973.12	212.54	260.51	258.66	227.03	110.98	145.81	269.35	221.8	188.04	242.39	488.56	401.43	244.97	310.86	207.22	332.56	360.49
GATSL2	150.99	110.34	122.58	138.39	122.33	127.53	123.53	114.04	127.71	138.67	141.41	103.54	124.76	100.01	123.28	112.8	130.64	126.14	113.45	95.74	127.3	144.66	124.19	117.12	130.69	114.52	127.4	117.24	129.97	117.86	110.02	130.94	123.17	89.44	129.35	104.96	108.68	104.13	117.95	124.57	108.96	95.25	122.84	121.87	125.55	114.16	111.75	124.62	112.62
GBA	1764.84	588.05	305.11	1338.24	836.04	443.94	1270.5	1787.81	376.75	1234.26	1346.83	395.04	1029.2	536.63	1898.77	1258.15	719.82	666.09	2156.81	336.4	1556.26	903.66	2429.09	1505.76	654.88	1508.11	1507.81	615.32	907.3	815.92	515.62	810.96	750.35	1166.42	1618.68	688.46	924.2	742.02	958.84	514.33	503.41	565.01	1267.6	1146.44	819.64	1263.13	712.44	370.15	777.44
GBE1	1457.39	1252.47	643.35	943.83	267.9	511.8	336.16	753.68	412.23	493.5	1220.07	834.17	399.75	1138.92	654.31	290.07	885.75	460.51	594.24	425.25	834.97	651.36	616.75	343.8	531.44	1081.84	554.03	696.95	475.03	1411.96	813.1	902.1	2222.84	183.33	1282.86	702.25	1042.28	1126.82	369.06	550.22	734.56	717.19	445.9	1466.04	457.84	598.79	1107.39	1047.41	849.26
GBP2	2621.24	2158.83	4546.27	834.44	2002.64	5254	2470.77	605.02	816.89	1527.68	3384.02	625.4	5955.93	1744.18	2664.1	1012.37	318.13	4890.03	3501.97	609.2	1787.82	3366.54	6315.12	2381.49	2919.85	2114.49	1802.28	4746.14	1931.16	2568.92	1774.97	2689.19	1988.41	233.38	4666.5	271.76	2084.07	3017.37	3372.92	1808.84	874.01	740.32	2180.38	5714.51	4024.98	5114.02	2697.18	915.88	1331.12
GCNT3	1345.51	225.96	20.04	148.02	33.17	343.45	180.52	26.4	37.41	201.64	1644.27	113.91	182.67	85.63	140.44	153.96	21.25	516.14	205.25	35.76	142.22	623.84	374.71	108.92	303.36	233.93	302.42	110.5	264.65	211.91	112.58	1471.27	179.76	112.61	540.68	124.49	75.41	54.87	51.43	332.72	141.9	43.49	567.72	693.77	54.49	48.38	100.23	23.44	94.67
GDA	148.83	109.76	164.84	116.16	123.4	111.13	92.83	222.45	122.54	113.06	131.1	140.76	121.9	121.36	121.53	124.55	142.2	123.48	137.36	96.86	194.94	141.21	191.81	108.57	157.62	162.89	136.25	117.29	144.79	110.44	112.31	140.16	277.2	97.86	162.81	104.01	229.96	160.36	150.97	105.15	120.43	126.63	147.3	143.5	187.84	166.45	117.29	122.7	133.88
GDAP1	155.28	161.09	128.44	104.97	127.3	99.88	132.21	146.65	127.14	133.21	131.22	124.65	122.42	123.54	110.68	140.27	125.35	129.71	130.9	112.82	120.84	137.5	122.62	113.98	120.59	123.58	182.47	132.01	132.08	121.52	144.07	114.13	143.38	135.02	131.33	103.86	132.48	111.77	172.92	112.99	130.93	126.01	143.61	125.66	130.11	105.29	109.88	110.82	108.38
GEMIN2	267.83	339.45	234.01	234.09	275.86	241.58	198.69	351.77	214.37	240.89	209.31	202.16	165.66	279.8	162.6	183.2	182.53	284.9	157.8	116.94	181.07	222.41	210.16	250.24	312.39	259.42	266.28	179.58	200.59	292.81	207.87	219.77	197.71	216.05	240.14	171.27	311.02	306.61	316.71	205.96	176.3	135.84	158.7	193.84	170.82	222.83	200.39	145.93	198.47
GEMIN5	197.82	180.62	186.31	249.83	219.9	167.4	149.91	193.44	154.4	202.05	171.24	159.73	175.36	202.79	143.11	201.39	210.66	138.95	175.53	108.35	241.29	192.68	173.73	121.47	215.46	191.62	195.09	118.32	187.43	247.79	219.61	172.06	185.49	168.38	199.27	154.66	182.74	182.47	203.7	157.79	146.93	147.54	162.99	169.49	174.49	184.62	170.98	140.04	177.84
GGPS1	561.38	825.21	655.26	1037.12	1204.19	635.21	681.31	1594.92	563.25	598.74	491.08	674.06	983.73	687.57	1256.94	637.9	978.08	746.35	1231.75	508.98	1151.68	615.35	1041.97	983.71	693.34	646.75	585.31	523.57	859.62	1323.23	1145.14	799.95	1159.26	1121.7	1106.6	613.5	557.33	730.89	1005.69	570.8	548.04	543.04	545.32	1167.45	873	987.21	566.46	546.23	529.7
GINS1	138.94	112.8	107.4	109.32	124.9	118.03	120.67	129.67	112.44	122.47	121.24	122.11	122.31	129.27	118.91	127.83	119.11	89.76	118.56	115.41	116.77	107.22	118.86	119.59	115.9	122.13	124.12	108.64	101.06	102.46	117.39	118.32	108.28	108.97	110.68	123.6	109.59	126.84	105.67	116.99	95.47	117.11	127.38	115.61	117.84	112.45	108	124.64	113.4
GINS2	1002.56	184.05	227.16	336.68	256.01	502.98	572.77	320.64	182.5	856.56	965.42	310.41	328.27	1164.68	254.38	578.06	186.45	710.88	272.08	97.45	252.69	358.36	1013.08	614.73	357.04	671.32	599.14	138.54	356.11	146.05	471.18	431.91	529.76	976.54	154.16	473.33	826.41	699.25	388.91	356.23	157.17	48.73	195.71	350.75	354.52	507.46	189.31	142.6	352.98
GINS3	356.29	197.02	158.23	172.96	179.03	227.44	216.59	201.28	261.48	274.99	282.89	163.35	170.75	869.71	162.5	195.63	137.15	240.38	138.2	112.89	144.93	377.6	223.94	144.12	266.33	331.83	170.67	214.9	206.31	98.22	331.93	239.7	335.9	135.39	172.03	194.31	330.38	260.58	491.06	150.34	103.69	78.56	243.33	184.92	100.68	208.43	103.18	109.91	197.63
GINS4	163.1	131.56	99.96	167.84	93.77	137	140.56	131.55	137.83	152.83	150.44	113.18	104.29	206.33	99.18	194.65	97.7	160.93	121.03	92.92	102.81	179.57	160.64	108.33	138.12	120.99	177.29	131.13	124.44	119.89	242.57	134.25	190.22	127.01	102.28	125.87	154.31	167.53	166.34	199.38	104.12	94.76	102.77	150.73	154.93	121.52	96.52	104.34	107.57
GK5	188.4	186.14	142.68	202.67	110.81	135.88	159.01	111.91	127.15	135.3	183.05	152.37	155.94	199.82	156.12	272.82	139.82	153.32	177.96	108.27	153.17	237.03	271.95	155.66	173.05	176.62	132.59	150.57	137.64	170.2	214.42	163.33	154.21	154.71	171.07	147.11	165.09	260.74	261.97	129.53	114.06	95.47	150.98	141.95	143.63	130.42	104.54	128.47	106.07
GLA	795.41	494.38	573.86	1076.69	207.35	1081.81	1454.25	211.28	734.44	1196.46	673.66	247.97	382.54	243.95	268.82	886.26	397.32	1055.32	749.54	181.92	258.99	621.33	600.27	959.19	792.16	1422.9	392.33	164.09	454.22	210.11	644.58	1627.7	400.82	820.66	339.68	349.5	1159.84	1516.82	723.69	1340.87	261.92	236.05	187.9	932.25	376.29	439.93	477.74	259.45	1016.32
GLB1L	260.87	130.5	128.21	189.96	181.08	123.68	350.4	272.1	188.83	453.13	313.26	153.09	211.73	182.71	225.82	154.9	167.66	123.38	248.26	101.99	251.17	321.31	178.21	164.58	247.18	220.26	339.22	128.28	231.35	223.22	154.04	136.81	135.9	182.96	148.92	169.12	161.04	136.25	197.31	121.89	87.81	161.42	129	152.22	233.13	392.32	124.37	154.82	101.34
GLDN	134.01	148.68	113.95	100.35	177.48	196.95	213.21	135.15	612.62	172.96	102.2	147.45	113.2	128.18	148.43	158.84	78.72	169.67	249.07	136.02	111.99	352.87	87.49	112.92	125.52	298.96	202.11	67.91	94.78	102.09	359.28	169.67	247.24	271.49	349.21	111.79	170.74	154.61	120.04	112.85	111.98	143.66	435.36	110.22	99.91	180.64	217.98	164.63	136.91
GLMP	4699.06	2869.58	1457.38	2888.6	10098.9	1950.85	3558.06	4667.33	3713.95	3934.96	3965.38	2303.2	5899.24	2182.29	3888.31	3450.28	3931.86	2144.81	4450.17	739.44	2436.6	3151.85	7142.1	3935.5	2280.22	6111.46	3944.27	2138.39	2576.32	3344.11	1581.34	6948.04	4245.52	7236.56	4069.69	3501.75	2302.23	1978.51	4155.47	2866.06	1714.39	1449.39	5821.63	4159.49	2414.19	3312.32	2368.9	1404.27	1995.41
GLUD2	114.69	130.34	124	125.18	186.92	110.43	116.85	135.59	144.18	146.27	121.75	193.84	128.03	137.4	143.82	422.28	150.7	97.55	186.73	121.37	107.18	127.77	111.99	140.98	121.05	132.84	126.49	94.87	130.96	144.92	141.68	172.91	170.49	249.93	138.01	274.27	130.51	115.17	132.87	145.83	148.2	157.56	236.76	150.23	119.81	132.71	101.87	103.1	121.43
GLUL	147.05	112.68	147.74	183.79	182	116.9	135.73	163.51	149.83	140.51	134.2	124.02	109.73	122.29	211.89	138.73	197.61	112.8	119.25	133.61	182.63	126.04	131.35	143.27	127.93	124.95	148.35	110.59	138.16	212.94	125.52	125.1	143.85	150.28	140.13	162.73	159.3	148.85	114.43	174.21	94.86	158.12	152.66	131.27	130.91	147.39	108.38	137.53	159.75
GMNN	1085.9	488.65	351.32	822.36	552.94	501.57	693.92	487.15	545.22	762.07	1339.39	517.02	730.39	688.32	555.38	2984.88	425.3	437.51	917.02	288.26	349.22	484.87	759.99	1180.72	618.25	1826.65	562.11	661.69	995.47	529.21	422.9	889.61	3049.66	1072.68	1115.15	539.84	1958.09	1280.61	1334.56	409.09	476.09	319.47	531.45	437.32	472.88	884.12	489.51	190.36	400.6
GMPS	1199.83	660.06	560.99	901.51	867.59	504.96	676.44	647.23	480.33	714.22	901.86	341.34	407.8	477.51	258.47	488.88	445.48	530.21	439.42	230.19	535.11	845.47	904.88	596.6	531.21	742.99	674.14	360.78	446.73	694.25	540.66	555.26	1861.73	414.92	587.35	519.87	1116.57	879.81	554.97	416.36	397.38	292.68	283.27	387.89	498.03	594.3	366.05	260.26	238.69
GNA12	151.36	130.61	133.9	158.8	155.49	139.41	113.19	148.79	122.23	95.7	127.25	133.91	159.21	119.63	118.31	121.03	211.14	158.45	136.11	102.21	227.24	130.12	128.71	95.18	172.8	117.1	131.4	182.73	149.29	151.66	212.59	138.05	136.57	117.47	138.67	135.11	153.77	124.15	151.1	133.33	108.13	112.13	109.49	122.14	147.91	141.36	106.72	115.59	133.78
GNAL	187.98	119.52	118.24	146.89	127.71	109.47	122.2	183.19	122.24	123.14	177.41	150.25	161.25	130.48	170.84	123.11	170.2	111.74	131.93	176.61	144.84	117.15	194.4	133.58	122.3	123.83	128.33	163.54	123.83	188.39	129.36	138.03	156.51	173.01	110.96	125.99	109.69	123.87	159.63	145.53	111.5	123.87	141.51	153.94	154.67	102.23	105.88	122.44	131.89
GNAQ	241.19	156.67	183.5	209.7	133.14	188.27	144.45	205.43	171.42	149.17	177.28	148.65	129.34	155.26	110.89	133.92	238.22	177.97	140.95	103.13	188.07	170.85	129.81	154.06	165.8	168.44	130.87	151.01	145.54	274.72	149.19	161.55	264.87	112.07	144.49	206.56	196.53	190.38	202.45	124.09	108.39	93.17	138.16	119.05	155.11	201.68	128.68	120	103.53
GNB1L	117.2	147.92	202.1	267.03	164.31	253.25	186.88	228.62	202.18	250.77	144.13	207.1	178.55	208.33	274	325.03	161.35	292.17	189.11	122.07	136.47	243.42	278.76	146.77	277.86	182.68	240.34	189.25	145.5	220.47	141.2	162.74	159.17	274.82	201.11	399.35	230.72	236.73	289.33	281.99	194.19	112.88	158.27	182.67	115.29	154.91	181.19	145.18	232.04
GNB5	553.83	212.75	275.61	156.22	127.79	146.4	312.2	179.79	150.08	318.71	576.42	146.65	155.2	200.57	121.72	194.85	131.17	143.36	166.98	165.63	159.51	462.22	358.33	100.45	263.85	312.97	213.65	235.01	278.04	165.92	118.51	209.48	140.51	173.74	155.9	111.26	194.94	211.63	590.39	176.56	155.07	219.26	155.88	234.57	213.37	174.64	118.49	141.27	168.37
GNG10	778.97	549.87	728.94	1617.06	564.22	1414.57	638.6	954.25	525.43	674.71	541.65	473.09	385.4	612.12	227.03	351.67	1213.21	1009.97	232.93	241.05	620.81	697.69	450.2	729.29	577.27	674.39	500.45	1348.28	433.13	1744.64	447.69	553.78	510.94	292.27	1157.49	1145.76	683.67	710.67	710.29	571.94	511.92	368.1	256.18	354.15	510.96	640.21	636.38	277.12	373.1
GNG4	152.67	177.83	65.28	93.3	331.29	177.6	171.95	228.78	358.09	149.3	142.52	210.61	126.51	73.56	482.02	1137.38	1183.96	306.39	91.61	82.14	82.25	158.77	393	556.74	88.37	103.91	72.65	74.58	194.98	67.23	183.74	104.96	364.08	122.66	103.82	107.72	147.07	65.42	996.42	99.38	88.56	112.62	91.22	111.01	477.93	75.19	60.15	99.99	75.09
GNL3L	131.97	157.91	143.16	157.13	180.78	177.11	143.03	128.24	135.75	126.81	121.08	149.5	142.28	132.39	117.61	119.83	146.29	162.26	125.71	145.29	133.5	143.05	111.61	128.69	124.18	129.53	162.64	148.59	142.96	149.44	142.9	146.29	145.24	159.79	138.07	155.01	131.08	138.04	134.49	125.32	134.96	147.48	148.07	131.08	141.41	138.42	142.95	133.23	160.47
GNPAT	1241	1195.92	847.32	1929.28	2575.2	749.76	1128.29	1379.63	701.65	1048.49	1080.74	882.63	1533.43	1307.96	1707.77	869.58	1509.31	942.47	1351.06	491.34	987.97	1361.81	1661.73	1386.81	828.95	581.29	814.94	774.26	1347.69	1785.88	1667.13	721.97	1289.73	1690.2	1722.55	960.31	886.64	751.89	1835.04	1158.43	529.95	614.7	1387.25	1783.03	1085.71	1072.98	698.71	679.65	566.22
GOLPH3	4508.7	1699.32	2538.64	2844.26	1707.21	1672.69	1249.59	2319.13	2185.11	1446.5	4219.6	1670.38	1841.13	1433.28	1863.69	1602.25	1694.47	1104.67	3243.81	1342.24	1867.93	1710.04	1582.21	2262.73	1824.06	1974.15	3542.46	1445.3	1873.7	2093.18	3200.45	2125.5	2469.23	2278.93	5060.12	1667.92	2704.97	3078.57	2316.05	1565.73	2622.23	1171.37	3244.02	1356	2486.19	2585.5	1952.51	1652.83	1273.47
GOLPH3L	596.61	265.63	259.3	381.55	474.99	278.68	333.29	484.03	197.01	468.2	660.74	185.95	550.56	282.03	363.41	194.24	449.02	222.33	443.63	122.65	434.58	334.41	397.26	228.75	417.28	510.22	290.41	462.76	353.72	482.37	459.71	159.37	818.85	452.51	324.58	184.53	342.06	429.9	466.3	215.82	128.36	223.87	419.41	432.51	607.6	555.06	210.91	207.23	275.59
GORAB	491.04	429.31	165.11	256.68	302.32	240.09	282.29	323.86	193.32	302.17	293.6	188.68	291.43	270.06	211.52	244.5	202.91	224.48	582.15	133.96	341.35	253.29	287.65	290.37	289.76	355.36	362.15	249.51	363.85	271.66	245.88	248.83	617.27	282.6	1138.8	300.34	276.75	407.47	499.42	216.63	141.22	201.92	218.21	391.66	274.18	646.19	221.35	201	228.14
GPAA1	1338.3	1921.55	625.49	1590.55	1646.16	288.37	1185.41	1299.28	1089.05	1079.77	926.7	750.16	1602.76	667.58	663.07	1374.05	1268.53	374.06	1725.88	305.17	769.39	1760.4	1060.2	1911.03	1372.72	1112.53	2785.35	459.79	1118.34	589.94	834.54	621.19	1706.83	1530.3	826.75	600.62	1722.6	1902.25	996.61	1869.63	341.97	372.49	1797.28	1372.43	1317.05	1424	558.63	435.37	491
GPANK1	226.75	175.27	154.63	225.03	202.49	129.22	164.79	192.36	161.32	166.42	220.07	135.45	200.77	177.49	159.52	155.09	142.51	121.1	196.13	86.48	160.02	158.26	161.83	113.75	201.41	177.61	175.09	132.15	142.92	183.95	147.54	121.98	288.62	135.72	139.81	119.23	156.16	165.36	163.92	153.98	104.37	119.99	143.98	176.67	154.74	195.05	157.36	110.08	160.54
GPATCH1	132.68	139.03	125.4	110.56	127.94	89	154.86	127.92	115.68	152.43	138.36	105.27	114.57	131.93	135.48	133.69	121.24	124.45	152.53	114.41	115.63	142.71	138.29	109.96	134.19	130.61	117.58	137.33	117.1	153.27	107.47	111.37	112.09	124.03	121.48	117.35	132.84	130.01	117.42	119.37	82.94	109.48	115.79	115.96	116.98	144.71	117.1	114.78	111.18
GPATCH4	284.22	163.98	160.7	151.08	128.87	135.06	119.71	234.86	128.25	141.73	313.41	144.71	166.52	131.75	145.99	139.35	133.09	146.33	190.07	106.03	105.39	98.01	173.09	147.4	151.22	181.56	243.81	121.93	147.95	200.9	160.98	120.45	267.15	161.16	167.22	150.55	145.76	120.89	220.64	159.92	138.16	89.29	193.43	152.47	225.96	129.65	110.97	111.14	119.84
GPC3	592.15	1256.05	4630.53	1152.57	550.44	591.38	7734.27	1796.16	8490.16	9058.16	613.72	3580.36	576.61	1713.3	4378.09	29512.5	5139.78	640.07	9683.93	567.38	1775.87	18462.5	5561.57	16027.8	213.31	17738.7	2749.8	3180.52	43.91	3529.83	2415.4	7411.14	5736.8	13959.1	2311.46	6437.87	12729.4	1215.3	6410.23	1442.77	165.56	73.27	5246.86	930.46	14709.2	2430.8	403.53	210.05	628.15
GPR137	1154.71	977.67	1270.2	755.9	1174.56	1169.87	641.8	1240.09	1106.21	377.45	1278.39	822.44	657.9	1268.02	1422.01	930.38	1082.02	1389.01	682.82	945.15	1110.51	895.56	2433.51	1119.48	546.69	1049.77	1179.77	1322.98	952.58	584.56	907.98	1115.73	1028.19	922.75	562.08	809.74	1539.08	1102.47	691.94	445.84	904.14	993.6	1436.81	1070.54	668.69	1123	669.92	948.09	1840.53
GPR158	107.16	119.27	116.66	112.26	116.44	121.89	123.53	119.67	106.08	122.6	113.49	117.94	112.98	126.22	107.66	106.41	104.34	108.73	101.96	101.25	120.63	129.79	108.59	103.36	111.74	108.35	112.76	116.62	102.36	105.73	98.88	103.55	106.98	111.08	102.69	95.24	115.71	99.47	98.32	118.66	96.87	99.18	113.86	112.15	106.47	118.46	115.73	100.61	99.64
GPR160	223.67	201.89	171.66	127.72	200.24	181.9	148.85	95.41	104.51	139.39	168.04	116.1	151.23	93.28	111.38	89.93	93.93	130.05	146.25	97.64	155.1	86.8	111.72	235.39	77.09	156.75	105.25	114.86	132.14	102.36	114.01	152.06	137.7	334.82	292.89	122.46	101.64	111.34	174.88	107.13	100.75	125.78	243.85	132.46	115.53	93.22	110.33	99.37	80.54
GPSM1	103.61	103.19	82.27	109.22	115.25	104.47	98.18	96.48	95.87	101.26	94.13	110.45	83.99	94.29	103.6	118.61	124.71	118.83	105.58	126.22	81.62	101.2	98.18	91.4	85.58	103.28	96.95	110.2	93	99.98	102.99	106.96	95.39	125.52	105.33	120.52	103.05	105.46	96.49	113.96	100.2	110.93	101.8	96.78	97.15	81.52	97.76	88.48	110.22
GPSM2	319.3	212.65	120.82	148.53	127.49	153.2	267.29	151.81	186.93	362.7	289.2	137.47	183.79	406.94	123.43	173.64	131.28	167.44	149.39	96.98	133.78	309.21	203.97	121.99	192.87	302.57	295.41	129.57	206.4	141.37	219.81	200.03	270.24	128.27	230.15	132.71	385.99	208.01	213.46	127.79	98.89	111.32	131.01	176.33	130.86	217.29	86.84	102.5	108.49
GRAMD1A	477.47	367.96	617.09	547.04	228.1	1384.05	1031.64	190.31	608.91	830.47	515.38	382.24	598.86	264.52	533.93	258.72	188.22	1247.26	797.67	252.08	446.77	1274.93	1132.04	789.81	416.6	557.48	459.34	796.11	434.5	462.33	489.34	350.76	396.83	1308.64	409.31	227.27	530.92	549.38	396.88	922.87	302.58	310.74	480.61	647.9	585.33	479.47	426.57	405.56	711.09
GRPR	147.76	107.47	116.25	364.92	96.7	99.2	108.26	339.65	106.33	105.36	138.88	101.7	97.42	121.07	227.73	105.63	1112.09	89.06	94.91	98.87	93.71	102.29	143.3	106.19	91.5	90.44	116.45	107.46	171.73	314.74	464.36	86	88.78	104.41	87.02	378.75	115.27	108.19	94.55	148.69	170.98	107.13	82.61	94.77	90.14	112.57	89.24	90.37	94.53
GSDMD	2212.67	3146.78	1638.7	3270.79	2638.41	1667.9	2691.35	2405.79	1372.34	2292.18	1689.73	1144.43	2784.76	2397.46	1087.72	1349.69	1139.71	1275.86	3987.81	1483.52	874.16	2979.1	3679.01	4220.14	1057.59	2202.92	2381.85	1057.42	1756.42	1401.44	3060.84	1804.57	1173.49	5198.02	1530.39	1597.8	2394.24	3248.84	1582.67	4055.54	1422.85	1457.49	3540.9	2009.57	2278.19	2964.08	1526.71	1216.63	2725.85
GSTA4	1751.77	456.36	265.86	655.6	868.22	229.02	1014.48	1203.26	586.13	1390.51	1624.08	407.9	1309.24	250.57	608.19	1311.03	736.03	259.95	277.34	298.6	1071.4	639.65	432.75	214.85	219.8	994.46	139.15	1995.11	427.87	1018.78	1208.48	411.54	144.08	906.67	697.47	885.67	507.6	440.81	2118.42	366.63	716.62	371.55	725.43	341.52	1192.93	422.74	789.59	497.88	694.21
GSTO2	1782.3	862.86	844.88	64.28	108.33	222.04	1013.17	1019.73	32.67	1094.18	1963.38	983.81	72.41	2074.39	619.02	1796.86	25.19	84.32	22.75	306.42	1204.09	267.17	278.03	2571.76	286.57	376.13	771.63	263.64	1117.28	799.4	300.7	248.87	292.47	4172.1	256.05	387.76	124.75	70.06	1381.38	160.04	638.72	341.33	2798.69	1139.45	2043.35	29.38	405.4	231	6.22
GTF2A1	97.31	121.21	94.9	105.69	86.85	87.32	92.61	129.03	97.33	119.34	113.69	105.98	107.74	99.18	94.05	104.26	97.75	97.45	97.92	101.99	99.54	99.2	97.82	107.65	116	89.19	115.65	108.55	98.97	110.73	100.96	113.88	116.02	87.92	96.3	97.85	87.87	102.29	96.95	107.02	86.95	94.14	98.98	90.64	111.64	103.8	100.1	91.91	88.5
GTF2I	320.2	277.49	198.22	318.09	233.45	165.39	155.14	373.58	212.74	205.95	216.34	172.41	166.06	192.58	164.09	174.76	247.8	156.14	178.4	186.81	231.71	195.09	206.46	201.89	179.42	169.02	198.36	225.65	189.14	382.3	179.24	200.92	365.55	166.72	161.66	194.98	260.22	209.73	241.88	186.76	127.05	120.64	221.6	203.96	189.47	293.78	198.21	146.63	184.53
GTF2IP1	1227.2	1083.7	673.55	1008.37	832.08	560.26	588.86	1469.67	747.04	636.35	1214.44	585.07	461.51	688.52	486.07	563.93	741.25	411.12	683.56	419.81	806	657.95	645.5	604.44	581.98	388.21	519.61	1370.98	696.18	949.24	876.45	595.51	1479.85	693.77	375.27	701.8	668.8	509.35	1032.8	786.05	368.16	408.18	1005.14	694.39	584.72	781.06	514.7	459.3	324.41
GTF2IRD1	200.16	136.17	230.7	254.45	186.89	176.1	163.7	244.86	437.13	162.66	195.12	150	164.85	283.21	277.76	154.51	325.86	197.79	138.14	147.71	189.88	247.36	200.47	132.49	195.89	137.25	172.21	176.7	153.87	229.3	492.46	220.36	296.85	202.79	168.27	148.55	212.12	166.21	181.73	176.8	144.12	130.9	220.48	227.96	178.19	151.28	137.73	147.07	174.73
GTF2IRD2	169.19	121.19	129.53	169.6	121.77	130.5	144.16	166.4	131.66	140.58	156.38	119.47	121.1	124.47	131.09	125.18	155.37	124.69	126.78	143.8	153.65	112.48	134.07	118.72	152.18	136.66	125.14	132.37	131.78	178.4	133.59	118.82	129.51	133.92	131.34	134.47	131.15	138.02	118.64	111.95	140.91	97.12	133.72	125.72	128.25	150.71	124.23	139.46	124.72
GTPBP2	125.71	123.83	139.27	137.9	158.36	136.69	108.58	131.43	115.36	110.55	100.24	111.03	160.04	126.83	132.38	117.3	92.1	142.36	141.85	85.19	97.35	115.75	124.66	92.31	114.07	115.4	109.34	108.33	107.78	103.46	142.23	143.6	186	140.7	124.83	94.17	112.88	117.48	110.53	98.01	91.56	108.29	106.81	149.37	98.71	131.73	99.54	118.36	111.45
GTSE1	190.51	163.44	117.32	201.45	144.33	154.42	130.66	262.65	179.52	150.03	186.91	192.32	122.9	188.5	259.9	155.88	386.12	187.07	124.01	130.02	158.32	258.14	204.4	153.07	199.28	212.35	176.06	118.02	182.05	230.11	186.37	197.81	227.35	169.59	173.99	144.86	356.9	160.81	207.56	169.5	156.87	141.05	193.25	140.49	144.3	213.5	116.56	152.07	106.12
GULP1	87.28	85.18	90.28	93.03	87.03	117.25	89.46	88.55	80.21	96.85	90.32	93.8	98.3	114.95	81.54	84.06	108.95	121.4	93.34	92.54	85.72	87.19	109.3	81.57	85.02	105.74	99.73	83.02	91.22	89.16	85	98.02	82.89	96.86	174.16	96.48	86.41	86.08	88.5	93.72	85.73	88.57	81.46	109.78	84.32	105.97	85.8	79.71	99.47
H2AFX	202.86	150.75	181.63	178.4	210.91	246.54	169.56	245.96	277.03	191.41	177.28	178.21	194.45	205.5	181.79	188.77	157.25	319.59	260.98	137.74	153.3	205.16	251.68	216.26	163.22	269.61	186.73	142.22	204.98	151.43	203.16	281.72	292.06	230.56	142.12	218.43	267.32	255.96	160.34	182.89	135.36	162.45	186.65	230.19	218.19	228.7	122.06	126.13	184.43
H2AFZ	9959.79	3796.85	2550.16	5435.04	2822.3	7588.82	5307.56	4309.8	4496.25	5232.33	7670.92	3176.86	2273.45	16073.4	2412.7	5271.05	2331.61	7563.34	2301.1	1588.33	3599.58	5810.98	8884.62	2515.29	5537.03	10604.8	7438.76	985.73	5084.84	5637.41	3859.58	12439.8	11568.9	1750.65	4440.12	5091.03	10322	8833.66	2182.33	3592.62	2566.94	2422.66	1524.4	3954.61	2290.08	5145.57	2289	1964.84	3637.16
HACD2	4988.25	2846.02	1197.36	2362.56	2744.26	1011.03	2050.09	1655.94	3292.42	2401.74	5029.54	1596.41	1845.2	2997.83	1027.4	5928.3	1092.58	1177.9	2180.49	1075.45	1087.13	3587.36	2351.37	1505.99	3681.45	4349.62	1489.33	1593.72	2499.92	1315.92	3218.9	5728.75	2331.44	4036.07	707.42	1589.01	1995.65	2841.63	2301.56	2177.82	1263.76	1677.31	793.29	2949.72	2283.54	1197.6	2613.62	1635.28	1125.76
HADHB	1212	1071.88	1992	698.16	1085.9	669.68	819.74	1159.19	1359.96	832.5	943.97	1184.55	1182.27	674.98	656.9	1256.54	1140.34	569.56	860.89	1149.34	707.56	825.27	617.56	828.29	946.61	1353.41	955.19	2282.23	1353.68	979.22	994.84	1054.96	1369.29	552.89	979.23	967.78	1413.2	1084.54	985.78	715.38	1028.88	1053.56	922.79	702.73	798.18	938.42	1101.08	704.26	532.64
HAUS3	118.35	118.43	111.28	91.13	105.96	105.27	116.55	112.27	113.08	95.52	105.46	93.96	101.61	112.24	101.75	115.98	97.17	94.14	101.12	100.31	109.66	108.76	96.99	108.05	99.6	105.23	94.26	100.5	97.77	102.72	116.81	95.94	111.06	109.95	92.36	94.03	108.68	113.96	97.66	110.89	90.76	95.34	119.42	118.54	116.8	108.59	93.25	101.06	94.75
HAUS6	87.33	100	85.78	106.03	110.42	112.43	120.54	107.41	134.13	119.31	121.76	109.94	91.07	100.29	103.85	115.9	100.76	105.79	107.91	99.8	95.51	103.17	104.49	93.14	99.34	85.25	94.84	113.61	99.72	110	119.99	109.06	144.16	112.58	92.03	107.34	102.41	112.39	98.13	146.18	88.33	96.08	99.51	105.72	94.63	104.71	90.95	97.34	93.93
HDAC11	175.66	217.96	145.4	173.11	250.79	137.16	171.31	182.25	195.95	233.29	231.43	171.28	255.32	175.36	237.99	254.59	178.6	156.74	222.29	128.05	167.52	194.57	187.04	265.13	148.58	149.48	238.86	181.51	212.09	160.84	145.15	198.69	167.43	389.27	153.08	225.36	142.81	160.68	225.3	229.4	164.12	201.26	287.21	277.88	279.28	208.54	106.87	189.1	248.33
HDAC4	133.45	137.81	125.47	142.91	164.83	131.94	124.86	207.89	238.89	135.57	163.36	143.69	208.34	112.05	143.08	127.25	309.02	138.65	150.15	114.09	136.61	121.91	117.88	172.98	90.48	154.29	127.59	92.48	126.44	131.88	221.3	140.98	272.26	159.52	187.06	212.73	171.89	137.91	123.52	225.67	110.04	129.02	163.12	99.5	169.53	122	82.63	125.16	111.75
HDAC8	185.09	179.29	200.06	202.6	162.02	179.77	196.98	170.48	173.06	201.36	197.72	156.23	238.23	352.93	336.86	204.92	201.8	159.58	202.22	149.33	160.2	262.35	199.37	144.34	181.14	222.8	215.12	226.02	181.91	169.29	271.41	178.45	187.37	201.3	136.32	190.26	170.48	148.79	202.02	182.83	133	136.92	245.61	295.43	159.78	188.95	164.7	226.17	143.21
HEATR1	419.29	530.42	538.3	726.02	797.92	655.01	997.99	1530.83	400.39	971.16	617.88	745.42	1302.82	468.48	1388.03	550.21	867.2	748.02	826.63	869.6	904.72	730.14	1023.2	1449.05	547.58	638.98	1017.09	517.38	679.87	797.67	692.5	265.81	923.26	952.1	1468.92	902.05	676.79	595.02	1605.23	715.38	598.38	462.53	823.85	955.19	1034	480	429.23	583.33	526.4
HEATR6	233.39	252.13	214.36	232.66	171.55	356.29	291.27	213.95	211.15	222.24	245.37	185.66	217.45	249.07	185.54	236.53	162.94	442.19	259.84	159.85	195.33	337.11	308.93	301.92	176.87	248.43	294.41	258.65	170	250.25	318.41	187.84	243.39	321.89	363.6	149.33	233.51	298.59	229.73	199.19	138.86	145.7	247.1	310.43	246.07	232.05	179.61	186.37	310.65
HEBP2	2654.13	2025.42	1519.74	3342.16	1689.04	2704.4	1770.49	1169.67	2806.08	2275.07	4088.7	3279.99	3566.02	3003.83	1496.73	2003.68	4301.58	2077.68	3403.2	3327.76	3676.16	4119.42	1097.6	2303.6	2420.26	3204.4	3518.53	4571.02	3815.89	3215.49	4057.95	1591.29	3724.76	2254.39	3308.41	4498.73	2618.52	2275.93	3590.59	3298.77	2797.53	3217.21	3095.07	3743.36	2859.41	4863.44	987.15	1936.51	2767.34
HELLS	339.5	145.07	120.63	127.96	155.21	166.55	186.42	146.31	118.77	207.91	260.62	142.94	153.95	167.04	139.55	289.15	123.17	188.53	153.17	124.16	113.77	223.96	319.12	148.38	218.74	315.02	206.98	88.13	183.14	133.3	208.61	281.17	184.93	191.74	111.17	176.61	328.29	325.12	261.48	170.58	126.56	120.36	155.72	128.79	130.08	171.34	137.56	101.53	156.68
HES6	453.25	360.84	80.89	588.97	566.32	225.68	326.78	758.59	402.12	361.57	592.26	234.34	594.18	314.01	506.68	1769.08	120.18	329.26	408.08	156.53	356.66	797.4	810.9	376.43	496.82	293.64	607.58	429.31	292.55	404.74	402.87	435.9	467.83	478.7	279.88	2990.88	461.65	226.77	365.24	704.28	184.04	171.03	150.93	755.65	403.03	220.72	326.52	285.34	280.62
HEXA	125.19	120.51	122.05	128.98	128.58	170.3	106.13	118.86	106.58	95.18	106.02	96.03	122.62	127.44	135.2	127.67	119.78	166.83	86.36	93.33	120.38	106.65	101.02	121.64	115.62	118.34	104.27	113.43	114.77	114.34	114.59	201.91	123.83	95.71	119.78	128.92	106.7	111.42	88.57	97.88	88.23	110.95	114.01	152.26	102.57	109.53	97.58	120.67	107.67
HEY1	283.12	97.85	1165.96	543.44	314.4	144.15	598.81	481.27	441.94	338.55	178.78	185.64	140.17	240.82	483.83	367.75	230.45	88.73	154.61	90.18	134.85	281.88	526.25	513.94	247.57	275.7	750.48	475.75	241.95	244.66	121.05	597.25	412.06	141.1	866.34	189.17	1056.15	1107.96	503.61	130.98	91.58	117.42	320.64	135.86	135.62	311.93	438.13	96.04	869.37
HFE2	247.19	99.92	99.49	256.66	141.63	74.18	177.66	243.95	98.99	208.45	162.72	122.22	182.05	130	145.48	98.78	350.74	63.71	116.84	63.39	170.96	207.11	165	108.38	111.96	158.52	140.37	148.46	146.55	283.23	119.49	105.88	175.44	103.75	135.47	209.69	245.1	215.87	134.83	99.59	70.48	121.4	136.9	126.76	222.04	174.78	147.55	65.98	141.22
HGS	1947.67	2360.51	1069.39	2093.03	4277.09	1816.57	2552.72	1995.14	1269.29	2849.38	1828.78	1255.3	1862.4	1625.53	1850.04	1917.64	1112.51	1763.53	1589.62	815.72	1258.69	2790.85	2676.63	2094.53	1213.95	2222.36	1946.91	1343.13	1128.99	1583.29	3615.34	1880.95	1558.82	2991.75	2650.03	1441.01	1351.24	1520.76	1644.32	1553.28	905.55	861.02	1798.15	3194.49	1468.73	1877.48	1280.02	1258.5	2853.32
HHAT	140.56	133.2	151.8	167.01	101.69	146.63	151.31	285.11	145.44	146.26	140.26	132.65	146.03	157.01	243.65	201.23	229.84	151.85	139.07	119.94	176.54	316.32	233.66	146.47	95	130.09	115.51	88.96	142.28	212.88	206.12	141.93	238.11	117.65	135.72	120.01	163.89	134.29	123.86	152.59	134.04	86.6	188.62	189.25	127.3	143.8	103.11	148.97	161.26
HIC2	191.58	610.13	403.67	202.9	1223.03	163.55	339.94	220.54	610.02	323.8	217.72	669.45	226.26	202.4	208.84	991.21	227.76	155.85	257.49	194.79	358.06	450.68	340.8	540.35	278.11	388.83	230.46	198.5	242.56	152.62	213.64	464.11	365.53	633.86	222.95	209.05	529.47	471.43	219.01	260.64	161	177.12	276.5	199.21	196.33	422.44	196.09	252.02	171.49
HILPDA	285.58	287.86	307.91	246.4	221.74	976.3	322.08	289.84	274.87	262.02	280.43	398.31	392.99	464.9	291.6	351.26	249.37	479.17	257.26	290.24	202.46	304.45	455.62	198.73	338.78	281.58	451.1	537.58	331.29	268.83	233.27	388.51	388.99	297.35	257.32	356.38	228.95	252.04	207.27	289.34	192.54	197.7	199.03	264.87	228.46	199.56	306.63	199.44	299.83
HIPK2	649.79	548.46	376.62	393.56	433.61	206.47	282.4	381.31	702.71	327.71	686.84	263.53	363.02	238.55	176.48	463.12	689.22	222.35	199.72	187.44	698.58	443.69	349.43	212.78	343.64	269.12	214.93	705.86	385.86	398.54	555.96	347.93	711.79	228.61	247.09	294.8	350.83	316.23	435.51	283.8	149.11	225.04	218.22	565.54	491.21	567.46	274.8	189.73	212.37
HIST1H2AE	176.71	104.56	111.4	182.21	103.9	129.39	145.65	543.08	95.75	149.59	172.28	100.33	72.78	176.38	231.5	275.59	235.58	108.72	74.46	114.44	130.55	165.54	186.02	122.07	146.89	159.29	138.91	146.23	129.89	134.46	175.48	143.37	144.81	117.28	118.93	166.73	171.43	200.58	375.99	129.46	160.2	134.08	119.22	83.39	80.18	114.07	281.03	73.27	123.49
HIST1H2AG	141.05	124.97	124.55	179	118.44	115.37	147.74	124.48	120.2	149.45	133.74	120.39	146.08	133.68	154.16	131.2	272.48	121.67	129.59	134.42	145.46	114.12	113.22	137.02	205.54	122.33	145.18	114.05	122.17	138.91	194.76	140.5	194.96	111.67	116.63	206.16	132.01	141.88	288.14	156.77	147.59	118	122.14	140.55	112.14	120.33	199.28	110.87	131.16
HIST1H2AH	91.82	107.85	77.32	78.64	86.46	79.14	85.31	112.32	75.06	80.61	97.03	74.87	72.7	96.61	111.65	89.85	88.19	80.44	74.68	73.24	81.89	83.38	91.59	76.74	80.79	85.69	81.71	84.28	86.5	88.97	82.21	204.22	92.87	89.47	89.18	79.31	81.53	81.05	90.97	86.46	92.04	76.82	93.78	85.39	91.01	108.39	83.43	82.29	87.31
HIST1H2AM	128.15	130.1	120.66	125.75	124.88	102.6	128.26	190.64	99.89	136.07	151.25	114.61	135.76	138.85	150.91	180.17	99.21	122.42	109.14	118.14	108.83	143.03	153.6	98.99	123.8	183.21	95.04	118.62	110.9	122.77	123.38	145.82	151.55	113.78	110.32	135.91	134.27	180.78	173.34	119.76	110.8	106.6	104.79	114.48	121.88	114.05	126.09	101.97	104.62
HIST1H2BE	128.67	285.13	118.45	121.43	298.33	122.01	160.64	477.16	92.08	112.82	167.41	103.01	125.49	224.03	241.09	131.4	200.01	123.29	103.35	87.36	90.8	160.92	163.27	84.85	126.4	140.8	111.15	127.02	108.52	128.48	275.4	137.06	236.35	100.45	85.03	141.98	185.45	185.63	342.85	151.43	134.52	133.05	210.3	97.29	75.05	79.39	278.51	100.68	135.33
HIST1H2BJ	153.29	158.68	171.36	218.35	99.93	140.27	228.49	94.49	111.82	227.84	148.72	106.1	103.74	184.16	134.16	100.02	261.09	141.21	97.62	96.73	92.48	72.26	76.78	121.95	175.13	147.5	220.05	142.23	113.31	135.86	159.81	295.67	301.79	97.88	106.31	212.47	125.11	136.55	472.78	139.06	130.21	118.95	124.04	126.15	108.54	135.81	229.54	118.48	163.22
HIST1H2BK	549.05	1303.66	985.13	1048.18	1319.57	303.97	629.58	3159.08	398.87	811.41	600.69	342.99	317.66	795.26	780.84	653.21	990.69	344.77	317.79	166.82	854.12	1001.76	1765.72	483.87	817	1038.58	706.37	220.66	300.88	1083.08	462.22	422.04	1919.77	143.28	243.93	827.87	812.47	1173.35	2148.06	665.15	439.35	377.06	496.08	398.74	410.79	355.46	1557.86	259.19	442.71
HIST1H3F	162.59	140.54	126.03	169.4	194.81	133.61	154.25	279.64	151.29	180.28	174.94	157.3	147.9	319.3	178	175.89	204.76	146.82	161.12	113.01	137.1	168.47	165.13	138.92	158.63	164.34	166.59	139.55	127.19	155.92	127.32	197.63	170.81	143.49	132	151.09	166.25	230.36	216.86	140.74	125.84	121.9	135.59	159.07	100.01	139.88	267.97	143.83	155.68
HIST1H3I	123.32	106.91	112.9	110.12	116.43	108.65	116.93	115.11	94.11	117.36	131.33	101.97	100.53	127.39	109.44	119.95	127.53	97.93	94.09	110.77	112.55	112.42	115.62	110.93	101.97	106.08	108.28	93.37	97.04	102.65	107.24	160.35	105.51	116.18	106.75	104.8	102.32	117.75	110.98	110.41	82.02	101.88	112.09	111.41	101.51	115.26	102.73	103.76	101.72
HIST1H4C	23028.1	11126.6	8455.64	3414.08	4259.9	12403.5	19337	8321.11	14365.7	21796.1	21288.7	10517.1	10933.2	26774.5	4771.38	9357.65	3370.16	17210.6	13792.8	5879.16	5559.42	13203.4	15887.4	11232.7	16522.1	25134.7	6706	7597.14	11769.8	2308.22	19403.8	19695.5	24327	13161.1	15492	4703.52	27640.4	16858.7	8470.29	6965.81	5535.79	7952.2	9216.83	12253.4	8304.99	12990.4	5334.14	7239.53	5084.8
HIST1H4H	223.44	127.8	115.9	121.66	438.05	135.04	161.72	534.85	112.08	245.54	209.47	105.32	116.21	304.5	176.55	149.58	206.85	207.92	108.1	62.63	163.08	266.05	238.73	162.59	165.62	145.41	162.65	92.11	143.22	280.03	279.87	148	196.42	107.98	127.3	97.14	218.44	294.1	314.98	149.39	76.41	56.74	70.78	337.8	99.85	115.99	219.53	81.31	118.03
HIST1H4J	218.55	196.21	155.12	175.24	163.52	129.84	206.65	135.2	186.73	227.33	229.03	100.47	210.47	143.78	197.02	122.22	310.81	140.16	210.25	184.43	176.18	183.28	226.89	330.24	202.54	197.69	133.96	238.11	184.42	107.37	136.23	215.83	189.81	261.37	299.74	185.62	176.05	136.02	238.86	274.44	219.25	134.23	122.88	200.5	140.48	192.62	287.61	197.21	177.62
HIST1H4K	934.23	800.37	394.4	621.62	455.3	230.33	765.42	249.64	449.17	894.9	825.55	198.4	563.35	240.1	403.57	120.74	988.01	158.96	492.31	428.47	420.62	543.59	850.15	949.53	546.26	488.74	259.75	681.34	432.19	119.52	194.98	983.39	471.44	771.6	1010.35	440.36	401.24	275.7	677.18	878.7	592.91	398.88	167.15	578.14	358.51	710.22	1047.91	451.64	311.94
HIST2H2AA4	2367.67	1699.11	872.7	1946.66	3806.41	1423.93	1844.83	9529.36	217.43	1566.67	3512.61	270.08	11.83	3249.24	6416.14	1942.54	3547.75	1538.23	391.02	728.61	1208.04	1559.07	8558.27	1505.5	878.5	2052.08	1154.13	1747.55	917.6	1787.66	1391.45	2052.25	3613.8	1072.72	703.56	1313.47	1356.53	2052.22	4547.2	995.26	1099.25	978.34	3101.58	675.59	772.38	407.5	2195.18	992.6	634.34
HIST2H2BE	353.97	294.45	336.04	209.64	1433.98	624.59	324.4	1733.68	248.45	366.62	500.64	342.17	208.65	938.63	530.37	560.02	657.1	878.01	262.78	293.83	525.76	757.75	680.38	550.16	147.81	444.64	179.33	1051.39	130.33	958.54	1114.27	1141.73	515.05	195.22	44.62	427.78	342.07	1052.69	488.76	214.13	234.83	257.89	976.81	285.44	440.5	107.2	354.17	309.12	260.72
HIST2H4A	242.27	251.88	88.51	441.57	511.74	120.44	241.77	439.75	110.28	410.19	225.87	91.7	101.75	205.99	207.21	482.49	508.65	134.61	166.52	114.08	215.44	338.49	322.16	212.5	162.01	304.83	196.72	204.34	163.41	442.88	235.42	1030.36	434.74	153.54	159.28	197.62	227.71	503.59	321.37	172.93	87.62	152.85	266.68	282.55	252.32	162.55	128.63	81.6	203.93
HIST2H4B	157.1	226.51	104.95	272.68	275.31	127.34	166.82	263.27	96.63	241.72	194.93	97.03	89.31	164.5	97.05	225.13	243.31	139.88	136.03	96.75	152.85	196.62	200.66	152.85	119.91	199.88	156.17	161.13	132.08	308.1	162.05	375.61	277.63	120.72	152.4	146.55	157	230.52	183.32	172.18	110.69	108.41	155.9	178.85	135.04	113.57	104.29	86.95	142.61
HJURP	414.11	245.08	149.5	166.37	197.64	293.04	357.3	190.03	224.83	502.81	477.72	199.84	321.71	431.07	179.16	262.8	125.62	382.68	159.47	102.8	211.72	327.12	384.72	197.04	194.83	397.01	193.3	100.96	219.52	140.89	308.76	314.41	266.22	259.91	322.93	155.9	307.52	216.71	287.47	239.61	95.59	104.67	191.15	292.01	355.02	347.35	101.5	133.22	191.96
HKDC1	893.01	291.69	402.66	125.08	336.89	513.71	277.43	70.85	159.26	440.04	906.84	206.25	475.29	75.38	187.24	162.75	39.14	475.56	619.43	6.28	249.42	422.37	1950.41	515.7	776.68	514.65	823.36	272.29	895.37	269.32	249.79	5727.63	1982.41	941.54	1104.28	254.51	3.46	2.04	439.96	1235.4	418.27	102.54	3718.12	549.18	539.8	546.12	299.61	1324.1	812.4
HLTF	364.03	403.87	205.42	203.33	257.48	130.85	137.31	274.36	312.03	155.38	251.17	155.12	150.4	230.58	127.33	180.62	266.32	113.01	192.51	104.49	253.52	175.11	176.74	153.16	137.65	257	420.2	282.22	212.25	300.67	302.58	244.83	363.72	128.66	237.59	198.61	331.15	391.53	155.35	147.31	127.12	120.09	179.34	181.47	217.16	243.6	256.79	141.83	117.03
HMGA1	450.56	399.02	316.65	486.91	417.03	1084.8	479.08	306.84	459.3	385.6	433.97	477.12	673.81	170.98	375.76	723.96	288.8	1468.34	1046.74	331.39	291.58	785.96	622.06	685.51	337.99	442.54	616.92	244.66	556.71	389.1	375.57	1339.57	830.88	684.15	580.46	306.36	626.25	662.98	432.3	630.69	478.66	369.07	194.83	474.39	625.82	450.87	463.57	169.57	669.34
HMGB2	981.12	335.81	283.28	393.48	277.49	615.73	576.7	342.87	424.69	688.37	715.67	255.05	391.83	1754.66	290.42	546.09	210.55	428.4	271.68	256.17	481.22	411.37	463.65	253.37	444.07	1023.44	471.54	139.95	501.25	344.32	706.68	1107.98	894.25	155.37	314.28	294.44	778.19	663.39	154.47	277.3	192.32	261.19	307.33	541.51	203.04	819.79	209.44	169.82	483.58
HMGN4	1374.79	871.99	875.17	988.87	1556.45	1342.73	597.57	1183.57	906.32	647.31	1142.55	440.69	1411.57	928.72	655.96	929.53	807.81	1252.57	1107.14	197.49	699.54	732.35	520.86	601.64	945.35	1206.95	663.83	915.57	918.4	654.56	897.55	1206.89	2111.17	525.13	1147.24	508.61	798.13	879.62	783.8	774.45	760.67	552.55	696.72	761	854.57	916.51	922.61	464.1	581.18
HMMR	630.86	307.9	162.23	399.7	224.61	291.11	602.42	251.07	314.68	905.09	509.59	191.17	210.84	725.32	162.58	702.59	136.13	286.47	197.26	146.9	451.65	369.97	368.5	339.95	440.81	812.5	549.94	75.69	581.1	411.87	408.71	531.78	496.16	183.02	404.67	149.97	740.28	500.56	330.39	246.54	124.46	85.12	163.54	230.74	219.87	386.65	135.01	126.5	239.11
HN1	204.92	189.09	199.42	199.28	252.82	463.91	168.5	199.13	206.64	226.2	164.99	180.92	193.14	194.76	143.66	186.32	162.94	595.46	174.3	115.08	170.11	240.44	262.32	117.73	180.74	289.23	195.86	163.22	221.07	176.64	228.75	281.22	194.71	325.49	328.4	236.79	199.63	158.27	221.21	175.69	197.46	133.47	196.21	135.22	181.17	147.54	176.57	142.42	169.33
HNF4A	182.01	211.96	146.52	183.22	291.98	118.92	149.93	196.03	132.22	192.87	128.96	225.09	219.13	198.96	256.59	152.48	214.48	70.37	257.05	129.46	133.09	154.98	170.52	169.75	144.15	180.99	401.42	121.69	137.11	318.39	197.6	164.65	138.52	193.17	159.83	305.57	187.84	156.45	185.24	262.77	114.52	104.94	167.59	294.39	127.52	135.13	176.03	144.78	379.45
HNRNPA1	169.97	141.19	147.2	166.13	230.77	150.61	107.32	148.28	123.98	113.15	120.33	154.86	113.74	158.16	112.31	117.24	113.32	128.73	136.41	84.52	120.63	118.02	107.8	121.55	137.79	140.92	170.48	127.68	121.35	202.09	105.48	130.5	222.46	104.64	131.86	128.25	143.17	125.11	107.69	153.05	102.87	79.04	89.31	119.01	137.17	143.65	108.29	98.64	84.69
HNRNPA2B1	5647.36	4596.77	8907.72	5154.77	5074.51	7264.16	6005.91	8224.61	5489.41	7159.91	6343.5	5436.4	5396.39	12418.8	7346.83	6312.81	6132.39	7339.85	7129.11	5564.28	5588.88	7525.3	5915.87	5470.26	6105.43	7934.56	7446.69	5189.86	6592.14	6871.41	13003.1	8917.2	9438.78	5850.73	3853.63	6075.65	8904.45	7399.7	5784.56	7086.18	4629.3	5299.62	4895.18	6767.03	5887.71	8526.64	6681.14	4337.99	6581.32
HNRNPU	423.32	334.06	443.75	500.19	631.99	348.2	680.93	765.58	279.82	794.54	450.48	350.56	715.46	400.42	639.09	685.45	490.52	382.14	492	359.23	436.2	499.33	700.57	641.41	394.75	204.9	650.45	132.7	368.03	361.31	368.57	405.7	644.6	770.29	354.86	352.94	327.81	350.68	456.86	378.98	328.83	365.93	624.23	329.82	527.89	274.55	466.22	350.06	310.77
HOXA10	399.73	245.91	124.81	121.81	104.26	137.51	349.75	1587.33	126.1	627.96	598.32	134.38	210.71	428.99	135.14	169.26	170.9	144.86	170.97	131.38	324.15	812.87	116.9	206.39	116.75	102.29	194.04	119.6	103.59	504.22	103.48	191.67	161.62	150.97	445.24	104.08	126.24	109.13	273.92	81.55	88.6	104.33	996.74	103.8	135.27	305.94	105.59	105.29	98.19
HOXA13	110.84	242.45	530.55	26.19	43.91	48.32	155.1	561.88	140.3	358.97	98.74	32.51	119.98	608.29	144.36	172.91	29.16	61.55	132.05	32.74	251.24	331.01	147.8	97.56	501.98	204.95	188.41	29.27	33.94	590.67	162.14	234.02	244.15	174.12	47.32	8.16	701.05	795.62	116.55	162.48	94.09	103.86	165.28	101.48	105.79	312.04	185.5	105.6	309.78
HPS1	146.85	176.44	100.03	148.62	202.63	222.58	117.17	125.87	108.43	136.96	174.04	132	191.04	125.1	206.87	126.76	163.65	196.59	182.95	73.74	120.86	185.4	285.18	166.77	135.37	140.71	157.24	154.64	150.49	141.2	149.36	293.23	150.62	353.94	156.22	142.04	97.61	104.3	160.88	173.24	127.71	83.84	234.43	119.16	151.09	133.28	119.03	136.62	131.65
HPS4	166.87	159.26	148.8	226.01	322.48	153.46	160.64	223.64	161.83	173.41	143.21	136.69	220.91	163.39	171.05	191.84	236	152.89	148.41	130	189.49	214.72	229.77	234.06	164.98	166.66	183.73	145.21	144.47	149.39	214.52	208.5	141.01	178.91	136.39	140.1	144.31	158.92	275.96	168.2	125.4	136.94	156.12	150.5	144.79	152.42	172.35	168.64	163.91
HRAS	214.52	326.44	345.76	279.62	285.82	508.51	553.13	236.09	329.96	499.51	261.55	296.68	261.08	353.41	318.66	520.96	250.41	693.62	332.44	320.56	219.89	454.59	460.87	315.82	234.03	341.97	270.83	544.12	238.77	358.94	624.82	483.22	344.17	379.47	262.23	390.18	344.98	276.15	331.34	508.78	312.23	284.13	443.8	471.43	312.07	156.2	226.97	264.86	374.77
HRCT1	787.55	640.83	157.57	382.56	86.33	205.36	89.37	115.47	283.1	82.2	803.46	103.85	520.83	311.23	383.65	237.37	174.75	233.75	101.19	73.69	88.99	230.16	471.03	79.52	142.16	207.4	184.25	370.73	266.72	823.39	167.65	111.16	97.72	104.6	109.07	118.62	177.45	252.32	151.09	498.44	80.48	88.92	146.9	704.56	167.84	105.29	318.13	79.09	396.68
HS2ST1	184.21	191.02	250.44	173.45	332.59	194.17	237.3	264.72	297.14	250.44	201.12	299.77	275.11	325	278.97	299.44	324.52	183.74	248.73	214.96	251.18	246.02	185.9	128.76	322.1	259.88	260.72	319.1	257.5	208.53	255.33	187.18	297.13	186.81	226.53	213.09	325.33	313.1	222.9	232.77	313.06	324.55	177.68	196.51	169.16	210.85	427.31	230.53	394.89
HS6ST2	86.14	90.54	94.94	96.36	92.66	90.3	97.79	102.45	90.56	98.17	90.26	88.27	103.77	91.21	85.36	95.81	76.53	82.55	84.82	87.74	90.84	87.06	85.39	80.33	83.46	80.71	109.07	93.32	90.94	86.86	87.9	97.35	100.03	84.31	89.67	88.31	91.24	87.14	89.56	88.39	82.51	77.93	85.17	88.2	87.07	92.22	94.2	98.85	91.99
HSD17B1	127.17	106.38	107.31	109.46	130.58	100.59	115.31	119.06	141.35	112.76	105.14	148.1	98.34	130.58	98.25	193.39	99.69	116.52	110.67	101.4	107.94	132.06	147.1	107.74	101.02	211.34	114.11	116.21	113.88	117.37	110.03	148.98	144.75	122.61	111.07	126.9	139.92	140.8	179.73	119.17	119.14	95.38	130.74	89.3	114.33	112.92	112.97	95.36	123.27
HSP90AB1	1722.17	4720.47	3800.42	5489.67	7248.25	7004.83	3245.28	3570.24	3696.11	2927.67	2305.56	2887.78	7138.82	5335.8	5458.52	3682.27	1692.98	6952.47	8271.99	1838.81	2657.58	6867.59	2956.05	4569.23	3663.67	3023.66	4602.32	2846.03	2502.18	2758.07	5733.67	4556.41	5834.71	6925.53	3915.52	2583.6	3183.88	3852.77	3843	6576.63	2214.41	2432.43	4491.88	5915.18	5250.38	3870.18	4613.08	2096.82	5005.51
HSPB1	15515.6	18395.2	8942.65	18417.7	16727.5	14216.4	13939.5	13356.3	16359	15246.9	21086.6	9617.42	16312.7	34093.1	12689.4	6362.62	7384.03	13716.9	16116.8	7084.52	6409.45	23247.8	19307.9	13452.9	12096.2	10562.5	21778.3	12228.8	13349.7	13994.2	16563	14027.4	16714.5	26151.5	6052.72	15396.1	10393.9	15135.6	10959.5	18283.2	6556.33	9099.5	22728.3	17576.8	19920.3	11232.8	10405	8452.27	9445.01
HYOU1	304.49	240.56	1354.1	207.6	306.01	363.45	396.93	393.53	935.9	284.28	356.3	351.56	347.32	298.1	631.06	611.85	106.48	506.48	1676.61	370.02	641.35	557.48	2143.58	381.95	514.47	583.14	579.63	383.99	460.75	389.31	443.7	581.64	719.35	481.61	313.19	287.32	454.72	727.95	464.23	288.63	78.14	189.24	944.17	1125.54	443.65	751.79	341.16	121.76	317.6
IBA57	135.1	211.17	127.32	128.48	286.69	127.32	129	199.28	162.7	143.62	127.09	129.58	151.53	126.8	137.16	149.82	180.28	139.19	127.55	148.46	142.13	186.46	193.53	197.43	125.27	151.86	107.25	138.9	192.42	134.85	180.31	162.79	198.48	179.65	128.57	118.68	205.37	195.42	139.17	143.78	103.34	122.28	172.68	169.91	122.21	154.42	98.43	116.78	111.99
IDE	337.61	429.83	300.69	282.5	194.9	216.37	274.58	222.65	296.42	286.03	255.43	240.49	209.44	144.84	207.63	164.49	293.42	189.35	360.74	208.28	193.87	231.08	332.58	185.43	359.77	298.94	252.91	260.66	311.53	265.56	207.97	248.82	429.2	271.37	197.17	242.59	296.45	218.11	298.84	262.04	250.65	147.54	261.53	230.64	193.28	197.43	198.15	177.11	174.03
IFITM2	22856	23311.3	28299.6	17114.8	10837.2	19450.7	15166.5	25252	15292.6	11960	22117.3	12667.2	27278.1	13502.7	28582.6	4274.18	14385.8	14360.4	36181.7	10407.2	11477.4	21935.3	30083.8	21439.6	9879.52	25131.1	34629.2	9549.61	20772.3	10914	22388.3	16896.6	22483.2	26367.8	22542.5	12923	21046.7	15491.6	18528.6	23220.7	21653.8	12793.2	29364.5	20911.5	34629.8	18177.8	15780.6	11844	16371.5
IFNE	98.25	117.97	127.03	120.71	112.93	112.15	112.2	120.27	122.83	116.15	122.11	119.35	127.89	112.05	120.62	122.23	118.83	109.84	105.81	117.31	107.38	111.42	115.9	117.19	97.49	118.35	112.99	107.6	102.86	119.51	102.37	110.42	119.23	110.28	115.1	109.36	115.17	114.9	96.33	101.05	110.77	121.76	100.24	103.53	99.32	109.93	99.6	115.44	101.77
IFT80	161.86	140.44	161.82	159.9	137.9	111.26	174.7	153.29	120.01	140.06	137.13	139.69	150.09	149.1	144.12	145.58	126.98	138.07	133.36	111.78	157.45	159.92	135.95	139.16	140.71	129.2	142.81	134.42	132.8	136.7	143.74	137.36	139.63	127.39	247.07	138.15	150.21	139.95	116.59	123.97	123.57	135.18	142.84	168.6	123.85	138.52	136.69	130.54	116.34
IFT81	162.46	120.13	102.47	122.46	97.66	123.78	104.06	155.56	125.61	121.73	140	94.48	110.85	139.22	106.31	121.19	121.89	103.34	96.39	90.94	90.89	130.77	107.21	110.96	97.32	120.23	141.12	131.87	117.84	130.87	111.45	116.81	89.49	101.75	86.9	106.26	128.71	148.33	101.81	117.89	88.57	99.11	103.09	105.74	117.83	153.25	108.25	100.36	95.1
IGBP1P1	118.19	129.38	111.7	148.21	126.18	179.55	116.01	119.76	125.67	169	132.68	124.74	127.13	156.42	158.28	192.29	233.8	143.9	134.39	122.81	108.82	112.15	105.15	128.99	106.33	152.63	153.76	107.26	154.2	165.31	149.67	107.72	189.81	118.51	148.69	145.63	146.05	135.68	151.67	131.71	142.97	174.84	93.13	104.72	125.03	130.03	163.44	108.1	144.91
IGF2BP2	484.04	1001.43	730.23	201.54	535.22	1163.39	1958.65	204.53	1310.11	1371.44	505.82	2187.08	1157.48	308.06	460.77	1526.83	165.4	2089.38	809.7	476.71	542.75	1212.73	955.85	1555.74	58.34	635.13	2484.25	52.38	524.83	725.7	833.98	2424.21	2063.54	1622.34	403.93	361.26	575.19	330.35	233.64	420.62	330.37	358.56	2128.86	1804.28	1024.6	495.08	254.23	458.79	256.61
IGF2BP3	188.68	979.32	500.16	87.89	428.63	308.76	574.86	150.6	797.49	905.05	162.58	557.97	113.42	77.82	92.68	234.08	66.61	220.85	77.58	52.27	486.56	1160.16	246.49	222.25	115.76	669.97	852.04	94.64	506.09	97.78	103.65	149.48	1003.48	62.34	704.29	71.29	774.07	472.74	875.55	160.87	78.19	59.67	461.51	107.54	88.94	197.2	137.26	89.06	59.76
IGFBP7	2284.87	1690.62	8125.78	3218.35	3980.18	7083.31	6251.09	1317.76	1227.09	2270.53	723.61	3565.08	320.78	1135.28	4675.37	2008.37	1956.26	3749.28	2006.74	1062.89	2467.26	911.45	1050.44	4229.64	3280.01	5314.34	1028.06	5294.81	4138.08	2474.64	1523.95	3677.91	1738.89	1320.01	3679.86	10329.1	2946.42	4094.81	1831.55	1704.89	2568.31	4615.28	1034.32	1377.85	2226.49	2753.07	4432.7	5596.46	1024.57
IGSF3	156.99	278.07	102.01	140.28	118.2	127.01	147.24	117.06	187.63	143.52	168.06	119.31	100.82	135.02	119.93	138.27	122.82	130.33	98.67	102.77	113.9	201.45	200.02	99.59	114.77	156.33	164.5	276.74	151.47	105.66	111.53	153.84	114.31	105.37	133.49	101.31	223.04	195.86	138.96	191.73	94.66	126.93	150.26	147.55	106.94	187.79	94.45	98.1	159.21
IKBIP	141.19	131.06	133.41	105.31	130.25	144.97	115.9	127.32	112.89	128.85	122.36	124.34	125.49	146.6	90.78	127.89	149.49	120.95	105.41	95.74	93.55	114.75	117.4	83.08	123.56	129.24	127.69	105.05	122.35	137.75	123.9	134.5	138.15	104.97	128.68	110.74	142.8	134.9	126.67	116.93	95.94	93.69	120.75	93.58	112.22	129.89	101.99	109.11	107.85
IL17D	1029.11	188.25	164.8	79.9	131.88	71.29	236.8	82.04	276.7	183.42	1088	85.58	277.29	99.84	70.05	209.59	76.37	82.45	57.96	61.17	117.37	521.14	88.88	117.82	176.61	379.38	128.76	294.57	343.19	87.48	91.45	931.58	372.97	103.41	208.88	78.2	118.06	121.83	1244.29	135.77	101.54	101.39	135.26	216.57	153.59	242.32	55.04	112.8	225.34
IL6ST	138.64	129.95	127.09	184.08	107.89	99.52	100.93	122.63	108.78	103.72	105.32	109.6	102.18	116.99	102.31	98.79	133.81	95.37	117.56	93.57	120.55	108.57	101.34	91.65	105.95	109.9	114.44	106.28	112.12	185.09	116.87	101.86	125.07	97.3	133.78	139.91	119.52	108.17	109.32	103.69	104.86	101.27	95.81	121	103.45	148.08	108.44	87.21	96.15
ILF2	7020.77	2257.08	3078.23	2759.51	2803.4	2443.25	2780.65	4747.06	2011.29	3115.18	5706.98	2084.99	2516.65	3156.84	2085.06	1805.96	3136.18	2465.11	2011.49	1268.13	3380.93	3111.1	3832	3100.49	2983.68	4518.79	2158.32	1835.29	2417.84	2744.17	2632.21	1614.54	5202.13	2404.09	5178.81	1941.16	3666.82	2629.97	3552.03	1747.27	1293.59	1014.41	2335.59	2655.06	2926.57	2730.1	1207.67	1020.75	1866.05
ILF3	340.45	231.67	166.57	227.45	285.43	234.17	160.31	286.04	181.81	168.74	240.13	191.09	235.88	249.49	154.52	231.18	363.96	169.49	184.73	112.74	194.18	162.48	172.93	140.67	318.5	174.22	225.7	199	200.33	257.64	227.59	243.53	405.52	264.13	204.43	190.08	205.17	196.22	257.7	269.55	127.19	133.47	195.23	184.55	171.09	240.87	166.24	162.42	122.04
IMMP1L	144.55	137.23	110.97	116.74	122.27	116.7	123.52	130.78	116.12	128.91	138.59	110.99	132.06	125.98	113.11	130.12	137.07	123.45	136.79	104.1	115.12	132.76	121.78	109.39	106.08	106.23	118.45	108.36	106.23	124.87	117.3	122.8	133.15	129.2	140.21	123.04	121.06	126.12	133.2	111.57	114.13	98.52	113.82	118.9	105.83	113.08	105.85	110.15	121.14
IMMT	1661.57	1628.96	1270.04	1047.33	1170.97	1262.89	1326.84	1748.44	1948.51	1549.21	1541.3	1495.34	1666.66	1976.79	1233.04	1530.86	1546.43	1135.72	1171.73	1429.75	1611.01	1403.61	1816.6	1148.42	2062.67	1534.97	1829.57	1784.33	1917.59	1427.18	1469.11	1905.9	2117.47	938.61	1385.49	1009.46	2115	1620.17	1367.19	1364.83	1246.57	1314.25	1309.27	1250.14	1375.32	1162.16	1287.38	1042.66	1291.39
INCENP	185.82	174.74	115.83	154.73	144.75	193.1	145.02	141.84	196.35	146.37	183.43	141.41	150.32	379.9	163.51	210.13	110.21	185.31	144.94	96.75	98.01	139.66	270.85	156.69	101.47	197.11	241.58	160.79	152.82	127.6	185.45	269.37	171.34	241.14	127.8	133.02	205.03	189.67	273.84	141.73	88.76	131.91	165.84	183.19	139.75	151.56	103.17	91.85	176.14
INPPL1	617.06	409.75	378.84	656.74	872.91	863.83	532.03	764.56	917.59	423.44	556.1	556.66	346.67	636.57	768.41	1062.55	391.31	1043.17	965.96	640.26	483.27	900.86	1225.15	620.07	381.44	457.2	1267.72	513.84	485.95	421.76	642.42	858.59	550.83	976.2	526.8	454.77	595.71	721.36	537.13	581.46	437.52	537.04	689.58	1056.81	201.14	443.05	393.76	615.88	836.95
INSIG1	16198.3	1020.47	11991.5	6932.82	253.81	886.92	8953.34	7159.92	7380.93	5269.77	12854.2	10152.7	11055.2	6144.52	3738.16	128.08	12638.4	1031.78	6271.91	7068.15	16636.1	16789.4	14170.5	7393.6	11160.4	3834.59	9990.65	28846.4	13236.8	6793.01	1721.69	5403.89	6542.64	5452.81	2743.79	1531.42	14049.6	14419.9	8843.15	1372.06	15092.8	4997.76	1275.09	5308.25	10024.7	8915.62	19368.7	5679.68	14523.2
INTS1	596.87	990.28	445.76	879.8	1032.67	486.09	1121.45	1065.01	631.4	899.46	670.6	416.87	968.56	580.18	497.37	854.28	532.53	607.51	579.06	685.97	828.06	736.13	591.54	750.91	581.05	618.5	704.28	615.28	554.93	601.53	3264.11	648.37	521.32	765.32	558.21	437.61	732.67	817.17	322.65	999.45	460.46	575.94	1357.14	823.75	358.1	438.73	543.51	633.89	537.96
INTS2	264.39	230.99	194.4	224.49	147.35	247.79	283.26	268.79	213.41	343.91	272.92	268.64	207.37	302.44	161.64	463.62	229.51	271.6	175.13	140.22	179.54	274.91	208.88	105.14	259.83	309.21	186.8	248	194.89	302.22	379.36	310.72	310.84	208.62	363.18	213.75	426.47	461.83	263.93	212.49	163.2	172.49	171.69	260.38	212.65	278.02	356.39	180.28	435.07
INTS7	215.75	204.63	163.74	134.72	183.76	187.84	186.55	327.07	184.22	269.11	265.27	218.78	375.6	333.31	308.37	262.87	210.66	232.5	606.24	219.63	202.18	263.18	450.16	222.01	216.59	336.04	225.66	184.91	292.57	163.75	227.9	168	417.23	307.12	360.63	217.33	329.32	222.62	563.88	191.4	156.17	186.99	343.35	203.62	333.79	237.25	182.02	216.27	173.86
INTS8	336.94	370.54	291.95	359.07	389.51	399.19	440.72	378.62	454.27	446.87	493.27	328.59	1002.99	388.49	411.02	439.58	286.16	409.58	732.52	320.07	122	270.98	290.33	501	329.9	314.44	493.99	263.5	527.92	235.64	611.28	275.85	486.2	899.07	338.44	303.59	341.42	510.08	541.23	817.69	248.8	322.89	1040.32	455.42	517.84	261.51	285.35	297.68	235.93
IPO9	488.6	393.44	268.12	470.17	324.36	193.06	440.89	523.35	369.45	537	426.6	312.51	429.09	469.3	326.68	486.47	337.09	311.04	506.38	180.74	463.85	637.72	937.68	456.25	440.83	460.53	350.04	362.26	426.2	419.2	526.37	470.08	561.06	479.08	306.36	301.84	621.86	417.03	758.15	299.83	213.24	295.26	501.12	511.68	481.32	398.31	318.12	282.66	304.12
IRAK1	1432.81	1451.49	767.76	984.73	476.1	1336.86	2313.41	2320.42	1299.67	1519.11	1858.24	676.21	2249.53	426.67	1879.82	2607.43	1420.13	2263.35	1730.92	763.41	1137.75	2223.12	2065.69	1158.89	733.5	1447.64	1846.95	1662.21	1370.97	430.46	2035.82	1446.06	1481.47	2435.28	781.68	1245.06	2332.55	1794.38	2109.47	2146.88	754.28	816.3	850.38	1110.13	2525.41	1136.81	432.3	496.56	811.62
IRX3	646.23	45.47	767.88	1651.07	318.83	1187.34	46.56	2163.51	1668.28	87.29	261.81	133.1	259.95	2511.59	1916.49	1464.49	5286.43	1755.61	178.72	28.32	288.01	678.23	617.42	448.74	519.99	251.12	288.61	304.41	282.18	3426.02	5292.45	690.33	387.03	1430.54	872.23	3021.5	1494.77	2383.36	183.81	209.85	295.24	187.16	141.62	136.49	160.87	1424.57	334.9	380.68	864.71
IRX5	102.83	113.63	106.66	111.57	104.26	130.78	88.13	129.59	97.73	109.92	94.58	95.71	130.27	120.59	118.48	125.4	175.23	146.37	128.29	99.19	109.37	106.5	117.35	117.23	102.49	94.76	89.85	101.58	111.73	176.52	108.94	94.01	111.91	109.03	113.01	194.89	130.46	122.47	116.37	87.65	102.42	114.51	112.33	93.15	98.4	132.73	125.45	92.52	113.14
ISY1	235.1	267.68	176.62	221.56	372.7	160.7	174.16	213.68	178.7	189.55	191.09	160.25	160.21	181.77	134.74	154.72	242.27	173.21	132.77	127.16	167.14	220.73	136.74	157.32	248.14	193.11	206.63	181.48	156.12	281.09	188.78	156.54	223.5	144.66	157.2	194.01	233.64	233.66	167.13	180.82	159.89	149.87	109.48	169.22	158.17	170	170.21	126.25	176.61
ITGA2	129.09	143.19	114.89	650.25	110.8	265.3	114.02	166.65	73.02	96.85	174.14	194.92	306.58	87.75	230.23	99.45	291.67	285.86	194.82	181.22	173.03	120.66	237.3	93.29	134.89	165.52	239.07	133.14	122.15	215.67	174.64	142.64	279.04	68.29	391.88	342.24	133.75	129.3	247.42	128.72	215.12	88.94	263.85	226.77	215.32	118.81	106.55	137.07	127.13
ITGA6	200.76	171.55	216.78	322.81	235.18	295.63	230.09	358.64	334.61	162.18	307.23	231.36	427.42	200.55	259.64	159.72	347.68	311.96	278.03	86.79	135.33	174.12	261.66	160.8	145.38	206.85	202.06	461.01	208.3	402.17	534.28	167.16	158.88	312.3	216.36	484.67	181.75	216.92	240.97	288.44	244.15	202.82	206.57	283.26	277.62	157.79	290.65	207.68	244.73
ITGB1BP1	1456.24	805.26	892.1	885.44	973.93	1058.47	567.07	1176.54	1145.05	644.08	1411.1	704.91	1130.47	764.4	262.06	672.2	845.33	1082.6	580.75	287.95	497.58	1129.66	1128.8	714.02	785.06	782.38	1261.91	1835.4	1487.54	898.03	775.61	536.58	1264.72	586.85	1278.74	969.82	937.6	627.65	851.05	903.71	503.06	475.07	461.34	773.32	1254.28	495.49	468.48	716.68	493.92
ITGB3BP	282.52	180.51	127.72	282.27	198.2	179.83	234.52	225.8	147.12	295.87	329.06	170.13	117.25	255.56	164.56	147.2	262.23	162.76	153.91	106.84	163.09	107.42	196.71	121.21	228.22	269.53	252.64	292.66	261.08	325.41	334.94	133.56	280.44	112.19	383.9	207.81	210.46	195.55	331.79	177.55	190.86	110.21	126.38	181.26	123.06	282.46	177.53	132.64	165.87
ITPKA	1469.22	183.53	302.18	9.14	58.92	489.09	196.26	1087.57	1629.29	118.39	1652.49	172.28	592.36	1185.15	411.19	1391.07	223.54	832.21	231.55	29.28	374.68	680.68	1738.54	685.11	386.87	506.6	376.5	249.54	349.08	133.56	529.65	1267.91	1639.24	2660.45	494.6	843.9	474.4	115.23	707.03	141.36	185.22	231.48	226.45	201.4	815.77	253.12	81.1	424.94	662.22
JMJD4	183.28	223.51	202.06	310.97	301.87	134.51	239.69	314.4	193.54	230.29	141.34	187.69	300.05	170.67	314.25	311.69	225.2	170.52	284.02	155.17	219.15	279.48	320.5	412.36	172.46	234.56	182.54	139.55	189.16	211.07	341.71	191.56	206.94	406.96	229.76	208.89	203.57	195.54	216	225.36	178.18	144.37	245.99	406.97	199.3	196.3	150.58	181	186.87
JRKL	110.92	95.2	118.84	117.42	98.81	111.37	82.08	128.57	100.46	115.6	106.66	99.6	101.37	123.85	108.82	81.31	111.87	139.65	127.95	88.04	108.72	111.16	111.21	105.66	102.77	113.7	150.19	103.08	100.93	150.07	106.69	107.65	140.28	90.19	90.9	110.01	91.9	113.02	94.57	93.08	79.51	86.12	108.27	133.61	121.07	107.45	101.3	82.34	93.27
KCNE3	116.04	126.54	136.41	111.97	123.13	112.79	128.34	116.44	106.02	135.94	110.4	105.13	108.57	112.16	133.71	106.57	89.88	113.5	102.09	106.62	105.94	121.49	115.27	115.67	110.52	115.38	104.94	107.38	116.5	97.22	104.31	110.65	114.71	101.82	116.46	102.68	104.31	115.31	111.66	96.81	122.79	106.02	108.49	116.39	111.46	105.1	126.09	108.08	127.96
KCTD14	106.92	130.95	189.02	185.71	197.57	261.2	162.05	157.73	188.9	146.45	114.02	207.01	138.82	244.51	276.77	121.65	159.12	262.61	475.07	165.57	132.03	197.85	354.44	136.99	256.32	313.92	555	166.31	154.16	172.2	284.01	225.41	121.43	255.72	228.26	131.21	325.09	175.05	226.03	295.83	269.21	114.21	102.04	132.31	418	214.18	176.34	266.09	159.03
KCTD6	432.79	590.91	445.39	308.21	544.9	173.1	326.8	347.09	518.37	479.59	357.86	246.87	230.27	530.21	212.97	337.22	276.13	188.52	248.05	161.34	333.75	336.96	345.32	172.41	462.74	207.13	385.49	649.7	353.63	608.1	346.69	435.21	405.57	295.48	285.6	397.74	279.88	389.8	236.38	312.08	203.82	153.65	365.19	410.22	355.96	313.77	441.09	247.82	243.84
KDELR3	1234.15	866.67	185	216.78	466.68	598.99	92.82	171.98	117.44	103.13	919.49	158.71	88.64	52.94	54.27	141.44	72.22	672.18	113.98	64.42	387.36	510	208.94	123.47	220.43	553.77	596.63	132.88	758.86	140.64	168.16	234.19	1042.07	120.87	1533.74	125.16	305.61	53.89	381.42	146.82	195.1	108.81	250.01	176.58	263.32	416.54	278.88	169.75	276.36
KIAA0101	1392.83	479.07	185.02	333.76	267.58	920.65	401.91	349.45	502.1	768.47	1152.18	410.9	494.53	1896.9	279.99	489.32	177.93	1087.01	321.61	145.72	305.42	697.94	1155.42	226.23	579.6	1242.45	828.51	208.25	656.67	294.97	950.28	1006.66	1277.41	322.18	640.36	287.24	864.91	365.03	457.27	396.15	117.02	72.24	200.83	657.06	322.89	287.82	91.42	88.88	463.81
KIAA0232	379.77	332.71	232.02	237.51	148.29	113.52	174.46	364.3	260.63	168.91	343.83	133.59	312.85	172.74	194.78	156.26	269.82	88.49	182.52	131.2	212.22	202.01	176.4	132.9	199.1	172.67	203.15	361.6	215.21	265.62	257.69	157.51	383.15	173.5	200.8	230.32	201.8	201.06	162.55	220.77	136.49	135.46	521.03	216.87	214.45	217.45	215.35	173.46	152.66
KIAA0907	753.09	682.43	740.36	344.51	1012.74	521.48	937.35	535.26	308.42	1104.2	783.28	463.51	924.75	840.18	518.06	791.9	500.23	395.91	665.46	374.43	348.8	782.19	939.94	652.3	688.98	654.09	824.82	409.84	395.86	612.35	746.24	1090.72	1158.26	979.52	680.06	310.51	965.29	1648.34	963.48	625.42	348.07	384.68	1007.87	1132.82	1173.54	748.3	352.12	605.82	654.54
KIAA1429	218.88	275.78	135.05	229.42	184.02	138.34	137.97	189.34	176.86	161.22	175.81	139.36	213.12	140.5	107.93	124.41	180.81	142.93	171.06	109.11	127.67	146.01	120.38	159.14	152.38	153.22	235.01	140.05	177.05	212.23	157.61	136.65	200.12	160.43	167.39	146.35	185.78	174.14	231.56	189.67	91.43	97.36	170.91	188.35	171.6	140.21	86.9	112.71	119.39
KIAA1522	247.66	459.04	210.51	247.81	824.48	381.87	238.96	272.23	451.48	295.45	289.25	283.73	408.51	155.56	340.09	222.93	270.84	305.65	428.12	75.83	320.88	643.46	277.79	244.72	245.49	340.53	324.31	206.42	288.1	242.13	517.75	406.38	959.93	478.54	452.71	224.66	257.06	160.42	546.6	412.67	303.63	203.62	358.04	814.63	267.52	373.15	183.37	221.41	372.7
KIF11	371.57	163.49	136.93	158.44	159.21	219.97	270.84	173.52	193.07	253.58	305.99	131.51	173.2	162.15	123.46	196.08	126.79	264.67	143.08	117.79	158.74	181.25	152.58	128.81	220.5	283.67	180.51	109.7	189.9	156.35	212.55	316.36	297.9	178.37	119.93	142.86	257.94	251.74	185.92	130.84	117.08	97.78	145.43	177.87	157.57	191.75	129.57	109.61	139.16
KIF14	336.08	200.18	156.76	207.17	152.65	230.5	408.39	161.78	227.98	467.98	316.45	170.29	265.19	350.73	152.48	266.71	146.81	339.36	208.68	187.48	219.94	326.48	354.59	218.27	211.22	230.77	259.2	159.82	246.78	204.55	175.16	266.56	447.52	213.75	253.86	141.53	416.21	244.79	281.06	179.93	166.83	135.15	192.28	245.81	246.17	389.79	148.3	128.84	200.43
KIF15	272.83	179.39	117.91	139.02	150.73	143.97	240.16	134.06	133.31	309.72	267.68	168.96	216.21	460.63	120.14	248.88	108.98	195.19	138.9	119.14	175.03	171.07	255	198.03	210.55	193.89	183.71	115.37	172.23	136.11	374.38	291.56	156.92	191.08	115.7	140.86	259.89	295.82	245.89	110.13	113.14	110.18	138.93	201.52	174.31	230.16	97.05	122.01	125.07
KIF16B	139.5	118.18	148.06	126.52	125.56	119.5	101.21	218.28	125.13	125.92	121.52	113.62	139.55	128.73	132.11	124.67	146.03	110.2	139.37	94	113.98	140.11	128.43	101.94	146.81	108.2	115.12	120.02	122.58	183.82	149.19	113.66	112.76	103.65	109.83	125.61	139.28	142.41	138.54	129.44	85.88	96.54	113.25	118.69	111.49	132.88	115.27	129.04	108.24
KIF18A	187.42	135.7	107.23	125.7	141.44	156.28	156.18	134.18	127.17	190.74	189.52	91.91	120.34	192.12	100.5	146.55	110.08	200.81	123.81	114.03	112.64	115.43	141.94	113.94	130.12	160.59	150.92	94.72	127.5	124.13	174.22	172.85	194.99	141.54	135.79	126.66	210.12	155.41	131.28	146	108.21	94.37	122.23	133.67	127.2	143.59	89.49	103.46	117.57
KIF20A	520.94	321.35	138.44	304.68	249.12	507.89	528.91	154.99	318.84	727.74	472.64	192.42	356.6	664.72	203.46	364.31	129.15	539.11	216.19	101.81	207.84	446.83	437.39	201.35	330.84	490.09	382	151.14	374.65	245.57	537.93	462.81	394.55	357.72	445.68	166.9	521.23	257.47	441.08	284.64	124.76	131.27	251.65	327.33	251.88	417.53	118.32	151.88	240.6
KIF23	320.55	182.72	128.6	135.14	139.27	285.25	172.99	140.1	164.12	232.35	224.49	125.82	160.65	237.69	129.52	147.71	118.93	371.62	126.78	116.19	127.45	206.34	180.13	149.2	180.57	271.95	175.66	115.25	163.36	102.63	188.02	188.88	205.91	107.78	161.06	129.57	310.75	190.32	176.63	160.6	109.48	101.79	130.84	159.01	129.04	164.84	97.56	92.07	129.61
KIF2C	300.3	172.43	115.83	151.95	183.11	247.49	350.47	167.85	187.38	400.72	265.09	149.2	235.71	428.98	122.25	261.09	99.53	189.8	154.56	92.06	179.41	254.54	430.59	128.71	181.33	358.06	238.98	117.79	193.23	122.58	219.72	249.34	221.33	211.13	273.27	131.65	440.83	303.4	225.14	193.88	122.86	115.61	142.13	198.92	145.85	227.03	105.75	122.4	176.26
KIF4A	305.98	172.68	115.89	160.65	96.15	180.46	274.21	118.99	231.58	472.51	292.16	103.85	207.04	477.82	128.43	330.37	104.07	178.2	128.56	88.17	126.17	309.53	374.64	104.48	185.26	414.63	216.48	101.03	140.66	91.12	218.14	266.73	200.42	150.22	131.47	110.89	267.68	195.37	290.86	131.47	68.52	61.04	114.49	167.21	157.68	191.19	62.6	55.69	107.45
KIFC1	520.98	277.36	167.26	275.48	233.22	316.52	610.02	282.13	312.59	702.45	480.81	239.59	762.39	1235.9	263.83	518.55	126.38	382.51	376.87	121.56	242.11	665.77	686.17	234.05	457.33	550.22	286.63	118.73	340.44	136.21	762.56	686.58	600.84	379.46	210.78	231.03	745.47	473.2	415.76	355.61	90.32	93.24	209.49	345.14	286.72	397.22	147.42	106.23	295.49
KITLG	224.84	123.88	132.44	161.23	135.38	133.66	125.2	125.06	118.9	125.51	155.37	123.01	115.57	131.3	108.34	158.99	125.72	149.61	132.71	122.92	120.64	135.94	146.24	94.41	188.46	144.34	119.02	115.81	135.69	137.52	125.03	168.53	162.98	96.64	172.03	135.77	173.94	137.59	104.27	112.29	114.51	119.26	122.03	130.78	94.84	131.86	111.33	97.48	112.02
KLB	451.12	283.47	312.31	584.11	819.19	98.75	260.08	594.69	324.21	319.13	329.99	229.69	538.1	177.53	300.5	919.92	669.51	107.58	506.04	240.3	531.7	355.19	422.15	1009.15	341.85	465.78	654.66	301.32	599.57	292.89	355.48	311.26	1492.63	412.48	351.8	289.15	749.89	1099.49	205.31	367.01	245.86	372.2	426.86	283.2	802.84	318.61	328.17	207.16	232.85
KLF13	892	1442.9	445.75	628.43	933.94	527.66	956.36	520.34	1285.72	935.72	841.5	512.36	596.55	273.73	395.18	676.19	914.61	370.75	333.12	249.96	1645.93	777.95	443.21	594.35	349.29	579.58	436.3	761.57	602.47	546.65	508.86	620.05	671.77	523.72	489.64	589.4	423.37	319.7	613.32	686.48	283.73	482	404.87	469.76	649.51	733.16	301.76	395.99	590.73
KLHL12	1000.38	810.41	679.05	1091.28	1329.1	391.29	793.24	1415.44	601.66	944.1	898.36	670.03	1630.52	1380.32	1079.71	1145.36	919.89	485.79	1044.84	241.97	1497.3	1587.36	1195.16	950.34	732.1	808.5	779.27	1344.34	757.01	1386.23	1086.42	662.68	1421.22	1189.12	923.51	1082.42	927.68	828.78	1144.27	710.29	391.12	395.41	1641.65	1456.52	1380.38	900.19	389.6	560.29	575.27
KLHL21	189.13	335.04	113.77	282.47	356.58	165.33	202.86	226.1	158.07	185.48	219.06	166.43	441.81	132.58	288.26	114.46	344.56	148.35	235.59	118.71	279.72	273.23	168.25	131.04	145.35	170.65	175.78	238.13	219.98	244.77	462.55	164.96	200.94	168.36	250.38	144.26	150.35	143.53	218.5	314.11	163.78	115.88	207.13	427.71	145.22	222.5	132.32	157.92	192.21
KLHL23	180.74	132.05	183.35	106.04	130.34	80.55	157.81	139.99	146.13	155.19	151.51	109.65	103.12	220.7	114.37	148.95	98.09	135.54	215.27	103.13	163.17	158.86	110.33	95.67	93.56	183.91	179.51	118.1	116.11	111	115.01	146.06	177.13	96.06	129.44	105.1	140.55	136.49	125.33	109.08	118.25	114.31	126.84	118.52	295.52	160.07	145.61	122.75	128.05
KLHL7	284.15	224.6	227.7	342.55	228.3	199.9	178.71	312.66	315.24	228.72	245.63	163.18	151.17	295.51	178.66	147.52	219.96	191.6	241.47	146.9	305.73	297.74	179.75	167.96	309.63	199.42	200.05	239.67	232.8	319.13	502.81	235.56	194.86	178.6	286.55	257.13	402.18	332.7	213.94	152.54	184.39	200.51	220.43	168.22	199.28	317.85	246.87	181.37	176.58
KNL1	285.92	204.94	130.1	225.17	145.08	139.26	168.29	168.4	158.65	205.9	213.32	118.49	153.29	197.64	129.19	163.43	104.68	140.77	160.91	116.44	172.45	170.83	207.64	163.15	163.34	245.2	194.56	213.38	171.43	183.56	203.3	121.24	143.16	157.67	137.59	133.25	142.92	138.08	217.43	134.89	109.67	96.37	174.7	190.56	165.12	207.81	142.59	140.38	134.41
KNOP1	204.4	123.04	122.32	128.08	94.42	145.98	103.42	113.55	96.48	113.45	168.97	108.45	106.82	134.55	95.46	129	97.87	136.68	100.22	89.26	104.9	101.89	97.2	91.74	104.32	151.32	122.34	98.6	116.26	93.65	93.64	93.34	126.3	100.26	168.82	118.47	125.16	121.96	149.49	113.79	91.94	97.98	96.93	97.55	98.22	135.76	94.07	100.52	101.89
KNSTRN	282.22	220.69	136.2	196.57	163.91	186.67	182.78	130.49	165.07	262.15	192.66	139.58	136.74	180.73	128.27	144.55	152.51	213.72	128.55	110.57	119.72	212.26	141.16	137.49	215.57	236.91	188.82	146.99	171.13	198.95	144.61	189.9	216.24	124.65	136.28	134.29	180.71	152.19	149.75	159.03	129.42	96.99	144.82	134.36	119.71	189.06	112.61	115.33	140.03
KNTC1	861.1	287.24	146.01	293.26	273.69	337.66	576.79	279.69	310.37	698.55	837.37	349.65	339.14	1064.58	286.48	817.26	158.29	296.11	212.13	204.87	215.99	863.83	818.82	396.27	471.74	706.74	673.95	158.38	320.85	205.91	440.66	547.54	519.2	259.93	251.76	117.35	964.88	966.21	686.15	290.83	175.15	156.64	269.15	407.9	336.17	549.59	115.26	241.05	285.97
KPNA2	318.03	344.57	237.03	264.06	197.38	390.99	507.59	292.21	370.34	777.09	238.43	275.91	172.76	218.7	108.02	203.68	125.37	463.04	161.46	90.22	191.68	382.97	281.54	218.69	284.6	535.77	336.25	173.61	266.21	287.93	185.24	337.84	711.38	148.41	516.25	196.61	600.51	379.99	225.88	216.88	158.24	134.95	137.27	182.25	179.33	299.85	183.1	117.82	227.52
KRT24	487.01	415.01	181.02	341.27	204.97	116.5	121.74	214.98	168.65	151.07	412.83	147.93	187	147.05	199.48	151.39	298.02	114.77	148.72	126.42	158.82	298.93	122.79	132.84	211.6	277.65	219.65	291.06	203.69	450.8	264.52	192.73	144.77	110.71	223.86	101.12	228.09	248.69	348.99	365.79	193.9	123.74	130.19	306.34	244.62	112.18	229.44	147.02	356.33
KRT75	279.19	506.23	231.48	372.58	220.96	175.87	305.41	30.13	251.34	491.66	295.49	236.94	659.87	68.04	484.68	113.73	350.55	153.58	298.02	290.23	203.08	710.8	220.63	301.03	250.98	204.74	233.89	406.01	250.27	1032.98	490.74	330.82	251.52	273.76	397.79	206.31	184.6	211.75	290.25	379.94	275.7	393.96	244.64	395.61	276.35	228.98	367.38	276.83	754.55
KRTCAP2	15690.2	4751.34	4918.89	6722.66	6945.62	4175.55	8142.01	6428.2	4161.42	8227.58	16049.8	3763.05	7751.32	8267.44	9615.61	7082.57	4172.85	4574.03	7025.11	4438	5554.67	9132.1	17460.3	9567.79	5071.72	8818.07	7240.04	5773.4	5414.26	5625.18	5811.49	4983.79	5993.76	13129.1	8218.02	4624.85	5816.76	6108.29	6953.51	4995.46	3448.9	3937.13	15451.3	8016.5	9274.52	5926.1	3696.57	4513.69	5961.53
LAGE3	2068.33	1105.87	1456.97	2008	677.54	1212.39	1871.62	2590.62	1217.59	2001.74	2261.7	572.87	994.09	704.87	2280.49	3962.78	1895.54	1743.45	1528.96	327.63	1392.05	1504.52	2286.15	897.13	1902.39	4871.38	2185.7	1932.61	1139.95	1413.33	1349.74	3622.5	3191.41	1059.37	1943.67	2068.53	3574.72	2475.99	2978.34	1756	736.14	836.4	1217.16	1085.88	1103.64	1091.97	1152.54	649.91	1035.91
LAMA3	452.79	161.5	69.09	1457.72	75.01	111.87	127.81	635.76	218.38	112.32	396.02	106.57	203.26	129.25	303.5	102.4	714.23	89.67	117.95	66.2	71.77	154.92	405.19	97.17	156.06	106.17	124.9	90.05	178.95	237.27	970.29	104.02	128.45	117.94	70.8	422.56	478.61	354.31	62.07	159.36	55.76	16.4	106.93	57.96	350.61	86.87	70.63	69.49	100.3
LAMA4	174.8	124.35	243.97	240.48	313.42	504.54	453.68	142.92	213.86	184.36	133	179.27	114.69	165.76	178.12	127.76	169.68	560.5	150.86	95.57	212.43	127.66	135.45	173.63	184.16	290.65	162.13	382.96	182.82	145.68	168.16	415.83	179.89	136.3	345.63	428.01	200.45	201.49	184.92	165.22	166.32	175.81	150.99	183.54	178.36	175.46	243.74	185.59	170.97
LAMC1	1227.61	894.51	2200.62	3806.43	2681.81	5585.25	3538.45	1271.67	1737.38	2321.16	1213.51	2773.59	3702.04	330.16	2995	1529.37	2700.93	6007.14	2723.41	104.35	1324.36	2619.96	2373.77	2194.04	909.79	2759.31	688.4	2536.71	1233.68	2546.38	3343.99	5782.38	2793.84	5844.45	2188.28	1678.43	1509.1	1379.95	2126.82	1840.25	1165.23	1134.68	1582.1	1836.62	3150.22	1144.75	1127.49	1326.56	815.14
LAPTM4B	4773.66	8278.86	3698.97	226.34	3197.19	884.52	2531.83	2839.28	4961.81	2396.93	3161.94	2383.5	844.67	954.31	229.99	1425.9	742.88	633.48	1511.89	323.4	657.14	1095.58	2159.88	4251.43	3017.81	3417.55	7005.68	909.92	3434.91	1799.31	1003.09	1605.25	2327.13	1982.29	2608.26	934.96	1387.72	1679.04	2048.56	2192.94	843.77	547.95	3719.41	1924.63	3566.7	2107.57	618.47	729.57	2.61
LARS	797.77	657.26	755.56	1143.93	1144.17	978.75	918.05	630.81	479.93	1040.51	646.45	475.99	422.71	1025.39	740.67	1016.38	361.5	1208.3	793.89	353.99	1422.18	513.21	622.45	799.14	708.81	669.89	1502.51	439.08	727.76	1064.02	1038.67	461.29	720.72	902.44	983.77	394.82	715.19	974.83	1053.45	822.76	382.22	399.8	812.39	1013.35	607.72	999.2	494.65	527.76	591.63
LASP1	3362.07	5861.94	3568.68	5401.11	11098.6	7008.98	3956	2227.01	7108.76	3432.02	4055.52	4841.14	6039.43	3963.27	4210.31	8537.16	1574.23	6534.44	7855.48	3302.71	4690.91	9404.5	3055.64	6183.14	3338.44	8091.39	7162.4	2615.71	4031.93	4450	7529.98	5770.64	7704.74	9915.23	3976.09	3197.18	5996.73	4612.9	6634.06	4235.46	2703.68	3028.41	8359.81	8604.87	5161.52	4399.33	2896.12	3127.22	3822.45
LBR	539.43	382.99	152.09	411.63	203.83	156.79	220	505.31	129.42	240.96	341.06	164.97	445.44	237.34	254.56	140.65	343.67	124.99	260.09	91.57	218.79	496.99	453.13	277.04	233.46	221.72	308.2	158.91	181.5	560.1	307.78	223.3	603.92	226.91	399.36	179.45	263.38	217.71	377.09	227.98	111.57	84.75	228.8	465.86	279.91	322.87	170.11	80.01	103.19
LCN2	542.88	343.51	646.24	1042.13	438.94	11692.3	369.77	355.74	588.17	583.09	520.8	404.7	3769.58	473.5	17374.2	615.79	255.57	15672	17353.3	265.86	283.74	633.01	1938.9	5771.5	373.68	902.84	283.6	353.14	2628.49	373.08	6159.15	7762.43	1912.1	303.76	4654.16	298.8	758.33	831.21	802.06	21942.6	1869.61	805.13	31506.6	778.99	1496	755.86	1776.67	852.07	184.71
LEF1	63.08	139.35	150.3	635.58	104	278.2	67.34	345.34	145.56	94.45	66.97	319.5	149.08	87.94	459.92	61.2	588.53	221.52	556.89	64.25	109.17	120.96	470.69	180.34	138.69	153.4	116.19	114.06	168.13	106.5	592.54	159.94	896.25	122.5	373.89	539.42	110.03	129.71	131.43	246.21	97.77	72.06	570.21	131.79	170.13	135.85	105.31	132.41	95.52
LGALS4	11997.7	7467.21	5771.8	180.96	1294.74	122.56	6994.52	893.29	1259.89	7171.44	12107.5	235.83	2378.42	18536.5	144.8	1273.22	535.85	69.81	4624.44	931.06	3428.65	18708.8	1994.9	2521.18	7109.95	12015.6	12670.4	4263.14	3030.09	909.31	135.68	296.96	7222.45	4587.69	7943.47	214.84	19187.4	7430.56	258.77	5851.12	1091.3	387.85	4199.74	12145.7	4890.72	1621.7	3281.61	1498.22	1170.45
LIN37	164.91	157.33	208.68	165.23	170.97	136.67	162.43	178.89	150.2	232.59	165.05	126.79	207.84	171.86	154.39	141.75	168.39	151.95	144.14	106.46	189.51	198.74	224.37	121.76	182.22	155.21	162	160.58	160.63	212.5	161.21	121.24	148.6	214.87	164.17	146.24	175.71	141.74	174.46	152.13	137.84	132.21	171.38	152.9	133.33	178.47	135.65	164.01	166.19
LIN9	336.63	157.65	148.39	191.18	198.14	157.21	236.21	181.02	165.56	260.36	234.14	154.36	248.41	209.27	170.76	160.16	150.2	201.22	195.11	138.55	125.37	171.3	221.76	192.58	163.02	159.44	211.46	125.68	171.16	263.13	225.57	201.92	247.61	188.01	202.69	129.56	311.61	231.94	203.8	161.67	125.58	173.97	154.9	205.26	162.8	192.97	146.81	127.63	127.34
LINC00515	142.05	129.91	144.67	214.42	139.11	116.43	142.3	106.4	145.46	175.72	126.73	120.3	121.37	116.51	132.98	156.67	196.27	114.02	171.65	90.25	108.89	130.13	100.2	109.29	115.3	108.02	133.51	145.93	123.81	165.76	159.8	131.68	124.14	118.37	109.05	137.06	126.1	101.47	154.2	147.31	136.85	132.8	141.86	110.4	145.1	136.63	125.44	136.13	128.4
LINC01451	255.4	159.61	131.43	116.07	351.73	110.23	2309.28	191.55	208.64	1907.64	267.31	161.58	150.03	206.15	151.87	3440.24	109.2	64.29	241.91	185.38	316.41	1848.41	236.06	2017.05	346.65	3272.62	23.75	51.03	63.33	167.28	966.84	3613.05	40.92	2839.34	56.02	47.39	3149.82	2829.81	3237.22	147.55	133.9	129.1	10.96	156.75	97.78	211.45	42.53	45.8	98.39
LIX1L	236.68	327.79	334.19	347.72	358.81	300.64	296.38	557.07	279.12	424.45	222.78	252.64	360.28	685.82	478.64	217.66	269.65	290.71	815.7	118.99	331.28	379.54	299.96	242.54	293.98	722.74	434.12	319.55	265.99	476.93	419.05	197.41	157.15	175.68	614.49	374.58	305.58	290.87	442.14	306.55	215.55	197.45	448.9	369.73	509.03	781.49	266.24	252.35	267.43
LLGL2	155.8	142.85	119.51	151.01	134.56	118.42	166.64	140.97	105.47	155.04	167.21	110.08	111.26	151.81	118.81	139.68	113.13	108.89	120.59	99.81	101.32	186.49	171.99	114.82	210.44	120.43	126.43	131.15	130.16	112.32	146.77	152.27	144.17	187.66	127.8	133.09	153.71	167.32	171.45	120.48	100.52	102.35	133	136.24	146.5	145	131.29	121.61	128.26
LMNA	2330.07	1021.73	790.82	861.22	928.28	1052.92	1023.58	831.38	540.36	812.96	2958.28	671.13	2969.33	1068.15	1939.02	915.39	608.32	1288.84	2013.07	538.13	879.63	2545.58	1960.64	1602.61	719.4	1637.44	747.86	1179.26	1018.76	657.27	719.78	746.09	1491.57	2778.1	1413.28	780.02	1001.01	949.82	2089.66	1060.96	734.23	579.56	2235.99	2718.98	1711.95	926.86	677.14	645.92	1195.36
LMNB1	455.99	230.56	163.27	209.48	221.89	238.68	524.65	201.91	302.71	637.08	430.28	169.24	233.83	612.21	160.3	466.31	132.18	217.93	194.09	147.71	226.13	328.45	317.57	185.74	310.72	621.87	503.06	150.59	289.71	174.35	425.42	549.6	344.01	268.84	204.48	126.42	363.29	328.28	183.44	142.79	180.39	136.15	134.81	269.33	186.97	342.26	133.78	74.61	221.49
LMNB2	293.02	264.91	335.12	223.3	410.88	809.35	411.03	297.01	204.34	478.68	288.6	278.48	524.2	580.09	295.71	357.17	211.49	991.41	264.38	103.8	382.95	555.32	581.84	198.31	343.34	367.59	174.18	145.86	265.9	163.14	333.51	603.71	653.77	482.56	450.96	272.15	608.18	381.71	390.56	370.96	267.57	192.35	425.01	308.61	366.17	226.8	197.22	204.55	226.66
LOC100132831	89.39	96.78	93.3	139.82	88.53	97.32	89.09	97.69	89.79	95.43	97.74	81.26	87.23	98.92	101.61	89.31	89.62	97.49	86.49	97.96	78.95	103.44	88.03	101.14	92.18	89.53	84.77	90.29	84.45	110.39	108.63	95.75	97.9	80.17	95.4	85.76	87.1	106.97	108.36	102.86	99.56	94.68	98.18	93.4	82.53	82.23	90.24	89.33	104.54
LOC146880	306.32	399.84	285.09	264.63	197.33	396.92	517.46	316.5	443.26	806	234.24	319.66	211.94	344.24	160.82	238.03	145.88	464.28	211.8	106.23	176.84	565.83	454.66	256.63	264.27	605.02	401.47	217.95	288.39	236.51	223.03	458.32	549.99	207.29	479.8	214.56	553.22	392.26	336.66	266.34	141.97	125.38	203.95	238.91	219.09	405.64	201.37	181.1	290.31
LOC283788	125.04	117.2	133.21	140.06	131.09	114.44	101.43	142.84	123.36	109.21	105.64	108.92	115.29	126.77	130.68	123.07	120.73	110.42	125.13	108.13	123.87	102.69	112.96	127.99	130.96	108.75	132.64	96.18	115.99	115.02	108.56	123.53	124.16	103.83	118.7	109.94	119.11	110.21	145.57	97.65	98.26	121.87	120.5	127.67	121.23	114.22	120.29	111.93	108.77
LOC389834	75.53	112.2	80.59	95.91	100.04	146.58	122.06	102.94	128.77	124.39	98.44	83.12	145.46	187.46	68.36	138.1	115.71	114.43	114.36	86.56	105.14	257.73	111.57	150.87	108.53	139.33	113.73	91.68	110.42	80.66	148.43	106	168.64	83.46	119.17	84.51	165.99	258.67	139.6	110.53	91.26	93.22	112.33	103.75	98.83	180.11	110.55	92.43	124.36
LOC401127	147.58	144.64	153.42	137.3	192.69	146.51	147.34	141.5	158.23	140.45	123.26	134.96	142.74	151.43	133.56	154.43	176.09	163.63	149.72	128.11	153.07	154.9	195.62	136.74	129.98	149.47	148.85	110.73	138.36	133.07	145.76	135.18	182.86	128.58	152.42	169.12	149.38	148.07	161.11	133.93	148.9	113.93	120.5	141.64	145.3	133.27	152.81	123.63	148.83
LOC642852	132.6	115.27	128.21	139.7	146.67	124.06	155.01	152.87	134.25	123.1	119.72	127.96	138.04	133.32	135.02	317.65	156.34	136.52	111.23	121.97	154.33	186.03	102.04	125.04	122.87	126.57	142.61	146.12	96.96	149.29	184.05	130.8	134.07	132.73	116.69	124.05	148	106.96	152.27	106.23	125.92	92.25	110.04	112.86	142.31	151.73	109.34	97.79	146.6
LOC652276	76.83	98.28	88.48	95.03	100.94	109.17	91.53	100.04	97.61	87.2	95.99	96.62	103.33	95.62	88.36	96.48	95.7	100.81	99.65	117.39	98.39	76.31	89.38	81.86	115.35	94.72	105.94	103.64	89.85	98.98	91.63	85.29	99.33	106.08	103.14	91.51	89.45	100.5	100.23	99.48	85.97	122.15	86.87	96.06	88.54	94.79	99.65	88.98	95.53
LOC730101	236.48	210.42	115.57	130.17	294.69	116.11	219.67	147.12	346.73	280.46	207.03	95.21	235.61	420.04	126.18	840.37	151	133.07	112.95	113.81	205.19	340.57	171.02	48.77	157.65	228.72	96.61	182.03	142.26	248.58	319.3	524.07	58.86	180.79	98.2	101.6	389.35	685.96	212.69	154.73	123.04	141.16	174.93	345.53	178.27	170.86	268.31	144.88	198.41
LOC81691	496.11	159.77	109.54	186.34	127.29	143.62	226.94	192.42	243.12	285.74	479.28	159.92	182.32	344.92	144.4	533.02	113.79	175.11	164.29	94.8	279.21	201.25	265.06	352.82	273.03	451.84	291.08	209.54	182.16	152.91	181.28	193.1	270.43	162.18	99.98	157.23	461.69	402.49	254.15	178.43	104.66	88.79	117.85	158.23	209.47	192.99	119.29	112.19	169.06
LONRF2	182.75	147.76	163.63	119.31	113.92	125.41	82.96	140.94	137.14	89.07	163.95	142.75	109.94	107.42	153.7	145.57	133.48	127.18	149.75	155.65	158.72	155.01	153.28	100.31	114.89	190.43	131.36	131.87	144.61	118.44	164.09	145.12	354.93	121.45	132.5	116.98	140.21	136.15	131.96	126.7	126.99	114.45	233.92	144.86	203.77	87.41	123.34	129.55	177.96
LPCAT1	410.45	282.85	350.24	291.93	230.47	311.72	261.99	474.61	331.24	253.07	387.22	326.3	364.07	317.94	257.1	265.59	247.6	349.44	240.05	369.95	295.71	462.64	428.62	241.02	272.15	328.72	328.94	324.75	257.99	317.92	265.87	285.86	383	242.49	485.02	280.91	383.27	308.57	313.05	290.02	300.38	406.63	364.66	317.26	289.35	213.3	270.53	371.33	338.14
LPL	123.76	104.99	143.07	160.73	163.06	154.03	147.14	125.99	148.78	110.7	125.14	130.18	124.31	169.21	149.68	125.34	136.55	158.78	128.75	140.28	121.83	143.27	168.79	293.36	155.44	126.31	155.51	96.35	253.72	127.86	132.23	201.22	259.55	101.38	157.15	229.22	189.11	227.18	158.41	179.07	135.2	174.28	67.86	114.35	129.25	237.04	373.75	120.7	261.98
LRIG2	165.63	170.14	203.78	148.13	224.64	162.3	234.68	216.46	175.03	227.67	166.85	178.74	154.56	239.2	203.2	277.46	171.41	153.82	167.07	160.17	194.46	143.59	240.57	123.81	151.75	174.23	173.45	210.76	161.55	192.35	183.21	189.09	159.31	167.97	188.21	182.61	193.38	242.56	242.4	192.94	140.35	131.36	170.43	219	142.22	236.64	192.25	179.77	187.17
LRP11	879.32	361.91	297.65	444.14	296.09	560.71	266.77	248.6	512.39	426.33	905.48	358.89	589.05	386.8	196.58	534.99	459.33	475.9	589.51	171.25	347.05	707.9	208.44	633.24	459.84	671.8	368.88	685.76	404.85	405.96	612.75	511.11	405.29	868.49	358.27	389.67	616.75	447.89	456.33	382.44	316.97	238.24	472.29	422.05	941.22	446.59	155.24	294.22	446.66
LRR1	359.26	326.15	206.11	198.15	215.66	270.1	251.96	402.98	243.27	331.64	274.91	228.66	176.64	485.74	171.26	264.86	240.48	271.27	198.56	94.24	246.72	339.65	311.54	235.09	359.83	539.59	212.03	252.66	299.19	224.34	227.95	480.61	543.52	224.93	325.99	209.4	513.08	528.55	357.87	239.74	193.86	187.18	185.93	205.92	220.83	267.73	164.16	206.45	178.03
LRRC1	171.68	135.46	147.04	136.24	156.35	156.62	132.83	146.5	146.29	117.56	144.86	128.81	144.5	122	115.74	120.91	121.68	156.34	155.5	117.2	128.59	134.94	130.95	131.83	134.33	145.48	152.42	143.61	111.48	156.28	145.04	145.64	165.42	141.31	154.39	123.86	129.41	136.31	144.19	151.36	139.04	119.43	148.19	156.55	129.18	163.91	103.91	115.91	129
LRRC14	492.56	418.49	275.35	374.22	764.44	201.87	367.03	533.3	411.94	342.57	562.21	176.75	482.1	432.85	321.01	446.18	207.33	221.08	409.91	179.21	227.3	349.11	577.99	361.12	279.07	304.13	437.02	229.83	295.28	222.29	374.21	336.11	397.46	881.62	274.72	277.29	478.57	691.82	414.4	496.21	227.37	185.24	608.76	409.42	436.64	428.94	238.49	265.29	302.23
LRRC26	2302.07	112.46	115.83	123.22	113.12	114.39	118.41	181.18	110.46	129.52	2207.11	106.02	132.76	113.06	116.04	313.44	130.39	116.34	125.14	109.54	241.27	104.28	2235.37	74.32	563.1	177.43	85.17	91.79	1220.87	87.32	190.15	87.15	569.77	119.38	68.7	48.48	2108.72	784.44	622.02	126.92	111.02	118.67	115.55	114.01	105.09	100.57	45.48	125.78	109.07
LRRC58	661.53	729.84	257.94	468.2	511.27	177.24	454.45	415.87	292.34	673.34	706.22	349.99	468.34	255.77	394.71	679.93	508.41	207.59	290.59	309.28	324.26	930.2	344.14	238.09	510.48	384.97	326.21	387.03	369.32	526.68	758.36	775.92	341.21	245.22	272.38	484.07	595.76	735.94	322.58	354.13	249.99	262.19	280.43	518.78	427.36	334.98	506.91	304.51	304.04
LSM2	4318.42	3595.49	2538.49	2899.77	3232.13	2368.02	2248.73	2587.21	1569.55	2647.98	3454.68	2110.89	3859.06	4157.77	2399.56	3026.51	1342.29	2439.41	3515.96	1537.77	1767.66	2845.69	3384.08	1999.19	2958.24	4049.64	1799.58	2001.7	2554.87	1577.04	2375.95	4424.91	3191.88	2486.11	3647.41	1340.95	2878.78	2314.73	4096.65	2399.05	1672.9	2199.47	2253.78	2463.67	2143.09	2562.73	3687.67	1755.35	2599.63
LSM4	2096.45	3324.25	404.41	953.18	1945.48	1098.18	1381.13	888.91	3729.27	1342.46	1726.52	2029.63	2458.4	1578.2	1606.39	2927.77	1036.27	1438.86	1949.95	1135.14	1549.79	2189.53	2919.63	1008.07	2283.13	4792.49	3049.88	2751.29	1651.81	958.6	1183.14	1476.45	2205.11	2863.39	1844.99	1375.76	1595.3	1112.32	3616.73	2398.52	918.18	1021.34	2421.51	1912.56	1511.98	1685.06	959.43	1032.65	2189.88
LYPD1	171.98	107.03	348.79	137.14	98.35	291.48	183.94	79.14	330.86	230.69	322.15	131.07	124.65	94.38	75.69	183.69	107.27	455.54	126.27	102.68	164.58	866.42	432.12	175.34	142.35	427.98	186.32	191.99	156.49	167.24	147.98	218.08	249.36	140.76	271.27	140.51	159.87	159.94	149.46	291.8	236.19	130.79	169.49	215.42	224.34	155.66	153.63	202.25	705.17
LYSMD2	965.66	1579.67	2077.74	732.82	628.78	863.35	588.37	1749.45	953.79	611.87	991.65	816.34	1222.63	1387.49	617.34	536.63	895.69	535.3	1140.12	587.46	789.93	854.09	584.34	1068.59	594.36	1123.68	1278.82	461.25	1206.18	884.92	936.49	858.87	596.01	430.2	1281.94	589.01	771.09	1047.33	377.88	1127.47	1419.33	766.77	1091.43	1468.43	994.02	659.42	909.43	1199.09	573.45
LYSMD4	363.26	614.83	494.72	285.36	999.81	310.89	394.95	372.28	847.96	347.09	386.81	333.71	427.04	406.91	322.35	685.33	291.15	307.3	557.92	351.29	253.41	526.77	710.89	619.55	332.23	503.42	293.16	446.43	317.03	194.6	575.17	576.56	441.25	534.81	496.41	285.09	315.25	241.83	237.93	393.52	224.83	309.66	761.85	937.64	561.83	344.68	168.98	444.64	538.66
MAD2L1	521.8	204.22	138.17	216.28	161.78	265.47	228.61	191.56	291.97	403.37	347.58	191.25	153.88	727.74	123.61	276.64	127.46	337.45	167.42	107.61	261.72	209.93	176.9	203.91	287.88	326.61	339.68	163.01	255.72	376.58	202.25	310.48	805.24	128.25	597.76	225.26	388.48	380.45	160.41	255.38	132.19	144.78	127.07	178.67	164.27	329.5	199.25	122.72	211.37
MAD2L1BP	330.76	285.17	309.86	318.04	333.67	259.74	175.26	320.56	165.56	238.27	220.47	185.48	255.39	153.73	146.77	131.59	224.77	204.01	169.54	110.89	217.68	177.4	190.81	215.17	221.57	265.18	197.69	177.86	201.12	322.5	198.39	178.64	457.85	141.34	281.15	246.43	263.88	293.18	188.75	184.52	244.37	174.67	132.06	160.07	171.63	242.62	244.24	130.83	164.77
MAEA	196.29	243.9	147.03	175.48	214.16	134.67	118.82	208.33	160.08	124.63	141.96	144.56	115.76	119.41	97.81	103.39	188.02	134.8	125.26	93.44	128.94	142.06	139.53	105.04	161.46	189.01	170.84	171.81	161.03	162.99	132.29	135.59	228.04	98.06	163.38	175.6	167.02	141.1	97.9	107.34	120.66	122.36	146.24	109.74	127.19	154.23	113.28	116.38	103.57
MAFG	164.74	228.52	114.47	155.08	224.77	181.2	133.97	210.89	155.32	135.16	178.08	137.13	193.69	113.51	172.43	149.89	169.58	182.73	116.06	77.64	129.99	191.2	142.42	111.59	121.87	152.85	124.85	123.39	130.42	138.88	212.31	308.4	185.13	124.09	284.5	137.92	135.58	144.81	148.2	221.77	91.74	81.42	136.37	263.18	183.17	128.21	113.4	140.3	208.35
MAGEA1	86.1	267.54	143.62	85.21	120.56	110.39	353.53	102.7	233.69	361.08	102.97	99.24	79.03	502.54	90.75	337.59	99.21	99.04	120.61	121.72	98.67	109.14	107.28	109.64	295.92	533.02	465.37	220.22	165.2	105.98	166.51	109.09	97.02	112.51	217.05	260.36	87.49	104.39	99.91	100.43	120.14	118.53	117.01	395.04	112.03	358.51	241.04	93.83	201.94
MAGEA12	70.45	85.84	60.68	68.35	88.96	82.49	305.01	76.9	90.05	367.65	89.37	139.38	87.23	747.17	88.14	292.56	83.38	86.05	71.75	91.94	80.78	77.05	85.81	78.6	543.25	110.36	164.42	75.87	78.94	85.57	87.89	84.91	81.04	80.37	208.59	554.37	75.67	65.51	86.42	87.04	73.2	88.85	85.94	551.39	93.05	123.13	76.06	76.8	80.57
MAGEA6	97.16	170.09	127.79	88.24	124.51	114.33	390.48	139.07	102.45	434.7	104.29	141.32	137.25	653.04	123.76	127.95	123.4	95.96	111.37	95.33	123	119.83	89.02	113.28	529.62	122.85	200.54	137.02	149.47	108	117.54	114.87	110.67	121.67	221.72	423.21	86.82	125.56	112.64	111.76	90.88	99.25	96	360.71	95.01	408.26	91.85	97.62	120.07
MAGEC1	116.7	103.42	107.7	118.57	114.05	405.54	91.99	95.83	107.6	111.36	106.06	123.71	93.41	858.85	169.06	107.37	116.38	438.35	106.4	88.17	93.74	103.66	104.59	106.33	113.41	109.55	556.22	108.94	123.05	110.77	106.71	105.1	107.09	105.02	103.34	676.18	108.46	101.86	109.21	103.15	108.53	91.15	106.98	114.88	95.21	599.42	110.84	114.8	92.93
MANEAL	127.87	102.36	111.68	92.41	137.82	99.96	86.12	137.58	105.85	84.48	121.63	88.6	104.86	139.82	89.35	144.2	107.77	76.52	93.09	87.2	97.89	117.95	139.46	103.89	82.28	126.31	102.26	100.81	95.62	112.26	100.83	121.74	168.17	105.94	90.4	85.34	149.76	135.73	121.96	105.51	84.59	76.77	102.6	110.31	88.64	111.1	103.18	93.56	92.02
MANF	6007.5	6726.35	8756.63	4458.43	3487.19	4111.85	4761.59	5102.89	4616.14	3187.4	5874.39	3735.35	4166.52	2586.25	3633.54	3649.51	441.05	5675.56	11970.1	2543.15	2549.03	1986.02	16220.7	5355.91	7119.14	3562.61	7836.04	1962	4833.96	3683.79	4056.47	4417.38	3793.75	4430.87	3527.16	2400.36	7401.39	11134.4	4679.55	4462.81	1537.11	2475.14	5753.37	5050.7	4157.49	2376.85	2475.63	1823.96	2190.13
MAP10	152.79	194.47	144.16	288.84	112.84	136.77	153.36	310.47	102.32	151.45	132.32	122.66	142.86	154.22	194.23	153.71	189.16	132.82	158.79	179.91	140.29	134.81	140.79	183.26	172.49	178.71	160.49	130.87	153.32	362.31	158.94	156.92	200.72	150.06	147.38	119.56	192.51	190.89	137.66	104.16	100.91	149.25	165.22	238.08	212.8	183.4	138.45	132.36	127.6
MAP2	280.45	219.84	163.91	422.72	66.13	97.45	76.02	75.49	94.71	74.43	265.34	92.6	193.23	151.18	433.09	47.58	51.63	70.44	353.63	49.34	107.54	61.91	197.53	74.54	64	212.94	199.43	370.86	178.38	99.52	224.71	101.58	100.8	82.76	308.26	242.75	125.44	111.22	159.64	247.66	131.15	117.04	190.48	803.35	233.14	166.72	79.91	124.69	107.19
MAP3K7	144.48	136.85	127.95	155.1	131.93	136.27	143.99	114.66	150.16	111.36	135.16	118.71	104.1	107.05	87.39	137.55	134.43	136.15	99.88	77.3	105.05	124.76	97.25	115.09	154.9	148.61	140.32	117.29	109.6	153.27	127.3	126.52	159.55	115.18	117.73	154.38	127.95	134.75	108.74	99.04	112.77	94.29	100.81	121.85	96.63	137.77	96.44	93.85	97.59
MAP3K9	129.15	144.04	140.76	124.07	121.21	136.33	146.69	124.51	145.85	119.15	140.33	132.75	120.47	136.59	117.16	108.28	154.33	134.54	114.94	105.52	135.31	117.93	144.53	94.5	118.61	121.42	111.02	105.92	120.29	107.46	142.28	160.6	140.03	133.08	132.53	111.73	145.54	144.32	141.24	120.1	104.27	96.77	139.2	152.78	146.15	149.03	99.37	116.91	110.31
MAP7D2	73.24	58.8	110.39	178.66	405.72	127.82	95.8	75.58	94.23	84.91	60.73	109.4	93.1	76.75	120.6	138.09	78.81	78.11	82.85	99.18	90.73	105.86	111.64	404.53	102.74	96.93	96.67	115.69	165.15	102.08	108.64	305.42	119.22	397.65	103.08	107.5	70.12	82.94	373.6	101.06	87.12	87.51	75.82	227.89	325.57	71.34	104.4	93.51	98.01
MAPK12	312.75	92.73	95.45	98.6	149.79	149.13	130.69	99.93	113.21	156.11	311.42	108.98	103.5	130.74	84.94	202.92	72.23	227	91.09	90.25	103.79	320.2	215.37	94.66	141.63	115.11	224.68	88.49	262.85	101.45	95.12	132.4	185.39	87.12	127.09	108.32	138.31	99.91	198.02	141.74	67.56	71.17	229.19	91.1	175.05	146.75	106.94	84.45	234.27
MAPK14	126.32	131.8	105.3	136.37	112.2	105.14	97.79	175.67	123.88	124.48	122.33	110.97	153.86	108	106.19	109.4	114.89	118.74	109.51	100	103.75	109.73	113.14	101.05	131.94	120.56	116.81	126.3	106.3	158	111.79	114.75	179.7	96.2	149.76	130.82	125.26	144.98	114.92	113.27	129.9	123.74	94.9	108.36	98.36	135.32	163.44	100.74	105.62
MAPK9	668.46	457.36	255.06	663.62	353.98	326.36	385.97	410.82	461.07	470.91	579.63	206.3	272.52	300.82	265.77	455.66	381.01	310.61	313.87	225.59	523.87	452.65	252.98	425.9	312.71	410.8	369.15	172.69	313.5	453.18	410.97	588.73	521.34	303.94	493.48	364.94	508.4	528.96	301.63	287.06	237.17	227.08	256.83	311.16	378.96	402.29	268.77	205.84	332.22
MAPT	289.59	186.87	171.32	122.05	361.27	98.62	127.15	289.65	82.24	146.32	248.8	61.28	174.83	165.53	226.74	103.96	62.05	56.4	257.24	58.76	80.98	493.48	183.12	51.99	180.66	100.45	301.7	66.11	143.98	309.31	239.56	308.83	232.07	280.92	269.23	64.12	149.12	217.01	98.65	373.62	80.65	85.1	110.2	378.36	120.3	128.1	108.64	79.41	349.14
MASTL	201.73	170.18	172.25	181.01	163.62	189.72	179.07	168.3	183.95	197.34	182.21	157.18	164.86	274.23	167.32	175.33	149.96	201.25	187.15	117.51	157.84	204.47	181.13	158.58	149.4	151.17	177.15	207.01	141.17	158.21	207.88	194.98	245.7	165.26	205.61	138.57	205.04	172.73	199.12	142.15	126.78	121.53	166.02	177.45	142.66	204.6	142.34	150.98	162.47
MAT2B	259.72	242.08	127.26	447.14	211.9	168.48	117.23	166.68	191.59	166.17	176.7	124.78	115.08	128.39	101.7	135.91	213.67	112.54	96.19	83.31	171.06	140.24	107.34	134.22	171.36	163.88	190.18	122.07	192.59	487.64	138.42	146.92	139.35	118.47	201.47	171.61	192.42	223.51	130.07	124.99	91.98	77.56	91.93	143.71	128.24	235.91	133.38	99.55	122.28
MBLAC1	175.47	124.97	94.6	139.18	116.16	114.13	124.01	198.86	120.37	111.94	159.4	105.05	123	145.86	143.75	128.63	123.46	134.54	121.76	106.61	119.54	128.96	166.81	135.29	132.36	115.25	156.39	121.75	130.1	120.75	103.84	125.5	105.39	141.36	120.44	127.23	140.02	147.13	130.15	95.65	118.89	125.96	106.95	123.18	108.24	122.48	94.79	124.87	130.9
MCAM	97.08	94.22	152.72	130.51	155.49	238.96	200.8	120.55	124.36	119.56	130.81	110.44	95.54	140	146.82	112.77	102.53	201.65	115.42	90.76	100.45	99.81	136.19	110.07	114.97	147.63	118.42	149.8	131.1	107.22	131.78	186.75	135.15	111.27	129.91	150.48	119.32	125.27	122.48	119.55	111.22	104.37	114.82	118.85	114.29	119.13	121.89	123.92	137.24
MCC	106.72	105.25	131.01	110.36	103.59	114.29	138.86	106.63	98.23	138.92	110.25	125.91	103.25	126.82	101.95	119.76	111.65	111.99	113.47	96.67	138.87	124.44	125.35	99.48	184.69	126.8	113.1	121.56	123.1	112.16	94.74	116.67	90.01	100.79	115.76	103.97	134.42	147.59	108.77	87.59	116.71	121.49	100.96	120.98	88.21	141.28	121.93	121.74	108.77
MCM10	162.91	106.73	114.05	87.76	91.65	111.58	139.45	100.19	124.61	156.15	138.83	101.05	110.42	148.61	93.49	123.17	87.26	119.38	94.12	79.44	99.14	112.01	116.99	70.86	95.54	124.27	152.82	103.05	115.38	92.47	107.02	147.31	143.06	117.71	87.8	77.93	140.71	107.54	108.89	105.42	74.39	70.8	108.36	80.43	95.76	95.19	65.44	98.59	86.97
MCM2	1147.44	307.18	167.27	281.47	745.18	396.63	446.32	258.97	240.93	636.85	1158.18	348.97	435.24	1678.68	240.52	786.09	162.25	596.95	242.73	97.8	224.35	1179.48	873.08	268.32	500.48	782.97	704.48	309.1	382.77	149.74	1075.52	1455.45	484.17	641.24	176.56	240.51	794.93	727.05	454.68	326.49	37.24	18.79	223.19	414.22	291.07	410.07	132.49	36.37	260.84
MCM3	1035.03	364.12	261	394.28	472.42	1072.62	373.77	406.37	393.46	389.71	839.79	316.52	587.49	1121.16	299.74	630.51	261.19	707.13	402.29	191.74	348.91	621.22	768.6	264.73	484.29	849.89	443.96	364.3	401.31	192.44	587.82	1265.19	690.5	527.93	289.08	292.3	1125.96	798.79	770.34	343.9	259.71	267.87	283	380.15	303.39	516.03	284.65	242.54	270.38
MCM4	1115.5	245.47	340.32	520.65	226.53	569.29	708.97	435.24	519.2	904.52	917.05	619.32	1086.59	2372.61	313.54	1187.6	234.14	713.59	1031.23	164.68	356.5	907.11	1536.87	267.42	476.26	916.86	1558.56	515.16	503.48	220.45	1287.49	1480.66	1216.05	436.64	327.73	425.42	1344.07	892.04	1120.5	1066.56	229.12	116.9	945.13	848.55	1207.89	524.18	217.34	160.77	472.47
MCM5	1414.77	533.68	298.44	411.89	731.82	636.14	675.39	377.57	411.05	827.81	1218.5	444.72	607.98	881.99	427.16	432.7	322.05	634.99	470.48	187.23	334.01	1057.88	1173.14	580.83	564.44	960.64	847.78	290.68	504.37	145.92	689.73	630.35	683.3	664.77	269.05	550.57	1134.88	703.88	799.89	442.25	348.14	270.43	616.54	429.93	284.79	826.8	271.75	221.27	469.86
MCM6	3618.2	723	638.5	707.62	645.42	1302.04	1289.84	1270.88	934.15	1383.07	3162.88	969.03	1433.98	3938.17	660.54	1758.5	647.09	1308.85	772.16	427.02	851.37	2301.76	4151.9	774.1	835.97	3137.44	1508.22	777.3	1218.79	790.66	1397.63	2049.56	2660.64	884.38	1081.13	1227.34	2181.34	1376.23	2304.55	847.57	368.13	178.35	603.72	1221.04	1275.6	1079.14	529.98	360.9	970.48
MCM7	4264.27	2230.28	1111	1881.16	1356.84	2110.83	2852.14	2069.54	2403.17	3705.01	3629.72	2040.64	1839.26	7193.57	1215.78	2511.51	759.63	1922.96	1291.08	605.78	2239.01	2736.48	3487.34	1877.6	2262.1	3593.34	3789.48	1417.41	1524.18	878.88	3126.47	3617.08	2854.82	2673.4	1448.12	1232.35	2756.73	2058.47	3425.55	1550.7	604.03	544.66	2273.69	2795.25	1123.7	2000.93	602.24	1222.78	1485.5
MCM8	301.06	143.47	131.74	154.13	166.23	173.16	232.78	172.56	172.27	265.49	244.9	147.98	146.38	317.64	140.63	475.56	136.17	194.45	154.32	127	126.44	280.32	255.01	171.34	187.81	207.14	190.63	150.32	150.9	206.07	252.62	246.38	189.14	199.38	96.98	105.58	286.92	236.71	207.56	164.24	102.42	113.44	146.67	169.27	150.18	231.51	117.89	126.01	140.27
MCRS1	192.76	183.54	160.35	155.53	168.54	145.45	139.97	150.17	138.9	138.8	146.05	143.45	140.66	132.21	103.86	128.51	148.63	133.6	114.58	99.73	128.18	125.23	116.3	130.21	181.16	148.95	152.98	132.04	141.24	165.41	138.34	149.93	205.14	122.17	142.29	124.18	168.03	154.58	136.24	122.7	108.06	110.15	120.7	118.55	130.84	122.75	103.3	116.77	101.9
MCUR1	972.68	788.64	851.06	2345.25	620.3	496.48	541.84	644.22	803.06	686.09	990.46	772.1	917.51	825.8	715.15	523.19	738.85	493.92	1164.72	784.7	707.47	974.51	1631.17	361.33	852.58	760.34	538.2	667.26	786.17	516.19	641.54	1060.55	1768.94	273.49	708.78	323.58	1314.49	763.95	967.12	943.64	857.38	1042.24	352.14	643.36	955.87	1058.3	835.57	676.8	628.64
MDGA2	100.81	99.18	83.97	83.75	87.21	83.69	103.61	89.85	82.09	134.2	91.39	100.78	77.85	298.81	87.85	90.23	79.14	84.52	85.18	90.52	59.42	77.26	88.08	80.66	99.49	75.99	121.5	96.37	84.26	112.74	84.98	110.64	92.06	70.73	89.75	73.57	79.2	102.18	72.99	82.98	82.68	76.85	83.77	144.34	86.74	87.89	93.16	83.76	81.25
MDK	135.11	122.66	104.5	190.01	103.98	146.82	104.21	291.39	179.44	112.36	134.62	100.56	124.85	153.42	118.35	139.68	88.72	167.48	148.65	75.31	101.49	132.94	170.89	207.37	90.65	147.14	122.89	89.14	141.11	103.17	149.28	153.6	243.54	115.82	104.1	136.15	181.26	147.74	93.19	88.1	92.92	92.82	131.13	88.03	86.51	147.6	92.77	97.47	89.28
MEA1	673.08	580.93	463.53	847.94	684.33	959.97	594.99	565.07	633.81	544.08	733.43	413.16	1217.78	888.56	869.91	778.58	450.46	914.84	1077.54	378.2	496.57	1042.62	1172.48	599.7	531.49	697.01	955.6	575.83	516.12	479.06	660.89	708.45	1283.68	555.62	548.17	485.5	1022.04	750.68	859.51	633.39	326.05	424.28	423.52	810.28	578.02	767.77	847.39	485.96	619.05
MECOM	191.6	126.93	186.69	259.14	302.5	411.54	669.03	162.69	222.21	244	144.42	146.6	149.79	680.93	297.36	144.4	159.55	632.19	175.33	65.76	167.25	165.86	150.03	252.8	223.71	468.82	162.93	331.02	208.02	249.75	166.51	397.86	156.09	287	727.45	523.83	169	179.45	230.07	194.22	133.08	140.39	192.47	238.74	203.17	358.8	330.6	155.21	421.07
MED24	511.2	408.14	350.67	580.29	566.13	363.14	443.91	360.63	585.66	410.71	555.49	375.36	843.12	588.95	659.47	615.36	286.84	433.34	528.9	325.28	423.64	631.64	561.18	455.59	439.23	628.14	597.32	393.01	421.14	401.11	704.47	683.95	377	701.6	364.64	459.1	353.64	317.42	565.62	542.51	306.15	316.57	508.71	604.95	411.58	390.54	492.8	526.21	636.14
MED27	171.71	145.2	187.23	184.84	204.73	219.74	195.66	206.91	158.3	185.69	144.5	148.07	143.87	162.82	130.47	134.22	161.83	232.86	163.92	105.42	164.07	180.19	149.08	183.17	156.69	219.55	135.67	159.74	150.66	268.14	145.6	154.71	249.42	133.4	182.96	188.01	188.42	206.33	205.45	168.79	145.33	112.63	122.14	125.42	144.57	186.16	119.05	133.12	129.81
MELK	733.33	300.41	142.76	262	162.85	541.73	311.99	167.82	368.14	386.16	453.28	148.66	344.39	583.71	158.89	283.29	133.73	538.36	178.47	135.41	250.51	548.02	617.39	232.8	204.87	561.77	273.21	234.12	219.63	168.73	429.49	396.04	311.77	199.88	177.59	222.6	615.33	422.71	426.25	320.27	113.79	95.16	169.59	212.93	265.5	330.57	115.87	90.18	216.6
MELTF	107.98	85.36	96.9	94.26	98.23	97.15	82.68	90.15	88.7	98.92	87.1	92.19	91.39	87.29	84.67	89.19	77.16	88.11	80.98	89.23	90.8	96.22	76.1	98.13	81.41	81.77	87.21	76.51	87.83	88.9	98.81	96.16	103.28	87.66	86.16	92.53	76.93	79.55	79.11	91.06	94.15	81.52	98.34	78.21	85.53	90.24	84.79	83.93	86.5
MESP1	1054.97	291.18	181.19	175.21	285.67	167.92	310.24	281.46	278.84	373.6	1070.15	147.75	348.44	622.86	223.93	562.23	213.29	165.33	232.95	195.85	376.74	519.79	1273.31	91.2	276.84	658.58	194.47	353.45	422.03	211.8	329.03	403.2	547.69	260.61	293.81	359.63	603.94	328.44	338.75	291.61	69.72	83.97	387.69	197.96	312.85	132.25	312.28	122.58	274.72
METTL18	166.36	140.69	169.86	226.32	159.17	135.18	134.78	303.58	134.06	231.87	163.65	147.88	185.19	167.2	120.81	160	172.34	148.32	202.39	107.58	221.45	139.68	131.38	152.04	141.72	157.42	170.1	230.15	149.43	252.37	134.23	145.49	273.11	153.12	213.98	152.13	204.38	183.02	199.36	149.01	127.1	168.55	125	201.85	207.67	240.26	111.49	93.74	101.89
METTL6	143.66	137.49	129.22	157.13	155.62	137.68	119.45	159.67	93.51	130.45	144.45	101.32	121.57	153.63	95.81	118.04	145.4	143.33	102.12	87.16	122.09	105.34	103.06	100.14	125.27	113.01	148.5	117.96	141.23	198.79	144.93	124.05	161.42	120.51	125.88	131.87	133.42	132.46	135.91	145.94	97.38	87.51	100.2	106.4	110.85	144.13	115.27	108.89	111.46
MFSD1	1582.33	2519.11	1050.63	2285.24	1475.75	2544.72	1621.87	1667.23	1167.81	1578.84	1374.96	1256.27	1638.5	1034.96	1584.22	1583.77	1926.87	1909.11	1378.53	1178.17	1775.97	1442.18	1254.65	1175.59	1674.1	519.62	1845.36	1450.84	1415.26	2632.5	2162.57	2636.83	2574.94	363.72	1694.69	1313.11	1195.73	2217.23	1150.9	1532.93	1810.95	2131.03	1297.33	1871.98	1315.63	1451.34	1849.46	1349.21	2048.4
MFSD6	183.49	157.26	415.84	141.18	243.92	403.71	445.21	101.38	159.39	331.99	217.57	235.52	136.99	134.23	231.05	313.97	149.54	343.85	249.46	167.08	123.32	388.15	267.83	282.67	148.81	215.98	151.64	155.75	173.9	199.83	178.3	179.65	644.39	369.1	384.72	244.11	317.21	269.06	158.61	165.86	315.03	155.28	204.28	177.96	198.2	153.29	159.03	162.55	224.54
MGAT4A	384.42	610.39	222.41	202.82	218.23	277.34	222.77	351.01	215.2	264.45	311.88	186.25	220.88	157.06	184.51	220.35	210.06	214.1	263.28	223.45	230.91	280.4	321.68	343.74	197.94	296.68	232.16	223	255.51	251.14	224.06	221.3	394.1	113.95	520.51	153.3	208.77	232.83	458.22	222.61	210.16	196.31	224.44	338.09	244.58	293.77	257.6	199.44	241.62
MIB1	252.78	158.98	225.28	227.61	224.67	153.16	164.6	207.42	229.29	176.52	205.25	155.68	159.61	152.48	126.28	219.32	179.2	158.65	146.3	111.69	140.63	207.77	133.56	136.59	144.42	149.75	153.11	135.68	172.25	166.07	181.21	160.38	362.82	188.79	126.86	210.81	184.8	140.95	165.31	190.03	149.86	156.96	240.05	145.51	131.44	125.11	142.5	126.53	146.62
MICALL1	135.32	133.25	140.3	137.67	144.81	173.87	132.51	152.15	180.46	132.7	139.86	147.86	146.53	128.64	171.74	161.36	159.81	257.16	176.92	106.37	148.87	185.82	192.63	167.74	132.1	130.94	154.37	138.53	156.76	115.72	183.43	169.53	150.78	229.63	121.77	147.36	138.92	128.74	176.11	148.55	119.06	123.59	185.15	130.33	167.25	152.57	138.6	148.57	115.23
MICB	258.08	217.79	165.93	183.24	163.55	278.47	268.63	276.24	135.74	323.57	226.35	154.83	619.11	299.9	268.24	223.33	151.9	239.9	613.12	97.72	152.19	244.94	287.73	147.9	198.98	383.92	198.66	191.58	211.61	166.41	522.72	358.4	126.01	276.38	194.31	150.51	340.36	186.29	429.35	162.9	169.48	155.18	184.86	320.86	131.41	194.79	162.36	169.86	267.82
MID2	198.71	163.69	192.95	236.71	94.54	161.48	166.45	424.61	253.1	178.02	191.38	145.27	197.45	134.86	405.67	161.49	303.27	167.82	383.62	113.64	143.77	211.06	247.14	132.11	175.18	359.68	211.97	205.44	153.89	194.88	215.74	124.42	199.17	107.61	258.59	496.02	227.91	240.89	426.75	197.33	134.59	98.85	211.2	174.52	189.69	213.15	136.98	162.48	153.35
MIR1228	231.49	232.77	150.89	266.78	181.96	179.47	148.15	135.06	175.11	178.91	159.64	150.56	198.23	185.03	116.5	117.59	133.68	218.57	204.47	111.1	130.29	143.99	139.54	79.95	168.33	180.17	143.9	105.37	122.41	168.34	182.78	138.94	247.42	104.82	163.96	132.2	174.25	145.4	199.48	132.33	135.75	101.11	111.06	131.87	125.42	153	210.08	120.5	131.89
MIR1236	105.74	114.68	116.7	104.3	107.99	94.5	103.91	105.58	104.71	109.05	108.05	114.35	91.73	112.24	130.83	110.24	117.62	122.86	103.16	116.43	113.16	107.35	116.99	106.94	100.11	99.98	92.56	121.17	121.46	82.73	99.3	104.59	102.47	103.09	102.86	109.83	107.68	114.55	112.75	109.71	115.74	112.77	106.62	112.15	113.2	112.33	102.7	99.92	116.75
MIR1908	102.62	109.89	123.73	114.86	118.09	119.76	112.42	111.84	111.96	122.55	122.76	121.46	117.96	116.03	116.73	119.39	114.37	117.06	121.3	112.83	94.85	110.95	123.73	114.13	103.05	111.07	118.95	120.95	108.91	116.65	117.57	112.16	123.06	114.78	108.1	105.56	109	105.87	97.7	103.04	102.5	99.84	126.5	109.27	113.91	109.73	109.41	115.55	119.2
MIR564	146.64	143.84	135.36	149.18	193.64	115.59	120.83	125.27	132.07	135.4	131.16	125.32	122.43	120.64	102.15	131.82	130.02	115.77	120.26	104.05	112.68	107.1	96.06	106.97	136.64	111.99	116.22	183.97	126.76	139.15	121.19	131.41	127.19	116.62	131.15	144	114.47	125.85	118.49	135.06	119.37	113.42	119.71	110.04	127.65	119.97	118.95	105.48	117.18
MIR586	198.61	219.01	172.41	251.83	162.96	198.57	156.78	156.98	176.95	178.32	181.01	141.83	162.72	185.41	120.9	108.32	134.86	207.7	209.94	102.83	166.46	177	142.76	117.68	190.28	182.84	161.24	139.92	137.99	181.23	167.39	163.3	278.8	139.12	178.37	133.34	168.48	137.58	189.5	188.25	108.72	119.73	135.66	166.59	144.18	211.43	201.63	127.7	190.36
MIR599	145.93	113.7	115.74	117.13	132.74	136	148.12	107.39	98.58	120.8	115.43	106.49	113.66	156.03	117.55	98.75	122.39	133.98	121.18	109.22	107.9	95.28	112.19	108.62	136.36	98.77	119.13	128.19	89.42	120.43	119.66	105.05	136.48	109.25	98.28	108.46	123.9	107.36	108.93	136.25	99.29	97.26	102.36	119.21	106.64	101.9	114.25	105.35	115.41
MIS18A	413.28	159.63	165.89	179.71	289.53	234.66	327.69	311.56	255.77	380.83	392.39	192.16	210.19	479.06	169.22	448.94	226.79	267.4	137	140.11	202.96	305.68	170.59	220.79	491.93	268.5	242.76	236.25	224.48	188.85	288.88	281.76	302.76	238.59	120.15	225.42	341.93	396.55	313.11	166.2	234.46	175.04	274.31	127.01	250.2	280.8	167.68	154.55	278.65
MKI67	181.85	124.51	110.89	116.55	107.18	131.85	146.67	106.57	167.57	189.76	201.32	111.7	157.91	147.16	95.96	142.64	101.29	166.82	95.3	95.07	124	164.21	172.94	125.61	132.15	154.18	96.08	99.48	122.07	102.72	152.78	207.88	139.57	138.29	97.69	94.98	143.41	121.16	123.02	138.96	111.77	102.2	116.79	109.88	108.53	113.1	107.4	95.44	107.45
MLEC	1014.47	994.78	1209.57	669.63	1766.73	449.49	825.14	1556.94	1629.11	689.14	1253.81	992.71	1662.04	776.58	817.98	1039.92	1615.95	462.35	1379.59	591.29	1624.08	1035.55	1298.35	926.86	1102	1274.11	797.78	524.68	1092.78	673.17	1054.67	1412.76	1113.05	758.56	390.95	628.58	1512.16	1536.21	848.16	1014.46	354.35	770.26	1606.32	853.68	1606.3	988.73	364.71	598.87	460.58
MLLT11	412.05	78.64	275.51	57.74	70.83	1059.91	520.82	173.17	241.62	1251.9	330.48	114.74	193.36	4701.41	84.86	67.83	52.62	1866.17	558.68	50.04	823.19	158.05	1309.04	37.66	88.45	3778.21	1018.84	2425.83	178.88	92.51	150.34	1151.33	225.76	100.68	94.34	103.13	1858.66	1624.03	52.2	5.68	4.47	104.53	326.19	7.54	61.08	466.43	126.71	47.05	59.79
MMADHC	2490.72	2504.67	2040.56	2015.68	1794.89	1533.46	1366.41	2084.58	1458.86	1473.44	1643.03	2132.54	1299.79	1408.45	914.36	980.28	1845.52	1481.08	1420.4	1738.5	1944.98	1421.98	1271.1	1401.05	1318.25	1666.41	1538.61	2103.59	2012.82	2754.61	1299.91	1389.16	3618.9	783.42	2751.9	1607.77	1424.32	1470.73	1641.39	1296.56	2666.71	2294.88	985.09	1518.17	2371.3	2486.82	1249.33	1518.02	1129.67
MME	99.88	114.69	100.32	199.78	96.94	100.39	117.02	104.59	101.11	114.18	104.43	107.68	110.02	121.21	114.86	109.47	184.1	111.22	100.1	103.05	114.47	101.17	102.99	105.16	106.48	116.15	87.95	112.41	101.66	120.3	129.96	111.65	99.84	98.22	104.86	185.8	126.76	125.66	96.63	127.91	82.98	81.31	97.85	136.09	100.33	121.11	95.15	120.33	96.29
MMP11	189.6	254.22	297.04	148.44	2172.45	484.25	146.96	134.79	205.48	127.49	182.12	565.01	144.72	115.28	207.49	1446.05	118.38	383.18	221.91	93.78	87.21	256.18	115.5	1269.72	252.81	116.84	395.26	179.83	269.21	83.35	69.6	572.09	1131.3	1224.38	131.43	210.24	143.39	122.54	182.03	242.71	115.02	106.46	202.55	163.89	234.08	83.99	99.75	165.3	121.49
MMP9	201.74	141.31	189.1	218.78	447.87	1798	1197.06	97.84	442.59	90.21	242.37	607.51	583.03	274.92	137.94	1030.63	98.72	1194.09	564.36	72.11	68.4	185.97	138.51	1296.57	148.2	328.89	209.44	279.75	2707.89	151.13	494.92	1020.53	336.52	263.71	222.26	135.21	131.42	162.2	143.33	292.35	288.6	74.04	241.12	66.9	344.91	130.5	276.95	74.7	501.94
MND1	232.58	138.72	144.64	160.95	132.41	153.77	203.18	147.06	143.92	294.68	212.46	141.47	155.48	449.79	151.25	156.93	116.52	158.83	161.54	116.4	195.65	108.94	200.66	115.25	165.59	197.37	284.5	99.85	202.67	178.1	185.69	143.42	315.2	160.46	188.35	142.13	195.75	234.39	155.23	186.14	133.48	122.48	115.23	174.31	146.33	314.05	166.49	88.22	163.82
MNS1	170.17	129.55	120.99	134.09	127.96	135.3	472.26	122.36	139.44	830.72	137.22	124.58	123.73	218.51	124.86	178	116.48	138.2	120.46	100.39	278.57	288.01	144.94	109.88	202	160.27	457	49.84	275.07	162.11	238.62	151.55	70.59	131.4	61.1	64.57	220.3	133.28	119.39	110.27	71.4	74.5	68.73	280.71	73.22	464.82	144.45	108.45	138.94
MOB4	205.91	240.24	181.68	189.03	210.82	199.4	198.92	239.71	168.5	206.63	200.82	201.82	125.31	176.13	149.74	156.22	207.46	151.36	134.53	106.43	148.35	153.71	138.41	168.77	169.27	208.41	175.22	220.84	180.36	254.29	170.88	169.19	223.16	188.88	259.66	183.36	169.62	185.34	169.27	198.62	154.13	158.56	126.44	165.91	191.01	172.49	182.71	124.04	130.37
MON1A	134.18	144.48	168.79	155.95	165.42	134.18	120.1	180.95	148.71	145.03	128.6	140.08	191.55	156.12	145.26	121.62	195.34	136.16	164.45	108.58	155.05	118.7	184.42	136.42	183.96	125.71	168.11	145.32	134.89	153.95	197.43	133.8	120	152.73	131.49	163.13	140.46	136.63	213.77	145.18	151.76	134.69	148.05	155.04	141.45	99.5	157.19	150.51	169.99
MORC2	295.33	230.68	406.98	299.91	352.58	266.21	250.84	392.17	325.77	252.07	304.5	203.9	464.63	262.12	434.67	250.16	234.09	304.55	352.69	224	249.6	396.77	410.12	454.19	307.18	313.15	421.17	215.24	255.44	201.97	202.23	198.06	276.79	456.39	307.98	289.83	309.72	279.96	484.01	320.4	199.24	194.59	263.42	360.14	320.3	312.35	282.17	259.23	321.81
MORF4L1	3231.6	3241.41	2369.04	2021.13	2575.6	4154.85	1817.01	2383.27	2276.06	2014.34	3692.92	2520.58	2187.33	2689.18	1718.57	2432.94	2478.56	4950.7	2342.49	1326.66	2447.27	2186.16	1139.51	2475.24	2587.08	2903.13	2295.36	3433.34	2711.8	2508.1	3056.07	3555.16	3002.26	2105.65	3931.08	3075.13	2890.62	1648.24	1733.08	1670.93	2750.6	2070.44	2457.99	3082.55	2113.59	1654.85	2263.92	1732.23	1726.26
MOSPD1	146.22	111.7	120.3	106.13	154.96	213.96	276.75	154.31	215.47	356.57	174.47	128.84	224.26	132.36	154.11	215.31	115.08	304.16	442.82	130.45	117.89	171.02	116.24	110.24	93.58	274.8	165.24	262.53	215.59	166.57	152.6	162.92	201.77	146.5	331.38	195.65	188.97	197.85	136.84	244.59	179.82	269.55	208.23	189.29	157.74	138.05	144.69	124.63	139.82
MPHOSPH9	274.79	279.89	202.52	221.04	224.92	160.02	180.65	183.77	345.56	224.48	216.38	186.68	175.86	233.35	154.41	148.94	216.03	165.05	189.13	238.89	204.13	291.53	241.16	166.22	203.02	276.95	204.45	186.6	193.47	237.06	338.25	163.19	239.4	133.47	229.59	176.84	284.58	297.59	233.24	161.32	159.95	137.3	179.94	202.76	165.24	261.11	125.58	188.64	216.21
MPP6	755.5	652.06	263.53	413.84	283.32	301.73	173.72	286.12	309.96	246.44	725.81	296.54	240.93	420.82	154.48	154.79	181.92	359.26	217.09	90.55	255.96	647.29	414.62	178.15	205.39	443.29	240.83	568.53	253.77	620.47	1169.77	304.48	545.58	177.51	533.53	271.45	497.68	363.09	412.28	426.1	236.03	238.01	302.32	546.2	241.53	154.56	219.15	147.19	206.63
MPP7	101.9	114.47	110.57	115.5	107.21	122.9	105.57	100.68	127.62	109.97	104.39	93.65	107.89	107.76	107.03	119.55	106.55	106	88.44	91.11	100.1	97.34	109.24	107.11	93.44	94.44	102.92	84.95	103.86	95.87	108.15	113.21	120.41	119.89	117.93	103.6	102.73	115.98	97.44	97.95	85.94	89.8	99.66	105.6	122.52	99.67	88	114.12	87.29
MPV17	353.23	291.68	499.84	410.3	803.58	876.37	346.61	508.76	331.14	349.13	329.58	508.91	717.22	380.86	504.82	872.07	379.68	785.58	647.03	154.71	407.73	931.25	430.94	324.69	440	502.47	886.57	851.51	543.38	546.54	472.12	917.41	480.64	484.86	763.55	369.15	269.44	324.37	444.96	557.5	290.39	244.7	521.25	730.13	688.51	567.64	336.4	384.24	383.66
MPV17L2	131.21	273.43	170.76	140.82	143.58	141.13	133.84	145.57	208.39	135.99	125.45	147.53	145.83	153.61	151.08	138.23	140.17	139.23	136.57	125.69	158.49	158.13	278.3	117.18	183.18	197.03	158.21	213.41	146.23	134.21	135.1	141.21	161.16	146.77	125.53	136.69	205.24	174.26	167.31	174.66	117.79	116.3	159.71	148.57	117.63	121.18	152.71	143.35	124.53
MPZL1	139.26	175.59	158.9	177.41	166.5	169.54	163.6	194.73	193.22	185.67	114.33	121.82	153.63	139.1	129.2	125.56	147.13	196.98	215.21	73.42	168.51	225.82	276.49	142.45	152.71	245.65	170.44	174.2	164.1	166.71	149.02	133.71	144.99	166.9	393.7	163.07	185.87	166.8	222.79	158.31	103.71	79.08	136.4	167.75	256.47	156	143.39	107.18	118.67
MRAP2	121.02	128.55	109.57	315.9	119	120.54	108.85	95.02	117.67	135.5	116.76	128.53	177.2	112	110.82	134.86	115.07	108.77	176.33	137.66	128.86	106.31	272.82	110.78	92.78	95.16	182.29	109.23	106.55	130.56	131.23	95.76	142.05	124.71	141.17	182.45	114.28	112.23	271.61	120.95	107.95	109.29	136.36	147.88	233.3	120.98	136.98	104.17	107.91
MRAS	130.87	119.58	186.65	110.67	153.09	135.28	100.08	119.34	133.65	112.07	131.42	109.34	201.34	126.37	127.5	109.44	145.31	135.05	135.91	105.72	105.81	111.15	144.97	108.32	137.65	111.23	109.69	172.31	128.86	109.51	320.82	120.21	93.21	127.01	118.25	148.76	114.57	103.22	151.19	96.64	108.45	81.69	196.59	123.92	240.58	111.72	120.14	113.5	132.99
MRGBP	668.91	521.63	893.85	432.21	1744.02	1157.58	780.38	741.51	676.28	651.24	617.9	628.76	785.86	974.12	838.95	1454.27	507.81	1601.01	650.78	716.05	704.02	1066.48	829.66	923.39	486.33	586.23	594.5	469.33	659.92	501.85	1053.81	1378.49	695.95	1798.24	622.58	557.27	640.5	708.95	710.37	831.71	417.19	583.6	925.44	805.24	623.73	408.03	346.72	579.06	1119.61
MRPL45	332.19	267	202.07	466.47	342.6	224.76	230.35	357.9	267.04	403.8	301.69	244.92	127.47	118.47	100.3	229.46	428.35	181.44	165.72	105.53	236.55	208.72	187	251.16	345.47	351.33	238.35	280.5	311.5	694.64	213.89	225.55	606.66	187.28	578.57	273.11	393.53	325.3	221.31	235.68	253.76	257.72	119.73	173.38	151.95	204.6	396.92	170.74	266.26
MRPL9	709.41	335.87	277.21	374.53	437.75	254.44	368.08	529.64	288.39	479.72	725.49	281.59	343.2	347.95	287.81	326.42	348.76	348.05	296.05	247.57	174.67	352.11	410.38	483.46	331.95	481.92	259.69	331.3	305.13	459.83	268.13	244.99	415.14	311.52	605.01	319.52	363.01	429.84	556.94	285.48	224.11	215.73	304.53	261.41	425.47	360.37	271.5	203.12	289.69
MRPS12	191.98	129.29	163.67	120.62	138.97	123.33	119.92	136.8	138.67	121.64	153.35	121.88	127.81	116.39	124.95	117.03	113.35	122.45	102.47	101.35	122.69	130.1	151.21	129.31	150.63	150.91	114.7	155.66	130.41	133.66	108.57	124.27	173.13	115.76	159.66	119.64	170.95	141.69	114.23	116.6	101.43	114.97	110.75	118.13	119.23	124.53	104.86	117.69	99.53
MRPS21	10451.6	3584.2	3137.32	6704.17	4129.95	2149.62	4866.25	5737.85	3182.48	5801.24	9991.75	2824.06	6030.24	4597.56	5836.59	3895.74	5183.82	2489.07	4991.17	2135.07	6089.67	4561.4	9366.32	4236.84	3171.31	8055.36	8507.94	4087.26	5567.35	7348.3	3624.71	1955.99	5500.48	4257.65	6214.5	5159.88	4373.94	3981.15	9635.78	3805.79	2534.58	2074.34	6180.3	6466.68	6426.51	4736.62	2645.55	2761.78	2017.95
MRPS23	438.15	513.08	250.97	589.64	452.24	478.78	350.11	324.97	340.16	355.51	307.18	306.56	313.43	246.73	252.65	394.59	367.12	451.18	270.18	165.45	286.94	374.79	339.92	404.43	329.35	553.56	438.31	332.83	349.38	529.03	351.15	285.64	525.37	298.9	933.64	350.57	413.96	483.46	291.25	330.15	270.94	252.57	317.56	272.37	251.58	338.31	345.99	242.21	571.95
MRPS28	1120.74	1714.62	1193.91	1795.27	738.49	600.75	959.59	1527.55	2378.07	1238.85	1019.72	1239.48	849.16	1133.4	725.03	756.43	1230.45	499.75	2282.14	1190.74	461.86	624.63	644.76	1458.21	842.77	1242.58	2678.46	1708.69	1964.03	1147.15	810.79	925.93	1948	587.62	1466.15	1229.62	1439.19	1614.3	1428.58	2188.02	1672.51	1716.49	1160.04	1122.49	1535.8	1095.15	1029.73	1180.42	1192.32
MRRF	103.99	102.88	85.2	130.91	104.73	120.27	119.26	122.62	121.37	129.92	103.52	104.62	124.17	128.45	141.27	119.29	126.48	134.26	115.81	100.65	109.72	109.53	113.36	92.85	102.73	109.34	114.73	119.85	101.86	120.63	132.5	105.17	145.02	108.53	113.36	126.94	104.03	118.35	127.34	127.57	108.12	100.49	97.73	115.52	113.37	109.16	104.84	124	141.14
MRS2	211.29	252.61	139.41	217.53	321.61	171.12	124.62	279.09	242.62	191.33	212.26	167.53	269.94	218.78	130.78	179.86	187.13	150.38	267.11	119.28	168.02	177.44	178.18	159.3	190.97	240.78	166.71	193.73	199.53	257.29	227.53	144.21	340.7	188.57	331.79	143.23	240.3	231.53	216.35	185.81	160.5	124.15	142.29	168.98	211.67	170.26	236.57	146.08	139.27
MRTO4	163.7	510.24	227.58	275.03	444.49	280.27	196.93	236.48	194.8	185.56	203.83	290.05	267.13	353.86	231.46	351.99	249.49	302.94	326.57	274.52	304.41	316.41	179.29	325.95	341.06	320.44	590.52	333.54	283.05	196.91	351.75	238.26	179.3	244.9	409.67	286.31	217.7	200.21	435.42	495.86	321.32	266.2	203.63	531.47	200.46	288.64	342.97	273.99	432.12
MSH2	115.13	122.8	140.6	112.95	114.55	119.72	135.2	122.07	116.15	101.26	139.85	142.16	139.41	139.19	132.61	131.38	118.38	124.36	141.73	119.82	125.6	110.81	105.61	109.96	109.17	126.22	138.45	108.1	145.99	138.56	135.08	113	142.49	117.54	119.61	117.18	162.31	130.55	123.87	133.35	135.85	109.33	117.73	112.29	103.91	116.35	113.67	110.16	112.56
MSI2	173.11	170.16	172.78	185.73	155.73	174.8	111.22	148.4	81.23	109.01	183.51	124.97	142.85	192.93	143.09	120.27	102.65	188.71	175.03	90.36	165.96	167.52	222.22	138.2	154.23	208.21	167.89	139.8	157.48	194.66	225.77	102.13	187.56	168.57	299.22	93.43	135.09	166.91	159.99	96.99	97.8	101.25	200.5	171.69	116.91	227.16	130.99	127.27	165.59
MSMB	81.58	92.92	82.57	106.46	105.95	137.37	94.21	71.72	125.59	123.57	112.81	109.77	115.08	94.81	76.36	119.31	61.24	77.86	94.16	95.6	74.31	101.39	79.86	101.88	83.22	108.98	108.59	113.54	86.04	85.68	90.03	161.19	207.51	122.78	82.11	95.05	89.87	95.5	292.2	95.02	87.33	93.61	93.45	100.62	97.71	86.36	78.43	102.83	90.06
MSTO1	429.16	191.51	208.62	194.82	197.67	227.83	309.83	320.62	269.11	294	737.69	218.9	448.48	302.26	361.64	325.18	238.19	307.84	413.24	220.09	303.44	292.18	539.56	282.8	362.42	494.28	229.65	238.79	298.22	315.46	408.72	189.11	485.47	373.49	257.53	189.84	287.4	302.54	441.98	378.96	155.69	172.18	369.94	319.62	310.46	228.52	208.65	174.01	212.65
MSX2	118.92	89.89	118.12	96.3	110.43	133.23	127.4	134.86	118.57	112.81	127.8	104.52	147.08	99.75	96.1	108.71	126.04	114.9	122.78	137.21	152.68	97.7	127.67	110.92	91.67	124.88	103.14	138.07	108.24	117.19	93.65	122.06	107.94	112.63	122.31	104.85	126.84	123.74	117.68	99.54	85.78	85.69	134.07	98.31	117.48	104.69	106.64	109.91	93.11
MTFMT	312.33	429.55	260.05	347.6	201.03	190.76	210.97	367.12	302.66	209.77	190.11	272.19	224.56	255	202.23	235.56	330.56	205.91	283.79	289.52	264.76	257.43	279.4	175.17	322.43	305	199.24	450.2	288.01	331.92	255.74	318.02	307.22	196.27	258.05	275.14	187.94	181.32	239.66	309.28	314.85	369.41	283.92	347.51	245.21	205.47	300.36	215.13	194.36
MTFR2	220.61	140.03	125.39	165.3	144.59	173.66	156.77	132.54	179.66	180.2	145.82	129.13	130.36	181.19	120.45	172.27	121.45	163.78	125.01	142.67	145.21	175.44	123.58	163.84	181.27	166.39	150.9	164.45	141.58	150.87	168.27	157.68	164.79	121	187.91	128.51	142.14	145.14	160.52	151.58	134.17	126.16	145.26	142.62	122.01	164.14	107.76	111.43	151.26
MTHFD1L	254.46	231.98	352.07	335.34	172.21	557	158.3	135.08	299.25	109.02	247.09	245.56	214.88	139.94	187.78	226.25	134.09	485.73	317.62	122.25	305.28	215.46	235.28	283.95	151.12	333.95	178.78	240.06	183.04	137.96	174.38	320.93	342.94	271.36	377.85	214.65	416.13	307.07	214.57	279.6	183.31	135.22	312.23	235.99	332.02	195.2	141.71	162.33	189.35
MTX1	795.18	318.42	214.8	385.31	371.47	239.58	328.5	359.65	260.62	325.48	611.75	228.5	273.15	276.09	239.57	279.51	375.02	245.85	254.3	211.05	397.26	364.4	410.56	283.17	300.06	512.78	368.71	331.42	245.27	519.67	264.64	231.33	373.61	224.73	436.59	238.94	340.24	264.39	455.61	166.3	258.62	209.13	252.81	215.05	363.49	347.46	209.39	186.47	258.32
MUC13	5126.03	108.92	38.92	171.46	212.26	63.05	300.22	49.04	145.29	131.36	5247.53	136.01	3622.28	28.61	85.5	8.94	178.53	64.77	2629.41	7.62	130.33	2076.88	9864.07	2052.14	101.52	1198.05	474.58	177.77	62.98	48.86	1.1	283.28	2277.63	3973.39	3915.93	4.52	949.4	3897.1	7478.27	0.75	71.2	0.96	4713.91	30.2	3190.27	733.29	74.5	9.34	110.18
MUCL1	102.59	101.08	106.7	104.88	97.32	113.02	92.91	272.11	113.05	105.65	112.73	105.69	114.94	145.57	95.51	114.92	258.53	91.48	106.77	101.7	102.9	96.06	93.32	93.61	260.54	100.24	126.39	134.38	102.14	104.55	130.84	96.69	124.36	98.83	95.9	96.41	66.67	80.88	114.28	91.81	93.86	92.09	89.83	92.1	108.33	122.86	86.77	135.57	102.44
MVD	116.38	188.7	366.85	181.91	396.65	209	345.15	219.89	200.66	324.83	115.74	315.86	540.08	373.09	336.16	484.57	316.4	248	267.73	249.11	205.57	672.04	246.92	368.23	316.73	215.49	214.72	297.2	184.31	282.21	208.4	261.64	210.84	757.84	211.6	207.44	239.41	187.95	168.85	328.07	204.45	186.36	245.19	283.58	296.89	247.27	319.63	216.63	305.05
MYCN	102.16	100.51	222.3	128.82	115.11	122.14	105.36	174.39	140.96	107.02	89.74	116.31	103.62	114.11	129.53	87.66	119.23	120.18	125.24	136.49	113.1	95.61	119.45	82.89	93.2	135.72	119.19	118.42	129.91	130.49	109.85	114.96	108.85	126.25	135.51	135.84	109.45	106	110.38	108.25	101.09	109.28	119.66	104.42	117.35	109.08	107.23	111.34	104.45
MYH4	2151.36	46.67	35.36	12.35	5.64	18.7	39.27	10.32	115.21	18.27	1908.05	36.97	350.58	94.87	11.04	1143.85	34.01	34.09	403.03	21.47	400	100.41	868.63	694.39	34.62	7	11.39	9.48	3.94	4.79	35.48	55.84	11.34	751.82	968.42	30.22	74.89	78.34	94.57	80.71	81.26	70.75	1069.33	123.78	3392.32	939.1	5.47	89.79	43.25
MYO5C	1097.54	619.7	667.64	262.05	435.71	292.93	503.08	538.12	297.11	548.15	1036.14	372.19	390.05	685.63	333.99	403.46	402.76	234.49	416.17	245.4	577.43	817.65	322.68	472.13	345.31	657.29	299.35	729.51	400.97	247.03	450.79	586.36	778.68	624.34	436.44	224.01	638.42	468.47	709.04	341.27	199.17	173.02	401.55	665.89	672.76	576.84	348.75	307.37	359.16
MZT1	187.63	131.34	142.88	188.07	105.02	236.93	180.21	179.92	132.82	205.2	188.52	173.72	180.98	211.53	111.62	352.94	180.8	269.38	176.78	75.93	168.65	201.97	147.05	122.5	186.09	146.38	159.51	124	172.15	227.37	296.54	400.74	335.13	105.16	334.28	158.69	185.37	183.66	199.42	201.86	143.97	126.2	137.47	117.54	112.78	130.49	132.15	104.49	67.26
NAA20	3787.4	1477.6	1369.01	2705.17	2239.99	1096.43	1439.94	2091.41	1812.06	2033.12	2108.97	1125.73	995.08	1376.94	1306.5	4620.66	1557.26	1099.25	1387.59	562.24	1680.27	1436.36	677.79	1150.41	2118.57	1900.2	3707.46	2351.75	1998.76	3783.89	1432.49	993.11	2222.93	664.84	2286.85	1794.2	2301.16	1536.18	1343.86	2428.14	844.52	648.39	688.17	3009.38	1906.11	1858.38	1473.98	719.85	1171.14
NAA40	102.72	121.13	108.58	94.83	103.35	118.93	112.76	115.78	96.05	100.91	117.22	88.04	97.78	111.02	97.92	131.18	96.33	103.8	119.27	90.98	113.45	91.9	110.84	98.09	78.73	108.56	101.61	90.97	101.01	88.77	94.11	135.14	118.93	94.59	94.96	90.74	109.64	101.5	102.48	98.27	77.45	88.82	115.64	127.4	108.26	100.34	90.67	107.53	95.02
NABP2	534.54	486.94	253.5	217.24	214.03	474.18	361.39	285.4	442.16	338.83	606.85	368.07	452.89	809.17	530.07	927.16	287.11	667.55	333.33	298.75	431.05	679.78	1134.16	325.49	500.96	483.71	691.48	509.18	562.48	291.07	512.98	718.08	450.07	575.74	476.08	285.88	462.97	383.17	610.67	677.59	274.02	306.54	455.12	401.23	416.71	237.59	225.26	287.89	488.1
NACC2	99.79	103.67	130.27	114.37	146.44	123.92	120.45	117	124.14	116.95	105.46	93.9	134.65	143.04	134.6	152.25	115.57	117.3	171.15	105.26	115.64	140.26	159.48	113.12	107.45	108.42	119.12	114.24	115.3	99.33	116.91	210.04	122.45	115.56	123.15	126.49	108.94	106.97	159.31	134.49	125.97	99.9	133.69	118.65	110.43	116.09	112.57	117.37	115.05
NAMPT	638.81	255.65	548.09	386.82	137.91	381.89	192.49	166.75	180.27	201.67	362.24	276.49	137.71	155.44	134.7	109.9	141.43	124.37	119.18	196.24	195.6	191.31	415.92	264.11	308.84	334	298.49	182.22	222.76	431.02	140.65	325.28	238.58	109.59	1534.79	211.91	219.5	432.95	283.11	284.31	893.16	131.35	137.57	163.57	148.76	432.72	478.22	129.58	379.19
NARF	609.46	844.56	518.41	661.92	1369.62	425.44	1189.61	608.26	529.52	1036.51	713.15	414.57	579.93	709.3	559.59	487.54	287.33	447.98	453.11	416.32	625.47	1366.67	1057.96	608.6	426.18	863.7	611.97	576.62	300.15	427.16	888.13	1102.55	259.68	611.34	579.98	411.01	753.53	984.2	559.88	421.11	203.89	388.27	720.66	645.97	315.81	603.18	661.45	307.72	1014.52
NAT1	89.99	102.62	93.35	93.12	100.27	119.54	86.58	98.66	109.09	92.07	86.02	114.85	96.1	94.22	108.02	100.88	98.27	97.83	84.16	96.21	95.23	95.47	81.34	84.51	103.86	106.97	77.58	92.23	91.99	119.04	90.91	94.4	117.91	101.1	102.99	104.02	87.11	100.34	105.77	82.42	77.3	97.66	103.29	87.73	94.86	87.98	79.85	98.15	81.07
NCAPD2	423.15	268.94	147.11	160.82	260.56	506.61	424.55	209.32	338.47	693.75	380.28	311.77	277.79	829.73	199.37	668.04	292.03	542.85	324.49	56.47	396.3	691.46	395.33	272.13	438.88	269.2	230.3	155.65	215.64	196.28	845.46	294.79	354.19	471.27	163.93	170.27	620.19	344.17	277.24	302.59	91.2	212.88	339.09	206.03	201.78	198.6	83.14	198.45	292.26
NCAPG	735.98	577.14	145.48	368.33	210.68	534.47	560.9	261.3	507.2	879.29	666.9	289.35	624.31	1064.48	250.35	472.06	83.83	649.41	287.36	55.48	340.57	484.14	1162.13	221.93	279.5	774.58	758.55	267.02	507.69	201.47	1049.35	860.02	887.26	274.31	608.47	209.86	851.11	652.49	412.31	505.84	99.26	58.15	490.73	432.67	381.07	539.87	130.98	77.03	330.14
NCAPG2	345.27	155.09	139.35	214.58	129.7	177.45	131.3	188.09	151.36	157.32	295.19	136.06	153.99	370.9	124.99	167.85	149.15	171.57	140.11	119.88	183.64	220.35	193.89	99.99	200.97	186.19	149.14	157.54	154.97	179.51	182.76	323.08	363.99	107.65	126.61	142.85	290.98	246.08	170.52	139.62	103.68	98.75	122.4	181.14	134.95	146.89	140.83	111.36	125
NCBP2	229.86	349.61	266.08	241.41	492.43	219.57	225.49	178.21	149.71	202.29	206.52	232.63	178.47	223.11	207.57	177.18	197.77	207.56	205.1	140.36	260.04	291.72	331.3	262.49	188.07	203.41	369.68	189.66	170.35	213.47	249.85	203.69	386.37	207.97	286.46	173.87	211.43	248.97	259.32	216.11	147.35	125.13	184.37	382.66	198.45	182.06	158.36	161.05	179.97
NCKAP1	683.19	504.34	326.33	561.01	355.25	307.79	259.66	405.85	495.75	312.42	517.27	272.31	347.51	251.66	169.16	261.9	331.49	243.05	223.19	195.65	276.01	536.52	186.99	247.46	487.14	408.69	412.93	370.07	309.62	441.61	286.12	327.03	641.31	218.91	463.69	396.84	284.64	318.66	318.92	244.4	284.82	223.46	241.46	273.41	685.51	358.63	179.51	192.36	189.2
NCOA2	164.52	150.04	99.67	182.46	121.43	99.12	106.83	144.93	157.99	104.85	122.42	108.79	114.3	119.73	104.18	89.51	122.47	90.17	118.39	83.22	87.7	105.36	98.8	89.51	100.6	97.41	144.21	105.01	99.75	175.51	129.24	91.48	177.56	100.2	132.24	125.53	154.5	121.31	100.64	127.27	67.55	83.3	133.87	145.61	116.43	129.7	100.6	93.01	92.55
NCSTN	5796.79	2083.26	2925.26	4787.58	2864.49	1917.6	3209.89	5092.74	2636.19	3621.6	6313.52	2726.97	6376.4	4083.67	5362.07	3153.1	2952.31	1714.75	6696.47	1691.98	4470.86	3961.12	7164.76	4931.39	2118.14	4536.48	4436.09	5194.93	2193.7	3150.58	5002.68	2514.76	4953.03	6824.1	4475.02	3297.68	2644.46	2692.04	5070.76	2570.61	2100.11	2084.85	7262.11	5006.49	4654.62	3969.03	2048.68	2631.58	3041.76
NDC80	306.05	201.11	138.1	205.4	156.9	290.18	297.19	154.96	298.2	489.1	353.92	157.88	228.86	302.97	174.91	212.3	128.62	344.29	194.48	132.25	212.89	266.12	275.62	167.72	251.85	489.11	197.93	192.27	383.13	181.77	432.26	211.82	313.54	149.61	165.41	160.79	409.04	350.16	324.37	235.22	120.75	118.05	164.19	214.66	172.06	273.92	147.68	131.44	200.73
NDE1	330.33	205.78	235.95	263.24	196.97	339.18	454.93	302.85	225.44	373.81	413.07	249.21	360.46	400.81	288.66	556.16	227.94	468.39	260.95	227.71	257.22	196.9	307.31	272.62	402.76	384.99	361.5	288.41	298.77	209.17	237.3	331.99	185.64	427.46	185.41	250.15	360.12	469	278.05	278.92	255.32	207.52	225.55	255.85	298.96	354.77	203.05	223.64	312.21
NDRG1	2151.1	3637.57	1851.91	2323.48	19863.5	2647.73	2160	1773.24	4091	1619.96	2685.69	3940.31	3193.04	3424.67	2216.38	3411.09	3448.41	2872.73	1455.08	2460.52	530.93	14198.1	2664.01	4725.3	1654.36	3556.77	1124.31	3853.52	2413.34	973.28	1668.94	8677.68	4382.41	7711.58	1313.92	3406.62	2940.88	4363.84	1306.87	4002.67	679.91	3093.87	10757.7	360.3	4726.26	2425.73	1862.57	1069.33	2260.72
NDRG3	203.84	205.22	181.17	188.76	220.85	165.88	174.38	221.16	169.23	215.14	139.56	160.41	187.09	178.99	194.76	410.87	187.65	222.45	212.62	139.25	187.92	219.7	214.42	172.63	171.52	155.62	165.18	177.29	183.54	252.6	248.25	311.46	219.7	250.09	210.24	140.47	169.96	166.02	164.29	156.61	156.06	125.05	133.1	188.3	179.25	208.97	173.28	151.32	178.37
NDST1	287.42	582.12	429.07	271.47	1597.65	268.75	451.53	367.41	726.6	478.07	341.48	271.68	329.97	307.02	316.29	626.46	313.54	356.41	450.54	274.23	832.29	418.07	634.73	521.41	223.18	269.01	277.07	216.94	389.6	149.06	473.38	688.83	315.62	807	278.62	228.95	490.5	386.1	247.49	255.75	256.64	368.17	620.27	422.46	474.15	590.22	159.8	268.38	262.77
NDUFA4	11887.7	17498.2	11636.9	15615.1	9015.16	7852.13	9696.47	9650.64	19988.3	11261.6	11281.3	12140.7	6562.79	16727.1	7842.19	10281.2	12383.3	7035	11551.5	11320.2	17795.2	13306.3	13156	7996.21	16462.2	15332	10453.3	21299.2	16283.7	15574.5	24919.5	11168	14249.6	8370.58	17819	10682.6	13428.3	14265.6	11324.6	9091.48	17062.9	16889.8	13266.7	10256.5	7757.85	10344.8	13393.4	13487	9925.79
NDUFA4L2	1136.46	30.81	450.47	385.69	406.31	174.12	770.41	104.81	254.11	103.46	3933.01	542.11	112.56	199.35	237.39	1.26	263.62	153.26	76.23	70.85	215.21	1356.23	228.92	261.5	190.07	257.78	458.46	309.35	186.64	187.41	212.96	433.51	5744.24	207.89	240.05	399.32	237.08	276.05	227.82	189.72	18.32	12.38	229.54	125.33	143.27	310.23	241.33	157.02	396.56
NDUFAB1	4284.55	2875.44	1736.58	3524.42	1968.08	2901.58	3254.4	3508.2	3146.37	3685.3	4076.78	4892.62	2645.79	5539.3	2769.48	8004.56	3466.14	3209.72	2856.12	5410.27	4475.83	3556.23	1927.63	2827.58	5560.85	3892.86	5609.68	6000.39	4845.56	5447.68	2595.35	2675.83	5207.48	1466.33	2804.56	4228.46	4196.9	4388.29	3978.7	4309.96	5622.38	5495.72	1701	2611.89	3032.48	2784.95	4054.28	3049.38	4666.08
NEB	1310.71	143.97	88.94	107.83	104.68	105.1	327.34	199.57	137.65	510.36	1835.25	116.04	112.1	1292.6	123.78	356.27	94.29	96.1	97.32	98.21	376.99	890.29	570.41	175.16	148.68	529.19	1412.3	170.29	125.85	83.85	93.82	1412.32	164.48	70.6	71.65	72.2	1344.35	360.85	545.11	173.01	18.36	28.9	75.75	131.22	52.77	58.09	58.28	154.47	115.19
NECAB3	448.32	296.72	180.34	362	322.02	130.22	245.07	247.72	498.65	275.02	353.54	152.2	268.29	199.98	214.3	694.54	252.26	172.8	197.46	227.42	242.51	257.98	438.95	170.26	193.97	296.54	224.93	402.36	307.02	325.46	253.8	226.08	242.59	466.84	188.17	234.61	223.03	361.1	341.26	332.22	92.3	200.1	271.24	149.75	347.49	180.1	213.93	133.58	246.78
NEDD4L	964.36	274.11	365.87	352.22	741.95	255.15	807.24	192.09	1346.55	1002.59	943.19	344.14	301.71	219.5	249.2	431.06	246.57	273.69	311.01	249.01	456.66	779.68	497.83	369.7	228.34	175.66	817.42	360.62	464.09	370.53	247.53	129.66	117.13	339.84	73.36	503.2	508.39	688.82	560.26	309.68	328.59	153.65	838.98	362.93	305.15	301.25	346.69	184.05	497.32
NEK2	549.7	247.3	168.48	324.46	224.04	552.85	1091.05	281.18	429.82	1367.78	720.8	362.17	927.17	1366.31	392.66	1997.41	145.44	850.83	566.97	203.25	382.66	445.54	1295.41	962.13	301.58	955.24	606.42	136.88	613.05	257.33	807.18	483.55	900.47	712.32	794.72	445.04	1048.04	679.89	1036.09	614.04	89.01	68.61	335.77	534.15	585.94	434	119.82	99.37	461.92
NEK4	159.8	139.41	132.83	151.94	159.72	112.1	107.99	134.27	129.9	115.3	155.45	126.61	125.94	128.14	117.11	141.23	121.42	119.31	110.86	97.48	130.12	124.58	118.31	114.72	134.99	140.57	116.92	116.63	123.68	135.36	136.66	123.93	156.9	112.24	126.73	124.91	135.6	133.41	104.8	122.61	114.35	99.43	122.81	130.9	136.98	133.14	112.62	124.62	116.98
NELFE	507.41	477.53	191.64	408.28	635.28	251.42	422.34	410.24	290.93	344.26	562.47	248.06	578.59	344.01	569.53	529.27	272.55	336.18	635.67	440.24	250.13	334.93	373.84	428.1	404.3	424.79	580.82	311.38	313.79	267.93	351.77	349.05	456.93	444.65	308.56	351.47	344.66	277.63	525.79	525.54	316.79	335.55	271.64	727.8	339.63	242.21	553.69	320.64	374.2
NEMP1	615.76	289.39	177.34	187.59	210.65	209.57	338.58	207.89	262.71	467.31	595.46	234.19	272.69	525.04	130.55	384.76	190.4	228.3	200.3	105.74	286.83	586.7	241.13	172.46	444.97	284.75	360.61	214.2	253.24	296.49	374.36	521.45	788.26	204.65	172.39	188.44	436.49	509.57	246.16	295.7	131.22	107.13	177.12	247.44	266.94	309.54	192.08	213.47	194.89
NEU1	731.07	1585.65	442.17	1401.21	1858.86	400.24	1238.08	1249.17	1092.71	1293.44	801.39	898.96	2551.19	793.77	1671.25	3005.16	538.65	398.95	2099.42	273.37	767.64	1817.34	1705.65	929.29	989.44	861.75	1096.26	1665.86	998.55	996.45	1344.09	4540.74	1436.47	1290.54	1490.17	616.2	874.7	803.83	1053.93	1266.4	412.04	584.04	1103	944.95	919	881.59	1568.1	680.51	1047.9
NEU3	116.53	108.65	112.03	118.1	112.71	104.58	107.68	112.61	105.68	93	105.75	102.24	100.59	101.18	102.17	105.94	104.92	105.65	101.42	108.76	93.57	95.75	108.07	91.44	107.34	94.84	89.49	102.2	100.32	114.99	113.13	109.74	105.17	107.94	102.8	106.99	97.73	112.28	114.06	95.87	101.13	90.11	96.25	115.09	106.15	110.24	105.73	90.13	97.66
NFE2L2	1169.31	1104.99	1271.65	1230.57	922.13	830.43	731.22	3052.36	695.34	822.42	1150.47	1085.66	945.58	1106.3	893.32	641.09	1951.55	653.88	971.91	805.14	865.99	619.99	625.6	602.27	1485.32	999.69	733.08	853.55	1160.9	2222.25	2203.63	653.67	2164.54	565.47	1210.54	1142.72	758.59	865	773.3	823.72	1177.43	872.35	1313.32	906.45	2464	1853.71	981.37	979.64	673.63
NFS1	189.98	177.51	145.09	166.75	208.88	132.57	140.98	245.78	127.91	196.47	135.44	148.21	153.05	151.95	118.18	169.4	199.92	132.29	143.61	110.85	181.58	144.77	134.12	201.01	162.63	127.16	217.46	160.75	139.83	291.55	131.75	138.53	177	154.69	150.09	148.83	180.99	201.81	160.18	131.76	128.76	103.2	138.04	156.07	154.35	171.55	135.73	105.77	138.43
NFYA	157.86	166.67	171.11	151.85	182.65	153.39	129.72	170.8	137.06	136.07	149.45	139.5	237.02	169.68	141.32	163.13	121.3	155.81	166.21	86.53	137.81	173.52	144.82	118.37	148.78	145.36	128.47	160.69	132.68	163.41	146.42	156.01	299.52	163.5	134.42	141.36	168.02	129.07	111.07	115.18	100.22	119.42	162.7	145.66	172.21	178.21	175.74	134.45	149.92
NKAP	111.75	126.61	112.54	140.11	129.98	133.79	151.19	210.06	145.23	166.12	138.6	126.55	114.18	150.17	141.98	160.9	156.32	143.34	146.27	98.24	106.75	105.59	117.59	119.91	120.12	178.88	152.51	124.84	165.35	172.46	164.49	141.45	171.04	111.55	123.89	87.37	167.2	181.41	140.51	173.34	120.5	155.59	105.86	113.66	107.68	124.23	150.46	104.05	88.77
NMB	282.77	302.44	221.03	176.03	270.68	318.14	164.78	177.78	93.83	201.53	459.74	167.41	226.09	145.05	128.48	199.61	254.88	275.36	183.49	100.35	122.3	160.56	168.18	213.9	111.73	156.19	307.37	233.9	153.69	286.28	163.25	240.79	188.7	287.67	265.94	141.65	139.27	121.57	196.43	157.77	208.06	103.48	269.29	259.3	279.5	184.12	147.12	140.71	100.42
NMD3	510.26	791.31	490	655.49	764.12	403.91	566.28	537.76	492.67	483.55	659.95	766.34	411.22	523.03	372.18	383.27	1043.2	425.1	509.84	415.33	566.94	455.8	287.59	453.53	631	457.96	671.51	583.14	592.2	877.81	714.38	388.7	973.68	286.58	794.42	693.65	604.19	563.33	407.39	526.85	980.48	725.23	339.83	533.57	480.94	567.3	895.38	408.2	825.85
NME1	6027.54	11075.7	6011.33	8529.56	2970.22	8446.12	3392.97	3315.27	6409.65	3467.01	4686.86	5483.61	4555.91	6513.04	5014.73	6360.25	5024.38	10843	3760.54	2110.87	5288.21	10121.4	11707.7	4438.4	6141.06	6543.78	6291.28	5435.79	5489.87	8553.42	8357.3	5454.39	6703.06	5237.2	10957.1	3293.57	6548.1	5545.61	8251.06	8217.61	4500.95	3254.31	4780.21	6420.35	4443.58	3107.44	6436.96	4245.46	13952.3
NMRAL1P1	313.12	88.22	73.46	143.85	100.47	92.99	106.76	69.8	68.36	79.03	239.86	50.76	342.43	67.36	251.2	81.7	72.11	122.24	150.94	78.69	234.52	156.42	68.09	74.46	89.12	104.91	140.42	54.86	110.67	195.92	142.14	216.8	90.26	85.52	134.37	60.97	118.99	127.11	138.1	187.92	112.86	114.84	149.42	600.69	232	128.35	66.19	120.95	129.08
NOMO3	155.06	126.81	109.61	127.37	108.21	127.4	103.05	171.72	116.45	99.08	129.4	128.75	121.08	89.33	84.97	113.06	130.97	120.9	90.44	88.7	140.63	108.07	98.9	84.93	161.55	115.64	118.29	101.1	131.97	175.49	87.74	113.74	201.21	85.42	97.76	110.6	151.1	158.52	109.25	117.14	104.07	85.12	84.92	114.2	91.84	113.31	100.57	89.19	92.96
NOTCH3	263.84	144.52	391.43	284.13	265.69	449.36	527.15	193.24	330.39	177.81	218.53	178.76	247.42	306.54	653.5	102.96	220.65	519.2	200.32	152.38	298.32	255.76	243.61	344.59	273.16	383.2	171.39	556.14	378.19	141.5	311.57	715.42	241.95	528.85	210.35	537.17	261.62	308.19	337.17	272.24	190.92	214.76	226.88	293.77	298.42	280.34	277.07	247.91	508.47
NPEPPS	126.43	149.38	105.82	159.5	117.2	111.21	124.62	103.12	128.75	126.44	119.18	103.84	104.68	113.71	97.6	129.44	156.7	134.55	109.85	100.62	113.35	132.03	106.76	94.18	131.81	137.65	97.22	106.09	123.33	138.88	92.96	114.18	167.18	100.75	132.76	104	136.21	134.45	117.16	136.95	95.75	89.21	95.82	105.98	113.12	127.27	114.02	98.81	113.01
NPHS1	93.18	110.47	94.7	92.35	100.98	89.61	112	115.53	99.93	101.55	113.42	72.64	83.36	83.39	97.93	80.17	83.07	87.38	85.97	93.67	88.94	92.86	103.24	79.79	75.28	102.89	86.74	87.47	91.15	107.48	87.12	112.5	104.08	79.62	117.47	93.37	88.32	90.99	88.28	96.24	84.11	86.63	93.63	82.98	87.64	92.32	96.95	88.9	90.3
NPLOC4	382	680.26	402.68	509.51	1340.87	486.94	654.44	547.71	663.71	536.35	402.9	404.58	556.4	399.54	498.9	620.5	406.32	555.08	526.42	375.48	522.67	1034.93	719.8	574.91	482.25	742.06	321.01	460.72	413.62	335.82	691.81	945.61	398.53	692.47	671.54	393.2	578.33	617.52	360.24	431.74	292.37	318.81	636.07	819.6	426.92	287.53	397.18	483.63	1057.57
NPR2	387.61	191.43	261.5	363.53	724.77	178.22	211.91	494.47	831.01	260.71	417.14	207.08	561.76	116.47	415.84	91.17	942.34	291.4	231.94	158.96	96.32	392.8	220.61	83.99	158.74	210.93	76.29	890.17	498.89	341.53	394.39	389.08	172.63	122.81	148.05	552.48	238.26	148.01	125.49	397.44	57.25	50.81	356.7	240.6	611.91	138.4	193.29	421.54	46.47
NQO1	365.3	55.83	55.73	1120.14	78.67	3992.1	545.19	939.03	56.55	449.23	1511.01	51.84	17523.8	192.57	5760.73	99.53	983.81	6982.16	452.94	44.08	5121.9	36.55	26.15	12935.5	130.32	7453.31	100.26	408.7	6661.81	86.42	93.03	217.61	165.66	143.05	7259.9	85.87	369.44	345.15	466.91	287.17	299.25	307.13	530.78	15228.9	14218.3	456.22	324.25	343.61	42.6
NR2C2AP	417.85	355.97	498.37	351.23	391.84	311.24	279.2	333.09	439.5	539.05	435.82	393.22	494.36	798.97	587.77	299.32	334.35	430.11	340.38	221.14	239.48	276.75	721.99	372.62	404.74	901.08	513.86	613	363.73	362.71	283.93	180.57	555.43	636.27	386.5	341.99	495.96	418.92	807.09	568.83	267.13	279.66	336.89	819.12	445.73	323.14	283.43	320.81	422.11
NRAS	167.68	438.83	183.79	347.59	398.72	256.36	169.94	216.38	472.08	260.34	171.49	527.26	249.5	315.59	196.23	321.4	171.68	203.51	199.2	89.96	192.5	334.28	286.56	110.96	269.57	218.71	727.63	427.67	221.66	401.33	327.85	376.16	216.32	155.76	291.95	220.92	228.11	250.67	442.73	328.11	179.09	117.26	177.93	559.15	178.75	239.81	210.43	162.73	180.22
NRCAM	347.66	389.62	100.84	143.69	113.61	122.58	95.11	109.94	120.22	114.32	333.89	126.18	93.47	142.62	253.6	128.24	94.84	96.64	72.23	85.79	103.9	246.61	145.32	110.05	105.69	115.79	110.63	110.7	113.71	99.13	213.09	129.52	167.59	96.96	622	235.6	160.22	313.95	79.14	281.61	52.54	65.61	570.7	170.88	221.8	87.32	82.41	84.08	114.57
NSMCE2	635.94	1254.14	478.67	1387.48	1081.94	476.61	466.83	458.29	282.69	685.98	577.33	403.44	877.34	503.4	541.15	491.68	594.09	371.08	972.13	168.41	208.95	709.61	527.57	737.62	315.47	743.04	1522.41	552.78	1191.79	609.24	685.85	585.05	497.87	950.12	1436.28	390.69	663.29	1172.27	477.97	1140.52	301.1	245.12	989.8	1077.5	613.01	385.57	370.66	303.82	568.94
NT5DC2	262.27	551.16	132.27	100.65	993.74	446.36	246.79	166.5	102.36	226.32	246.87	479.57	131.27	95.27	210.78	973.71	249.14	867.62	118.07	87.16	146.47	477.66	447.32	358.32	187.68	288.97	47.3	252.83	312.8	77.71	279.12	527.41	270.41	427.84	322.08	540.99	314.44	221.14	227.65	166.4	158.95	177.01	253.88	236.93	212.09	174.01	110.6	198.06	112.66
NUAK1	1058.42	887.48	1159.44	594.98	683.68	3087.01	1316.64	1012.63	1079.92	963.48	1112.64	922.85	827.28	954.74	808.35	775.69	851.98	5651.09	781.71	988.67	943.37	813.88	3338.9	882.48	1691.83	757.06	1004.29	406.79	850.41	800.03	545.99	2204.5	237.87	1434.32	646.19	483.56	1066.15	2438.13	411	889.84	548.21	975.9	644.27	382.4	828.33	877.05	443.71	470.55	1242.23
NUDCD1	138.82	145.08	136.65	122.14	162.13	150.5	123.94	154.11	172.59	148.44	147.62	118.25	195.93	133.79	141.39	186.26	125.16	144.65	187.09	93.47	85.34	107.95	120.01	151.88	146.88	136.22	230.46	117.29	165.34	158.43	160.36	117.04	164.7	222.82	147.89	176.05	145.25	193.47	136.09	214.32	124.63	107.84	234.85	145.93	166.46	116.22	120.05	108.39	113.6
NUDCD3	348.44	380.27	498.29	649.95	780.45	379.37	523.6	781.36	506.2	499.92	465.28	349.34	677.89	721.24	754.65	385.96	425.19	462.17	482.92	455.53	682.67	815.74	498.69	742.6	398.46	405.09	432.15	459.73	382.11	321.11	683.28	417.08	341.46	811.75	378.97	420.61	351.31	351.93	385.05	436.79	380.56	473.65	809.26	546.44	512.46	473.16	416.17	471.51	541.99
NUDT1	373.49	316.65	247.74	404.61	529.63	776.72	910.81	255.61	263.84	958.01	431.18	340.82	441.61	1417.61	421.63	861.26	182.6	1021.26	336.18	202.4	645.96	544.52	514.18	545.87	552.64	443.91	610.73	612.5	389.89	364.39	1998.64	480.02	309.17	494.72	495.63	346.16	756.82	791.08	524.96	411.02	240.77	253.51	390.46	437.84	417.38	403.28	313.69	232.09	423.92
NUDT21	405.92	313.5	402.33	325.73	557.09	464.63	225.17	343	281.15	274.63	251.91	367.54	260.65	546.47	213.04	367.31	498.92	394.16	229.43	169.17	346.83	515.49	215.02	224.47	675.39	298.78	297.42	249.09	262.57	446.34	315.44	514.58	399.92	205.99	279.21	377.03	343.47	350.18	324.97	350.57	273.68	230.91	165.15	253	379.77	281.78	329.54	213.98	268.7
NUF2	209.85	123.44	125.53	145.16	127.45	143.35	267.36	130.93	168.02	370.21	211.07	142.27	148.56	241.28	123.76	155.75	116.25	163.11	165.31	129.89	110.18	190.62	151.53	109.39	162.9	363.25	173.6	143.76	199.05	136.99	220.12	173.16	251.59	156.86	275.02	142.72	267.29	198.24	259.31	160.81	108.9	110.85	115.79	181.47	136.53	206.89	129.45	91.81	133.74
NUP133	576.54	553.38	646.39	1004.56	1242.52	493.67	905.09	1167.21	720.83	1082.46	492.83	625.53	1232.67	1077.22	942.35	1097.94	1005.05	605.09	712.26	331.1	986.62	770.39	635.78	1534.45	656.79	631.42	613.07	572.78	578.39	859.81	811.36	593.48	676.8	1646.62	749.74	721.56	764.33	570.6	1080.03	513.6	439.05	428.72	709.3	876.61	1043.72	667.13	478.36	442.3	270.81
NUP155	779.16	426.37	262.06	550.68	651.16	344.54	480.29	415.4	346.13	558.14	729.53	318.49	413.07	462.67	283.38	480.85	317.84	485.46	274.86	240.27	615.18	412.47	515.48	523.54	341.21	353.34	489.61	342.36	323.08	465.88	709.47	382.85	460.68	360	772.03	232.58	545.91	443.6	720.93	384.12	310.5	266.02	400.65	555.04	318.17	383.06	319.7	223.32	338.43
NUP205	1086.63	759.83	633.67	721.63	564.27	872.41	766.15	1126.55	685.39	760.49	1128.66	611.59	659.03	1715.72	490.74	824.64	480.8	912.58	699.6	285.86	517.84	1107.29	998.38	673.53	1034.73	876.65	796.74	691.13	666.84	578.17	739.2	962.88	1016.45	833.18	825.61	428.79	825.65	881.33	1332.08	756.42	567.57	510.51	381.25	756.13	708.96	670.65	496.75	477.68	448.32
NUP37	1392.94	1104.27	629.37	1075.98	1001.03	1115.73	786.13	914.68	653.88	1028.32	951.76	872.7	599.78	789.42	548.43	788.46	648.32	1020.95	635.64	186.4	485.65	462.98	588.16	764.16	668.42	1340.48	950.82	696.45	742.42	977.42	793.02	832.39	871.63	589.8	1370.08	726.29	1088.37	996.51	739.47	567.43	535.16	425.19	571.7	592.88	601.76	809.94	360.84	422.23	388.88
NUP43	164.87	139.67	156.14	138.26	140.92	101.02	151.44	128.97	170.87	145.53	185.21	133.66	214.49	180.85	149.8	178.36	153.69	160.09	199.52	121.25	175.18	200.01	186.96	104.1	215.65	118.42	171.32	170.75	171.93	171.3	160.82	165.41	185.91	204.85	149.1	105.79	193.8	234.99	227.83	216.13	121.16	129.01	169.68	223.93	204.98	179.58	113.69	179.13	157.86
NUP62	3338.07	2054.84	2044.38	1509.9	1436.65	2743.15	1495.76	1889.3	787.3	1708.46	3021.6	1207.89	1789	1841.21	1294.67	859.18	1220	3234.25	1159.07	557.96	1374.96	756.1	1678.59	1434.76	2007.92	3328.62	1375.39	1607.96	1370.03	2886.9	2237.27	1174.52	2623.55	1859.43	1453.24	2239.94	1999.76	1784.64	1540.67	1742.93	963.01	954.16	1448.9	1608.17	1662.77	2125.64	770.38	1039.23	1131.83
NUPR1	1152.31	1446.01	278.23	718.06	954.36	509.44	764.74	541.2	3167.39	1086.57	1395.84	379.83	3083.73	3441.39	1375.95	8038.32	817.69	520	1790.82	771.75	506.07	8200.94	2536.63	827.71	2826.32	1548.48	1894.51	1982.39	2214.46	1311.81	762.5	5681.46	1200.59	901.14	539.66	1299.42	84.58	1161.57	980.72	2368.45	324.65	237.65	1406.28	3562.48	1521.47	750.43	1639.73	1945.59	3445.86
NUSAP1	2285.34	945.42	359.01	522.97	391.36	1256.95	1526.25	563.58	681.72	2077.96	1894.22	349.11	867.58	2084.51	403.9	922.99	215.95	1543.91	579.12	135.24	849.48	1307.94	1402.94	950.08	1063.8	2135.81	896.31	252.82	1064.13	314.38	1261.85	1754.48	1426.61	931.56	466.54	209.11	1243.18	1308.81	1072.67	886.23	188.06	166.35	461.88	416.02	452.17	1312.93	178.43	198.03	821.49
NVL	301.72	252.87	275.18	367.98	434.89	230.11	488.97	397.7	203.4	451.32	274.66	253.8	498.83	350.4	388.65	311.72	319.5	346.16	364.75	243.41	372.5	380.54	624.04	391.64	336.36	272.5	300.1	198	235.64	287.13	307.59	268.56	335.87	477.34	368.77	279.19	361.49	274.4	516.93	262.56	216.6	231.04	317.89	485.54	317.03	347.83	199.97	270.66	296.02
NXPH4	127.92	102.98	109.3	91.6	92.59	100.23	92.58	95.88	93.7	99.57	110.44	89.77	99.42	90.14	86.51	87.23	86.82	89.69	77.19	94.77	89.62	97.03	92.21	106.18	93.4	90.01	88.5	94.08	96.6	102.52	98.43	90.5	131.15	94.16	78.64	89.37	95.42	95.79	83.29	101.03	83.13	91.15	100.54	101.7	101.05	97.14	93.12	84.83	95.04
OGG1	371.56	315.01	165.3	387.66	326.61	165.37	389.17	287.06	242.04	618.2	245.99	191.19	204.3	309.32	231.51	202.08	208.86	229.36	177.98	155.76	233.62	251.53	513.61	206.97	530.88	166.6	287.26	354.79	201.14	632.76	300.77	429.37	298.71	375.99	252.29	272.57	251.36	241.06	453.72	260.05	154.97	272.42	182.6	321.34	242.69	282.03	179.98	118.42	256.21
OIP5	1112.76	529.96	174.52	229.74	203.84	440.33	418.94	198.18	366.5	572.64	959.97	232.13	319.05	852.17	173.47	368.36	131.34	524.92	274.14	119.36	340.81	592.62	239.63	240.47	700.39	810.8	472.87	271.05	502.93	217.67	706.12	671.26	559.17	298.49	235.8	162.86	402.57	382.06	396.04	396.36	200.35	106.99	218.44	220.64	200.89	389.38	166.81	112.63	239.08
OLFML2A	183.9	182.15	357.67	326.32	248.02	400.25	408.21	237.89	310.06	225.38	158.41	189.13	173.5	261.78	238.61	204.87	266.86	488.93	231.28	147.77	339.19	188.23	212.85	292.43	265.35	209.19	177.32	387.83	340.36	231.96	213.62	331.36	312.73	247.94	226.05	346.65	275.52	316.82	327.9	227.28	149.55	131.51	178.28	202.14	290.14	185.78	293.72	226.09	322.64
OLFML2B	219.31	114.95	171.32	183.59	173.42	349.71	517.79	94.67	157.05	145.22	173.53	132.35	120.74	148.52	219.56	144.8	139.12	426.26	124.13	84.06	101.2	165.89	137.05	193.85	103.6	168.82	121.24	199.81	285.09	121.7	167.42	373.78	135.65	111.44	442.33	269.03	148.72	164.9	146.37	165.04	135.45	131.41	142.42	140.52	149.12	151.52	144.2	141.24	240.5
OLMALINC	176.15	209.15	111.77	490.59	131.34	110.8	199.82	442.44	77.39	285.46	252.98	101.12	90.71	194.77	307.3	492.86	513.73	109.1	191.12	69.51	523.44	210.08	218.91	145.7	198.06	204.34	204.86	241.9	166.12	194.5	195.22	495.47	161.48	204.9	164.97	176.97	308.91	274.39	161.94	168.81	109.71	198.09	182.26	282.34	110.31	150.09	153.8	268.07	99.59
ONECUT2	1425.17	1305.95	1121.71	4327.65	1235.46	222.72	2148.22	982.2	2032.48	1863.93	1608.86	758.89	1064.88	678.27	1791.33	1528.54	847.63	410.24	1260.6	711.87	62.43	513.77	1692.77	1025.2	1240.01	298.09	1912.86	1636.42	689.06	1444.44	642.8	327.63	2029.79	1041.31	71.13	2803.96	1367.98	2147.43	1353.92	1816.42	597.78	325.81	1152.06	1486.11	1165.74	1270.67	821.96	234.52	485.68
OR13J1	112.33	100.63	94.75	92.59	95.01	99.72	92.89	88.87	91.05	85.37	94.13	85.13	90.17	80.96	91.6	101.28	86.48	101.43	92.37	96.09	91.6	86.12	91.54	95.24	90.53	83.61	82.7	91.11	94.17	102.36	95.95	91.62	86.68	99.54	89.31	97.35	80.09	95.04	79.44	91.82	88.73	93.98	92.94	93.89	92.21	87.01	89.18	97.43	92.17
ORC5	144.09	143	127.2	141.85	133.74	127.37	113.59	153.22	146.54	145.73	140.4	126.69	144.24	132.05	105.7	138.1	135.96	119.44	117.71	118.14	107.98	107.83	111.05	123.47	140.83	119.2	133.7	140	144.93	160.82	129.19	111.04	175.68	127.43	157.61	143.01	140.8	128.14	144.46	127.81	124.44	130.98	117.79	116.27	108.7	147.58	110.24	95.56	122.68
ORC6	143.63	110.48	123.57	121.65	132.47	159.17	130.4	131.22	148.88	136	127.3	137.7	124.16	243.84	113.39	206.76	116.88	162.73	120.72	105.07	112.52	171.04	151.97	132.34	154.85	143.15	116.11	134.43	128.87	92.47	139.65	179.13	169.42	109.24	130.58	113.38	133.46	151.56	165.53	159.18	113.07	114.52	131.02	113.94	121.6	108.78	129.1	106.73	122.21
OSBPL3	176.14	150.84	130.84	152.98	112.92	180.93	125.12	159.47	179.19	154.81	160.6	162.95	159.77	147.74	120.88	164.19	115.05	184.22	131.55	127.17	134.82	181.75	152.17	158.99	116.6	116.61	120.56	130.25	152.41	156.68	207.08	162.85	148.34	177.97	173.06	169.02	142.17	141.47	213.71	164.46	115.77	126.23	197.06	150.71	178.5	111.88	106.56	131.17	148.5
OTUB2	154.45	162.21	145.83	163.89	194.22	131.7	147.93	272.74	150.08	142.45	169.9	127.57	209.41	145.62	183	166.08	158.25	124.27	184.92	89.25	155.15	154.18	204.49	156.24	118.3	153.92	163.56	141.26	198.52	128.19	154.18	140.37	144.42	206.4	171.34	179.11	150.15	153.45	196.31	153.45	118.19	125.29	282.44	170.93	147.59	157.14	123.78	142.73	132.55
OTUD6B	365.62	418.91	314.44	533.89	304.45	364.9	273.02	453.09	363.49	296.46	377.9	303.92	487.4	328.64	288.51	277.34	348.44	300.61	527.06	190.12	116.28	177.99	367.8	505.56	267.37	202.25	863.64	430.53	388.29	357.76	347.73	194.52	622.19	468	462.02	332.41	437.76	653.86	300.41	840.24	270.09	178.01	643.03	391.26	533.38	201.27	201.84	188.23	300.54
OXLD1	1178.6	1778.02	799.37	1650.83	2569.08	1052.56	1567.92	1925	1116.99	1835.55	1178.15	833.24	929.21	1440.03	1280.05	1607.2	1229.46	1054.61	873.31	720.19	565.47	1571.26	2484.8	1245.81	914.43	2429.57	1687.02	1229.2	857.63	1418.28	1905.64	1039.6	1151.93	1043.88	2121.73	1384.71	1080.55	2095.01	1198.87	1242.29	786.78	883.41	953.02	2233.26	1515.71	847.62	1110.59	913.43	3355.09
P2RY2	109.83	93.82	92.59	131.3	94.44	92.33	92.89	105.49	122.9	101.21	106.99	109.31	101.24	91.43	92.99	121.55	141.11	103.5	102.52	87.76	111.72	119.82	114.29	76.21	116.32	98.06	100.7	116.41	110.28	97.14	132.08	111.73	102.36	89.71	102.69	113.71	90.53	82.38	103.82	107.37	93.57	91.59	104.35	115	101.7	98.45	82.21	104.99	93.82
P3H4	229.95	139.43	176.93	216.9	261.09	573.47	217.02	308.91	277.85	180.51	354.27	219.91	193.36	250.06	211.12	314.04	171.29	710.66	172.17	133.31	185.26	189.28	174.57	368.68	201.6	325.46	500.22	339.6	208.01	169.98	201.67	284.9	368.83	244.44	223.05	173.41	208.66	212.2	204.84	183.19	166.22	222.19	243.23	190.52	241.35	224.21	239.81	247.46	387.89
P4HA2	774.91	646.14	324.76	2015.09	539.7	1285.1	531.26	292.74	702.99	477.33	734.3	361.02	368.68	652.51	347.54	727.97	487.36	1120.08	313.57	267.9	279.46	806.49	693.04	1031.3	555.52	304.63	857	404.01	559.9	562.11	563.8	312.75	478.81	1433.28	786.23	266.39	233.62	198.46	685.6	744.37	396.6	377.64	646.05	883.82	688.65	439.7	292.34	347.26	348.18
PABPC3	123.94	230.64	137.24	259.23	336.05	172.95	152.66	209.99	233.95	209.47	166.22	259.84	313.69	180	141.23	190.37	235.45	223.87	465.61	124.93	154.19	146.59	189.47	198.82	183.19	162.72	504.19	186.61	242.35	229.05	255.84	167.57	248.5	347.85	196	195	202.54	213.2	223.97	507.45	164.1	168.99	293.98	207.71	348.49	125.17	165.63	146.99	180.11
PAFAH1B3	1241.47	357.08	452.56	196.24	790.03	1433.48	1581.14	331.54	1080.64	1917.09	1535.74	304.66	123.46	1940.19	238.26	822.09	100.61	1638.77	588.55	180.6	330.82	440.11	2678.37	809.62	134.07	218.73	1085.15	15.24	901.81	420.28	98.86	1097.55	848.72	1517.34	1883.11	453.44	741.44	550.78	341.73	563.5	306.59	314.51	1168.35	745.65	463.33	1219.31	150.24	436.97	107.43
PAGE2B	66.56	55.23	70.86	67.38	67.85	70.48	91.94	71.24	73.61	74.28	54.91	834.09	47.47	20843	64.24	75.97	71.54	79.4	60.04	72.87	325.55	315.19	306.91	291.91	309.62	315.49	346.91	312.85	303.14	333.36	299.5	309.73	308.7	316.52	300.66	18943.1	181.96	187.19	191.19	209.92	177.91	181.84	201.57	179.16	199.87	10486.8	297.28	219.85	76.87
PALLD	1421.04	431.4	620.84	2211.55	643.98	3212.8	600.84	256	978.78	746.66	1574.66	897.24	2008.78	216.49	1365.58	377.22	326.36	3174.49	1016.36	404.06	467.16	523.68	1214.11	413.46	346.29	1540.22	798.97	512.28	1389.44	2589.42	1149.39	998.32	651.72	516.79	1880.85	773.01	463.79	862.45	559.82	2695.68	1220.16	463.27	1124.85	1939.21	1622.46	744.47	311.81	833.05	237.98
PALM	124.51	115.54	128	148.33	122	134.54	123.93	133.15	120.28	157.74	123.8	124.32	123.32	127.21	134.87	129.93	132.48	126.24	124.15	130.56	162.95	128.73	127.44	150.89	150.07	115.09	135.07	141.22	124.09	142.6	117.07	113.61	131.72	128.42	120.14	140.17	117.43	108.35	133.72	116.88	122.44	163.37	131.06	117.57	121.57	120.39	127.3	129.14	111.04
PAPLN	158.67	516.66	98.24	127.2	120.16	302.85	139.57	81.86	154.8	116.13	197.86	205.6	78.95	126.21	147.42	162.96	83.74	233.4	127.44	116.83	92.92	226.53	305.21	131.59	319.09	236.39	351.82	93.88	380.34	91.42	129.68	666.49	935.39	136.25	200	110.47	706.31	342.15	156.19	165.34	129.59	46.7	40.82	83.69	143	381.65	86.89	262.03	615.9
PAPSS1	457.74	334.93	408.8	406.69	455.54	898.05	650.71	493.32	259.26	810.79	367.01	403.66	318.15	1702.84	454.88	600.68	601.87	1077.13	427	170.95	583.77	695.73	347.31	397.93	838.88	446.84	1376.11	577.62	485.81	450.85	277.61	640.62	124.5	493.44	323.38	632.83	444.71	279.29	321.22	538.03	328.69	294.18	280.33	674.61	430.3	1028.45	358.89	433.67	393.17
PAQR4	1390.07	190.96	203.3	299.13	143.78	553.72	274.29	258.06	264.65	335.31	1193.89	256.74	266.56	826.96	216.28	1243.28	171.5	491.72	244.19	164.34	163.12	407.1	1044.17	96.13	563.3	985.03	694.45	246.39	699.04	97.95	183.15	477.88	1029.84	453.29	139.38	301.64	1033.73	834.51	706.19	345.53	265.21	127.99	170.72	191.79	235.57	165.59	97.68	152	260.07
PARP12	488.07	1035.16	901.52	683	1098.68	843.56	518.99	1750.67	1369.71	327.45	538.44	435.97	1977.42	597.21	1172.05	548.17	443.81	976.04	1775.63	628.81	544.12	653.35	1688.7	2059.95	421.27	790.11	629.72	684.19	627.85	327.87	884.57	1128.93	618.39	1224.39	630.04	499.58	568.24	395.15	1604.73	824.71	763.01	546.85	1270.64	1328.68	1580.92	610.2	588.33	813.78	938.66
PARP2	266.07	210.46	201.53	175.32	204.17	153.61	269.22	291.59	206.24	224.08	260.6	140.78	144.21	368.12	176.36	201.44	190.73	161.27	162.33	122.65	198.1	276.5	263.8	167.52	235.66	270.47	235.64	209.9	202.88	210.43	322.28	213.17	178.3	217.08	169.62	171.19	276.94	251	286.2	208.27	114.67	122.02	178.79	232.71	155.58	221.5	189.11	171.41	221.21
PARPBP	331.78	230.51	147.49	166.8	198.95	384.45	404.71	225.13	288.14	590.39	316.94	210.51	206.76	754.42	145.53	301.78	149.86	482.38	179	90.76	136.99	279.74	319.63	322.94	316.4	647.66	271.11	266.72	282.75	178.36	455.98	390.87	447.41	211.91	290.17	223.48	474.76	428.34	232.85	250.46	114.77	116.07	172.23	180.1	284.34	244.14	86.14	122.69	205.69
PARVB	124.18	97.8	102.18	192.28	110.98	126.96	107.81	129.36	98.1	107.14	132	100.58	110.65	93.09	124.48	108.87	194.37	98.35	94.2	95.42	101.34	124.78	101.97	112.11	101.91	105.14	100.54	101.8	107.46	134.45	109.24	103.62	136.05	101.51	108.59	125.77	106.92	104.2	107.61	97.1	99.9	91.15	120.91	125.31	116.01	100.9	94.96	88.92	113.75
PATE3	168.81	186.53	127.94	141.45	136.76	118.17	123.41	133.55	118.64	132.89	137.45	120.59	106.53	136.68	97.8	115.23	156.63	136.49	101.01	102.92	110.24	143.56	113.26	117.6	142.3	131.17	154.68	113.89	126.07	152.27	126.76	161.33	158.87	107.9	159.73	130.51	144.87	157.55	119.42	141.78	150.12	129.77	103.63	104.56	125.12	112.23	112.97	102.57	121.51
PBDC1	610.81	918.9	840.14	918.47	426.03	926.91	696.84	758.34	915.49	517.1	504.57	958.02	787.32	758.66	912.37	874.23	1160.42	843.57	773.79	628.91	446.82	611.34	512.13	1033.82	652.23	1113.12	812.56	525.15	725.87	847.63	1067.52	1017.37	1069.48	1233.12	550.92	1130.8	1240.36	1215.6	1114.7	911.35	1005.29	481.08	523.79	830.84	574.11	553.05	627.88	702.36	565.27
PBK	289.61	264.9	181.34	277.29	111.31	344.28	559.76	190.24	1397.69	694.55	304.58	160.34	381.71	566.32	157.52	419.01	125.78	360.63	152.11	100.47	113.18	298.74	497.35	388.67	246.73	423.29	145.91	60.68	295.43	214.52	1045.67	790.86	575.48	219.96	492.57	455.46	288.57	241.81	1163.83	269.39	154.55	145.17	228.71	218.64	259.27	227.48	195.81	168.79	268.39
PCDH9	113.66	109.26	114.57	111.71	98.68	104.62	131.2	94.5	98.71	106.95	107.13	105.82	100.88	122.57	105.61	116.89	112.45	104.07	121.71	97.37	95.54	103.03	107.58	90.87	94.65	110.57	114.96	112.05	110.05	111.2	96.32	107.36	86.77	100.67	103.32	95.88	100.96	103.8	115.55	97.44	99.88	97.59	105.76	94.92	95.51	117.44	100.5	101.99	118.52
PCNA	3099.67	375.33	770.1	777.77	514.97	1107.05	1082.98	1912.95	853.37	1784.5	3566.59	1144	745.42	2250.78	761.5	3191.9	1079.15	1428.49	865.08	431.17	582.06	939.36	1190.1	601.92	1592.47	3084.26	1865.42	824.82	2447.59	1447.25	1896.25	1986.18	4319.01	1095.42	989.12	917.73	4002.39	2459.09	1463.82	943.38	837.95	692.43	713.25	777.11	796.36	1659	764.29	600.32	661.15
PDCD2	250.9	285.67	264.87	475.73	633.57	455.47	181.09	176.49	443.67	190.83	228.55	244.48	272.25	331.94	161.85	469.86	259	319.03	235.35	151.37	251.47	397.06	257.4	200.28	237	239.53	376.29	314.53	227.81	520.24	380.05	870.17	275.14	272.28	450.43	216.47	318.53	294.14	343.17	230.99	200.25	188.58	249.68	315.04	324.42	254.56	189.57	234.13	193.9
PDDC1	127.57	171.46	137.81	134.73	215.51	132.52	153.78	105.36	156.43	176.31	131.33	137.6	152.96	131.01	119.81	210.21	130.47	162.3	130.58	160.58	118.71	128.54	135.44	134.83	125.43	161.57	157.86	116.8	132.5	128.74	178.03	240.09	140	143.61	117.31	137.82	141.81	164.27	195.1	161.53	136.86	111.59	128.71	155.45	130.95	109.68	118.49	127.46	132.53
PDE4DIP	242.46	136.65	116.99	110.02	96.06	98.14	96.86	127.88	94.56	132.62	160.96	105.13	87.97	139.67	85.09	99.25	126.53	82.8	107.02	93.77	108.08	109.29	119.83	82.05	108	132.6	125.48	91.18	102.68	216.48	106.17	105.22	130.37	82.95	105.09	108.96	154.99	199.63	90.81	87.04	92.28	94.21	103.1	117.36	100	157.35	114.13	99.23	93.95
PDGFA	424.85	152.8	376.39	110.5	120.7	189.33	149.47	247.97	139.68	107.4	572.91	153.54	229.45	173.42	181.59	117.65	96.33	334.74	250.59	174.04	434.15	325.25	197.29	464.63	292.37	202.59	199.24	137.28	247.07	119.08	114.12	185.38	150.86	802.02	143.58	132.87	153.08	119.64	140.38	195.38	342.25	106.8	249.61	323.89	449.72	245.92	151.95	147.32	275.56
PDLIM5	220.06	135.06	163.68	144.55	155.62	122.65	200.8	159.71	120.32	251.49	164.49	150.82	117.26	195.11	105.57	152.17	171.18	134.24	124.23	88.7	247.5	119.95	153.78	109.13	160.54	156.81	309	113.61	154.53	187.62	116.29	119.4	229.46	119.88	134.44	124.41	228.4	237.25	136.95	142.56	121.93	113.22	126.18	153.89	127.88	271.8	157.31	160.06	141.78
PDPK1	396.16	241.93	156.75	464.26	154.11	134.47	156.76	532.81	148.24	163.94	282.37	190.47	198.33	172.57	173.94	287.01	618.3	153.69	202.53	99.65	423.21	169.81	125.14	124.04	337.56	209.32	312.39	226.17	217.74	388.36	195.5	116.12	576.91	240.99	126.02	262.05	317.31	301.88	316.62	257.75	97.22	116.43	139.17	197.78	186.8	200.19	101.57	104.39	119.88
PDSS1	256.24	214.29	205.86	175.27	213.83	146.66	128.56	175.86	386.51	203.21	216.06	159.39	198.36	275.32	119.03	190.45	141.57	158.28	274.27	199.6	209.11	192.03	182.95	219.51	218.12	174.26	328.5	378.56	215.7	178.89	195.66	242.82	363	271.2	248.72	139.88	211.88	161.08	355.55	242.92	151.98	141.07	190.13	204.47	171.08	200.99	140.65	127.74	154.24
PDXK	581.16	795.26	390.34	530.45	1827.42	1366.14	787.31	1775.2	1603.54	590.34	724.96	651.05	971.59	241.44	621.55	1297.65	1665.09	1791.19	453.45	486.74	1237.69	949.64	486.88	896.1	521.57	564.07	324.66	732.17	792.51	389.2	1192.12	2141.87	1756.74	921.66	509.77	389.12	963.89	637.71	600.94	615.68	168.23	854.11	949.62	330.14	596.98	629.56	312.87	506.08	297.14
PDZK1IP1	738.3	125.75	8.18	305.08	32.31	265.05	549.9	23.92	15.05	684.68	695.85	42.88	1120.79	10.58	360.42	22.57	128.05	170.01	15.44	18.39	121.08	1348.66	115.47	156.23	379.24	124.99	742.41	76.75	1070.95	50.83	73.36	49.35	65.7	54.52	209.22	61.6	140.64	101.52	84.12	1550.99	131.8	113.61	74.55	968.66	417.35	99.92	61.17	98.14	550.08
PEA15	4597.34	1535.23	1708.82	2542.75	1608.78	4592.74	2514.76	1828.22	1340.38	2052.92	4537.44	1406.59	3011.57	2101.59	2393.69	2258.42	2295.43	5632.8	1749.92	877.31	1911.35	4520.63	4389.85	2965.99	1022.9	2809.82	1262.58	1769.78	1551.75	2025.72	1708.2	3175.65	3802.78	4932.53	1796.48	2437.51	1876.35	2002.68	2853.99	1670.19	1456.68	1523.02	3975.34	2055.6	2637.08	1748.67	1108.35	1556.37	1317.21
PEG10	423.27	517.81	1692.15	96.58	10601.3	7.67	708.15	2060.87	7896.5	2637.52	706.84	1837.63	114.1	1314.3	67.63	2204.38	63.53	52.02	751.34	51.65	685.21	1918.42	469.74	3434.27	335.95	303.64	418.53	930.32	687.69	1029.25	11394	609.14	316.72	10258.7	300.24	805.13	1215.95	331.21	1988.47	318.49	277.37	379.28	1709.84	1224.22	249.64	428.75	499.68	355.67	50.17
PFDN4	132.49	108.43	144.06	112.83	106.8	146.85	124.05	152.44	138.28	124.9	139.26	104.06	137.82	175.46	127.78	187.3	136.36	173.36	171.07	120.13	93.22	138.77	85.33	78.15	118.95	103.9	122.26	160.23	164.22	160.17	114.57	117.88	154.7	134.5	157.28	115.7	116.52	142.71	108.57	160.9	121.17	123.99	124.17	110.35	161.99	107.58	118.28	125.01	97.74
PFDN5	6001.85	5391.06	5950.16	5468.51	6910.12	7326.89	6922.66	5731.06	8002.14	6837.59	6426.85	6045.41	4539.44	7879.02	4941.48	6189.32	6541.82	5075.64	4145.27	5488.84	5240.6	5464.47	4618.93	3912.86	7990.03	5770.77	7082.25	5739.27	8383.06	6092.8	5790.41	5707.69	4743.65	3984.55	7607.78	6826.62	6505.34	7755.5	4906.67	5683.4	6690.93	7902.26	4095.9	4303.48	5053.98	5004.46	7469.07	6029.63	7294.39
PFDN6	806.96	870.48	492.07	1086.03	1081.05	501.02	829.04	921.08	750.42	970.15	801.67	612.89	1131.51	858.85	1385.77	879.23	585.78	551.92	1378.03	543.29	597.92	1077.06	832.41	636.4	696.61	757.17	1491.5	973.59	653.33	793.71	1192.74	716.91	753.99	816.03	796.49	482.41	930.22	698.79	1057.39	1013.01	609.89	734.11	515.95	1092.54	492.15	714.14	1216.77	605.9	573.38
PFKFB2	113.93	103.29	128.69	133.63	178.13	132.91	113.93	134.76	126	127.99	111.07	127.63	187.15	135.68	125.89	153.69	136.68	142.99	142.24	127.58	118.29	123.88	219.8	209.98	133.62	110.51	126.88	141.33	128.53	130.92	107.88	194.92	139.84	172.76	136.8	116.84	157.64	138.73	156.84	121.01	107.27	111.48	243.85	130	161.48	107.32	103.8	111.17	146.61
PFKFB4	194.96	166.99	82.37	133.39	252.8	404.26	310.03	360.4	245.07	285.32	220.49	1102.21	278.21	262.42	194.02	626.49	293.28	337.79	91.82	83.4	117.26	806.63	541.71	87.68	267.02	246.99	285.17	325.74	236.63	302.35	159.29	495.76	130.85	363.88	252.81	144.68	292.29	184.03	191.85	178.63	133.93	139.42	171.12	258.55	186.7	92.53	83.6	133.55	131.56
PFN4	161.37	129.13	112.08	175.96	160.85	141.93	203.45	158.83	185.04	175.97	179.82	144.31	135.53	194.02	170.04	234.7	125.57	160.86	120.31	159.32	122.47	216.06	216.03	122.92	151.5	244.34	186.08	162.62	151.25	163.19	186.68	161.47	140.31	137.71	125.62	116.45	190.35	155.12	149.3	153.35	140.26	144.9	128.85	238.56	173.35	147.23	169.31	121.17	212.65
PGAP1	167.77	127.95	138.58	127.7	135.8	136.25	145.78	191.27	128.37	139.46	196.37	133.38	139.29	144.85	118.24	156.84	145.52	142.16	117.75	118.16	143.92	161.06	172.94	118.97	165.67	120.97	160.32	134.17	132.42	118.91	132.5	126.96	143.35	119.9	148.64	125.91	145.62	135.02	177.76	117.84	104.69	128.47	130.24	152.6	112.42	141.78	156.72	129.01	106.45
PGGT1B	175.61	171.76	141.36	186.26	145.32	142.35	124.1	163.22	147.37	146.27	163.27	143.06	127.69	170.2	131.01	131.65	144.97	128.77	130.66	120.02	174.45	128.88	136.66	129.27	149.71	141.77	174.93	143.97	124.48	215.96	153.3	148.46	171.5	120.29	161.95	141.22	149.93	153.16	140.69	124.68	135.83	110.27	134.59	156.16	128.75	184.82	142.84	130.4	146.43
PGRMC1	17106	15710.1	11441.3	16064.4	3584.37	2589.89	17479.9	31482.3	22621.6	18790.5	12850.8	9291.05	7350.73	14561.4	12216.4	12622.3	20098.8	3497.72	13333.3	7323.61	11911.3	17826.3	8091.72	12236.6	21225.7	15703.9	15196.6	19769.7	18384	13381.1	7072.59	6027.18	3534.68	8699.16	2318.41	17744.9	27287.3	22869.1	8133.43	9747.17	14246.4	10547.2	10764.6	8376.26	10209.2	16188.2	16168.6	12750.1	10030.7
PHF19	229.8	107.08	82.89	100.75	105.62	170.17	160.55	118.4	115.23	171.13	210.57	97.92	141.81	125.3	96.4	110.29	99.14	173.19	105.88	92.42	109.53	122.6	329	104.12	108.66	217.81	144.42	103.88	131.8	112.93	126.69	169.42	138.35	135.63	132.28	110.81	160.74	147.06	172.64	94.57	79.91	78.82	109.49	105.21	108.64	142.05	103.89	81.61	95.17
PHF20L1	174.41	199.86	155.49	179.84	165.55	148.7	182.25	215.71	156.08	168.6	194.69	163.78	181.65	157.93	133.02	174.4	190.73	168.34	219.21	115.45	139.38	172.43	185.59	148.25	188.08	144.76	280.3	134.71	218.38	182.05	201.57	134.9	257.15	173.55	138.72	190.2	173.21	206.27	167.85	299.31	158.59	112.96	223.33	180.12	188.14	138.38	131.82	128.5	131.87
PHOSPHO2	248.6	166.24	233.85	195.63	221.23	156.89	224.02	232.42	148.89	313.95	194.23	156.76	146.97	202.64	128.36	207.5	163.41	149.39	173.87	192.61	173.95	184.1	150.4	243.55	187.79	181.17	236.34	157.59	156.41	315.81	155.12	146	247	135.31	242.55	191.72	168.24	218.27	244.4	155.51	170.13	180.61	132.64	194.08	305.78	238.85	119.47	154.4	147.1
PHYHIPL	122.49	294.35	229.36	444.92	395.72	105.63	121.31	423.34	270.48	163.1	106.88	245.71	221.27	120.72	190.68	152.91	595.98	94.56	91.07	63.8	104.69	157.9	359.86	88.34	121.01	137.53	181.94	99.6	154.11	540.32	359.8	171.18	244.66	151.85	138.02	467.37	210.52	179.4	279.41	215.94	85.75	108.06	188.13	122.51	78.35	144.39	105.35	108.82	97.81
PIAS3	163.07	141.23	167.79	194.79	152.3	185.98	137.88	171.7	199.11	121.8	174.09	109.59	236.77	195.88	187.6	139.06	149.95	211.1	152.3	82.55	117.09	168.79	195.11	110.35	104.75	150.33	165.33	141.96	157.75	162.66	201.61	138.91	119.32	224.6	237.48	152.33	135.2	156.66	190.08	122.55	112.89	107.48	273.02	162.67	147.04	147.46	119.95	130.2	91.09
PID1	1020.95	619.29	1129.95	691.66	420.08	294.05	350.18	168.3	492.51	492.69	671.37	431.82	213.76	269.43	265.41	309.65	527.73	354.4	300.43	347.05	785.46	281.77	375.68	470.8	983.85	446.27	593.03	405.68	577.17	904.2	317.43	372.72	318.65	468.28	751.31	945.24	189.3	241.66	500.87	449.04	938.1	704.78	391.3	281.17	512.85	442.94	906.37	703.87	661.44
PIEZO2	1071.38	341.85	463.89	564.41	333.3	403.02	426.37	401.11	518.35	463.43	1179.49	271.6	342.83	532.66	415.13	538.78	241.81	465.1	490.05	299.27	362.42	752.71	299.18	366.62	454.99	606.4	229.8	673.85	553.87	434.32	211.84	512.77	1023.46	596.85	318.21	181.14	584.78	814.85	517.09	436.07	188.22	343.16	418.69	706.31	606.53	725.78	425.24	172.21	437.09
PIGC	331	238.78	230.79	312.68	321.65	260.85	259.68	638.45	319.38	349.64	249.38	181.95	303.49	330.04	300.15	209.92	283.98	240.81	324.75	124.47	235.55	266.35	337.93	353.3	203.83	444.16	275.12	248.06	245.96	401.98	242.31	276.3	295.54	329.37	323.49	300.77	263.56	299.31	342.16	151.24	176.63	150.51	195.05	304.52	373.98	214.57	203.17	186.62	145.83
PIK3R2	1179.44	2555.49	1840.98	984.04	5670.7	1587.98	970.08	2079.2	5260.36	1065.65	1201.93	2348.63	3441.98	2039.28	1513.29	1887.85	1757.36	1881.07	2046.51	811.84	2011.44	3870.53	1779.14	1272.6	1514.24	2864.32	2127.31	2421.95	1496.88	614.4	1815.89	2939.16	3041.38	5243.65	1894.89	730.01	1094.8	580.33	3636.18	2268.68	1006.07	1287.2	4188.06	992.46	2601.07	1204.76	736.39	1786.07	1309.51
PIP4K2B	127.18	144.14	141.62	155.68	146.83	135.58	166.23	145.7	136.37	165.57	147.55	139.48	150.69	191.11	134.52	161.71	146.39	152.5	132.91	120.53	146.47	167.06	153.38	120.46	140.52	137.37	159.71	133.81	140.89	171.54	193.76	135.51	184.57	139.91	184.25	125.94	151.1	137.77	153.54	117.9	142.1	117.19	187.04	145.51	151.91	141.67	137.84	145.62	143.76
PIPSL	1184.55	901.51	252.71	1268.52	784.46	297.24	930.5	1226.09	395.28	864.48	728.07	405.02	486.53	216.43	366.73	403.97	928.57	309.02	507.11	131.26	759.33	428.34	397.76	544.15	713.53	1111.67	677.83	703.16	581.75	1552.73	313.14	303.88	830.82	304.15	1166.99	513.61	672.17	843.9	854.95	350.69	398	282.84	268.57	475.06	822.38	935.78	346.95	232.81	394.31
PIR	873.34	1028.32	266.48	1430.78	169.15	198.95	269.26	650.88	117.4	312.87	691.33	320.32	456.98	198.83	573.84	332.77	968.02	209.44	579.63	118.87	460.37	534.46	188.47	308.16	404.33	875.63	324.81	571.75	484.41	1190.39	549.64	459.58	330.37	121.56	822.32	656.52	337.41	347.57	380.82	703.72	270.53	135.37	247.75	665.62	418.09	371.66	497.35	194.95	364.79
PITX1	305.4	48.32	94.34	1444.32	177.47	954.33	55.77	62.27	2676.33	63.81	436.5	190.52	67.39	55.81	140.99	252.33	55.84	1159.81	523.37	32.26	136.05	278.9	1277.15	149.58	149.36	457.25	159.3	170.16	129.78	148.23	3148.47	1156.98	501.04	354.75	1067.36	176.9	537.95	361.03	1242.61	86.5	59.93	51.53	118.44	77.01	63.77	60.58	138.68	67.67	283.2
PJA1	261.22	207.03	201.78	317.12	191.5	273.28	192.42	195.86	231.47	215.09	220.71	157.74	180.39	220.87	153.99	254.08	111.59	246.27	135.2	129.56	188.45	216.26	168.09	112.58	208.84	289.96	217.58	161.36	167.92	188.81	197.41	214.2	306.79	139.05	200.71	282.41	219.34	206.3	231.73	146.88	137.89	135.84	150.74	176.71	180.35	163.91	126.22	155.01	150.46
PKDREJ	165.71	160.58	127.39	132.49	126.24	110.91	111.75	146.24	116.1	117.62	152.56	126.95	132.46	126.29	109.29	117.78	141.48	113.33	115.46	114.73	124.63	151.47	114.93	100	132.16	117.81	142.9	113.93	121.45	139.84	136.27	133.68	136	130.07	136.91	109.82	111.91	122.26	122.28	134.37	130.02	130.43	99.51	114.68	132.29	105.52	96.64	124.48	117.28
PKM	162.62	155.56	132.69	126.32	123.38	749.05	135.87	129.11	148.88	119.67	149.25	158.41	150.39	159.05	114.61	158.78	124.28	1001.21	118.06	98.05	94.22	395.28	296.5	90.77	113.34	184.15	95.05	146.09	128.5	125.29	163.68	784.55	252.25	95.24	276.35	102.38	170.96	145.09	108.3	111.37	95.89	102.66	122.09	123.17	71.34	124.82	81.23	124.55	108.94
PKMYT1	173.65	131.17	117.02	132.2	113.34	146.92	134.16	128	134.25	142.88	158.69	121.4	158.46	304.34	128.17	166.7	117.96	164.96	126.06	125.66	130.96	145.18	155.66	88.65	149.62	151.21	198.66	113.56	159.48	116.12	148.5	141.22	159.96	129.92	124.72	92.61	149.04	144.27	155	190.42	82.75	110.31	115.75	143.67	109.18	122.04	129.64	117.82	150.26
PKN1	340.19	206.95	239.86	304.95	399.06	288.41	329.82	285.25	633.47	263.2	271.25	186.28	353.97	147.9	251	287.56	200.13	254.35	277.09	214.57	214.92	434.86	426.97	183.16	249.26	171.59	276.91	238.61	249.2	193.19	197.6	440.66	212.63	526.94	318	237.85	254.09	262.61	421.4	536.42	205.82	220.5	362.19	225.26	309.51	193.22	250.44	229.6	254.51
PLA2G2A	286.63	252.24	11653	286.84	229.79	4833.67	3482.92	319.81	205.95	215.24	1042.31	36.51	15201.7	277.28	394.22	754.95	283.24	102.1	4907.69	296.38	600.83	1112.26	5964.22	981.28	553.82	660.96	331.27	353.92	1083.82	336.76	420.93	324.37	326.99	321.9	9291.76	344.52	4798.97	935.38	12958.2	282.33	1525.26	244.73	4522.4	421.79	1966.44	3477.97	316.55	1356.97	32.18
PLAG1	95.52	134.6	202.41	173.03	119.9	153.61	248.33	136.93	162.57	261.69	164.67	209.96	144.51	144.04	163.11	173.43	159.01	158.66	314.55	109.2	96.97	137.2	124.54	328.58	156.55	140.89	277.89	228.8	140.35	191.38	129.83	152.33	137.86	152.32	175.17	172.1	121.82	131.76	158.95	168.64	127.4	122.08	171.1	140.78	426.95	134.13	123.88	118.87	149.05
PLCB1	124.86	265.95	616.23	285.29	316.26	215.79	496.13	126.53	388.94	573.5	103.63	336.11	291.43	518.01	231.23	1084.45	102.87	214.3	576.19	120.89	198.85	201.21	124.72	457.15	367.42	484.59	1435.74	102.69	449.16	341.18	666.36	279.28	460.51	386.13	542.82	216.44	184.62	201.63	183.14	276.8	198.82	238.24	423.33	713.86	241.59	526.45	298.73	224.05	347.79
PLCG1	117.95	118.81	121.08	160.64	164.71	157.76	138.27	166.64	201.73	168.85	131.45	128.37	136.26	140.41	134.92	291.27	157.84	173	97.74	100.2	117.68	137.97	136.11	104.67	156.86	134.51	131.66	120.73	140.88	204.88	147.62	196.5	134.29	114.9	95.41	169.31	169.23	158.25	133.14	167.98	115.63	111.01	132.9	114.65	128.82	120.67	128.77	124.08	158.21
PLD3	156.52	128.22	142.97	146.81	104.97	106.62	150.3	152.98	119.05	173.37	147.28	114.98	125.6	114.9	116.9	104.18	146.09	104.44	97.65	102.23	123.41	100.48	98.7	119.77	123.49	138.25	122.97	104.75	118.8	208.14	142.23	100.78	143.89	110.95	119.64	124.11	138.02	122.25	106.56	143.5	103.47	115.78	102.84	91.65	99.34	121.91	97.38	111.51	115.95
PLEKHH1	123.23	127.96	144.92	118.62	163.4	134.54	251.29	212.9	126.68	233.64	163.23	161.04	171.03	149.48	147.38	257.62	101.9	122.07	96.15	115.42	171.56	153.64	193.03	102.28	101	156.34	171.25	105.57	126.96	122.45	170.73	238.56	145.4	308.24	130.96	158.01	119.87	118.08	316.04	156.62	124.64	107.47	203.32	179.62	218.09	150.03	126.37	154.04	126.25
PLK4	263.67	166.11	149.91	156.58	153.45	206.15	239.69	171.14	162.12	293.05	251	146.57	190.28	479.43	142.3	188.08	140.73	211.18	137.86	130.26	139.58	176.68	266.48	155.91	149.09	300.92	264.2	131.39	176.74	143.91	226.79	288.29	272.77	140.82	161.46	126.56	288.44	271.68	195.43	161.1	125.97	109.13	185.74	190.09	143.33	284.35	158.1	122.32	170.33
PLOD3	2523.16	1784.52	1761.4	2074.97	1294.31	1819.13	1181.41	2208.88	2630.18	1091	2567.13	1466.87	1787.26	2116.59	1485.92	878.59	787.75	1781.34	2081.45	807.1	2713.8	1951.68	3233.91	1975.37	1436.21	1815.32	3937.01	2569.67	1310.48	914.16	1010.3	2602.25	2279.78	3757.05	1848.1	1136.15	1340.1	1050.27	1512.84	2526.79	1028.91	1216.44	4142.23	2339.75	2276.68	1493.29	1194.21	1460.65	1134.38
PLP2	351.86	113.59	192.3	141.23	151.67	476.39	210.61	125.31	192.26	173.39	402.91	129.35	250.79	301.58	111.49	197.59	168.93	478.15	166.79	182.21	149.52	256.78	317.25	178.87	178.8	198.08	163.93	191.39	302.34	136.79	134.77	295.1	406.01	489.81	288.46	133.42	249.47	170.61	513.81	166.86	172.08	165.04	205.23	141.31	188.43	140.99	124.5	176.45	162.13
PLPP1	1407.42	244.55	3084.11	2319.64	806.39	529.38	1262.49	1648.19	1071.37	952.56	951.9	546.43	1586.02	123.6	1245.92	429.27	1249.88	172.83	377.54	405.42	918.28	1259.46	738.47	938.54	527.22	1375.85	605.95	973.92	768.41	2795.17	1152.34	391.33	269.92	499.71	2142.31	1658.36	1270.92	1491.56	1732.97	1224.55	593.06	316.9	948.53	36.03	1878.98	1337.73	2891.26	642.8	675.59
PLPPR1	111.94	133.43	102.4	475.18	159.89	104.58	89.85	230.44	103.45	108.82	112.14	122.43	111.59	109.04	113.59	97.8	470.29	94.01	111.97	94.52	115.73	100.53	86.64	122.18	113.55	108.38	114.09	99.86	110.48	426.21	115.44	104.43	104.85	92.8	103.07	292.51	115.68	82.45	85.53	155.95	78.66	76.33	94.13	108.23	120.15	106.11	106.29	82.52	89.97
PLS3	2148.6	1474.15	2046.04	1592.15	672.2	1289.05	866.74	1872.25	1183.4	535.58	1539.51	1180.59	685.72	516.81	790.27	1322.49	3253.35	1110.31	1841.45	724.06	1210.84	1142.73	589.64	1109.2	1526.61	3312.01	1014.2	1120.78	732.09	1171.3	797.32	1143.6	2737.62	536.21	2013.69	2166.29	2549.9	2201.34	2426.3	1386.77	1282.54	1345.19	498.63	768.3	867.3	976.37	966.52	557.21	593.68
PLVAP	196.22	182.73	1058.49	449.97	304.37	352.6	674.03	370.84	286.27	205.59	224.68	183.29	234.23	423.96	770.39	334.86	471.9	349.27	804.22	144.9	433.4	161.67	304.07	288.42	272.68	519.87	261.92	739.48	463.07	330.85	563.35	852.45	229.29	338.25	304.09	976.42	403.29	394.29	369.32	410.53	253.22	244.14	352.71	310.96	362.3	398.4	921.64	334.33	499.92
PLXNC1	193.81	123.98	133.1	102.9	126.77	113.42	145.52	107.52	140.05	166.72	158.9	109.1	104.72	110.32	121.5	135.58	112.81	116.76	100.32	112.21	117.59	161.9	112.62	104.87	129.83	172.87	128.5	107.89	132.11	107.41	101.52	139.45	98.21	115.19	107.63	110.77	126.55	134.56	100.84	107.32	94.23	102.04	95.69	134.53	105.76	130.18	106.55	101.18	106.77
PM20D2	318.3	152.21	244.83	126.22	112.95	191.95	171.02	169.48	174.68	189.85	431.6	178.05	115.51	189.6	145.51	208.05	159.74	161.2	170.44	139.6	123.34	184.12	136.61	165.89	197.26	217.65	240.3	180.83	224.86	198.49	172.09	156.16	379.06	219.77	165.51	110.23	232.97	226.51	234.98	222.79	204.67	100.82	110.97	148.98	288.17	180.58	140.57	90.71	135.99
PNN	577.32	786.75	660.44	400.91	684.11	568.45	1184.09	731.99	503.82	1184.11	542.08	491.68	503.4	915.26	669.09	733.96	411	519.57	494.47	897.69	450.24	384.57	678.83	654.27	577.49	459.75	636.11	407.02	485.83	644.72	498.14	1262	854.93	573.65	332.89	522.7	740.9	1056.92	844.04	586.88	371.67	397.62	590.69	1047.15	683.91	817.92	826.36	688.18	578.98
POC1A	579.99	486.75	233.31	435.13	729.69	406.97	802.13	370.39	443.99	825.75	618.01	308.74	469.67	1083.08	347.72	434.05	220.17	502.51	295.72	309.19	296.43	223.99	508.4	661.06	457.27	249.4	341.69	464.3	360.12	431.09	904.55	508.86	170.47	652.45	470.77	479.26	379.45	476.82	413.37	421.18	383.82	229.33	547.5	299.81	420.92	499.64	349.61	218.25	300.78
PODXL	538.96	517.23	903.18	595.49	401.41	1609.79	880.8	264.27	331.55	176.71	558.24	496.21	310.12	332.5	350.81	149.66	614.14	928.64	934.19	31.34	995.49	289.82	401.69	235.81	848.98	1229.62	232.65	875.02	1051.66	349.28	248.14	680.39	963.06	407.76	954.78	939.56	610.68	566.67	517.46	392.47	319.04	297.29	362.13	414.84	595.5	489.13	553.21	453.69	494.65
POGK	1065.96	1095.44	1796.21	2477.62	1307.98	1271.98	1297.08	2006.95	1435.22	1756.58	1079.33	1023.43	2110.56	1408.78	1686.74	866.75	568.34	1631.88	1626.95	656.12	1315.71	2391.19	3476.59	1273.87	1094.97	1718.58	1613.95	999.05	1069.93	1217.57	1186.56	1609.27	2261.51	1796.37	1898.22	1179.66	1791.39	1556.82	1907.66	1259.54	955.93	701.87	1148.66	2055.53	2575.89	1311.79	827.67	1063.41	706.61
POLA1	661.17	259.68	235.96	334.05	227.97	297.26	468.63	295.66	219.12	516	634.29	226.74	269.15	1018.55	276.54	798.76	223.38	303.06	257.01	153.8	245.33	374.53	874.96	349.96	322.67	502.09	261.99	234.75	256.03	184.88	518.21	626.59	606.48	393.31	204.95	262.32	726.67	574.42	474.22	307.93	172.41	132.45	222.56	181.97	275.5	351.32	184.2	181.35	225.5
POLA2	360.97	319.67	214.96	297.2	314.24	363.63	280.2	292.75	295.61	267	335.86	307.8	296.46	1110.97	358.94	327.15	224.87	384.92	419.91	157.93	252.49	286.31	719.48	311.09	196.69	621.43	488.09	326.76	234.26	186.02	406.11	349.11	399.25	362.12	260.66	431.14	679.42	647.33	235.57	312.62	182.81	177.29	259.48	434.76	209.19	275.52	156.55	221.47	366.43
POLD1	345.67	213.53	187.56	196.76	237.07	226.88	328.56	187.94	225.04	293.75	449.9	181.9	260.01	461.34	249.39	199.42	117.64	274.43	226.01	160.96	196.12	189.77	358.31	314.61	212.65	271.07	273.27	198.33	190.07	230.2	336.7	274.67	183.88	505.88	162.63	227.17	211.71	230.42	222.16	237.25	176.62	184.41	207.23	196.51	210.1	252.83	126.87	169.48	141.84
POLE2	594.94	336.11	259.51	261.6	202.3	165.47	489.02	273.42	263.48	557.13	478.17	224.24	211.35	538.34	180.11	334.17	214.13	155.8	190.06	159.08	428.56	324.71	584.67	367.98	607.35	593.47	501.54	305.88	266.85	321.09	238.63	321.63	282.12	294.02	207.22	175.5	567.6	414.19	423.96	186.85	130.69	138.79	208.79	305.79	212.06	282.88	306.84	138.82	190.83
POLQ	275.22	197.78	175.09	179.74	215.19	194.96	599.01	193.93	290.21	457.65	293.03	188.11	272.65	547.6	179.56	261.22	145.8	211.07	176.22	177.13	148.96	369.47	367.15	294.94	268.04	227.92	277.98	149.18	153.31	160.39	393.62	302.72	194.37	288.59	181.62	161.11	317.36	378.21	216.7	263.59	158.15	138.24	172.89	275.45	222.25	252.16	93.17	150.91	231.13
POLR3C	1383.26	729.47	568.04	1121.61	970.34	738.61	963.78	1318.2	1099.68	930.41	1264.24	733.39	1447.97	841.44	1447.2	717.1	754.29	839.45	1240.65	613.49	965.72	1066.17	958.04	1432.02	698.4	1135.72	770.12	727.85	939.04	910.93	935.52	604.18	929.53	1419.95	1699.94	553.78	737.13	875.6	1335.22	779.71	744.28	583.11	1374.34	1296.17	1124.02	1158.83	504.41	589.13	775.8
POMP	2718.17	4166.1	3405.87	6781.2	3157.6	5318.62	5224.81	2840.07	5031.7	5215.32	2597.17	4825.25	4915.25	6268.43	3454.17	9745.18	4102.68	4724.34	5310.7	3331.84	5046.95	6873.98	4899.6	3451.92	3772.57	7820.79	4128.24	6232.18	5442.5	5648.68	7584.19	13336.5	6974.22	2274.02	9532.11	3824.17	6029.21	5912.48	2322.66	5974.42	6597.37	5020.23	4395.79	2954.22	2851.14	2949.76	4360.15	4159.55	5522.85
POP1	137.34	146.36	121.2	128.62	163.38	125.56	111.16	153.33	105.89	116.8	129.7	117.68	128.06	124.13	116.98	126.74	111.62	146.24	136.2	110.43	110.19	125.34	142.09	101.96	121.4	144.71	154.29	105	114.31	121.61	146.96	123.08	137.84	108.95	134.49	112.58	144.53	164.87	135.11	145.43	104.66	97.93	123.34	149.55	120.54	106.86	104.24	106.92	103
POT1	194.23	166.55	131.94	156.84	130.16	126.88	108.43	168.84	143.97	137.09	135.91	126.9	147.55	148.08	111.58	117.46	149.33	130.79	101.69	115.19	143.75	139.24	131.25	113.51	138.86	123.03	144.88	137.49	122.28	191.53	113.81	123.1	154.95	120.42	137.54	136.71	145.33	141.63	139.59	108.2	115.08	119.89	118.96	131.17	119.72	129.15	127.11	116.5	122.1
PPIA	196.05	235.51	191.91	211.04	244.3	146.06	111.9	198.3	251.04	129.78	166	172.6	181.86	146.08	123.76	190.04	203.14	135.55	128.94	96.16	228.83	233.71	145.05	168.15	219.36	146.99	141.63	166.2	219.39	182.6	255.4	282.3	334.68	181.64	171.78	174.44	207.78	177.1	175.83	175.4	159.17	123.32	204.82	149.59	139.6	147.08	171.88	147.49	139.05
PPIAL4A	22963.2	21934.6	16621.9	19153.5	14330.7	14737.9	11920	19584.6	20203	11450.6	20703.1	12546.5	12323.4	20479.4	8503.72	9841.21	14215.4	14958.1	10535.6	5572.96	16474.6	22798.2	19677.7	11848.8	18226.9	23786.5	14312.4	18337.9	18705.4	16752.8	16378	18953.9	31320.5	8756.22	18076.2	12635.3	23924	14374	15846.7	16288.8	10470	8819.64	13905.7	18084	15008.5	13995.7	12203.4	9457.42	12139.5
PPM1E	376.18	254.32	117.34	127.63	127.9	118.87	438.53	126.92	128.4	342.68	243.11	129.24	144.08	114.26	119.45	182.28	114.31	135.45	131.37	71.69	114.17	122.71	398.11	127.09	109.47	388.7	253.45	209.99	97.96	214.01	132.79	365.26	607.77	114.34	194.41	81.56	551.36	287.19	534.22	123.31	90.22	100.3	173.32	112.87	293.71	250.9	185.18	126.58	224.73
PPM1G	139.24	126.07	122.07	129.88	129.5	125.22	118.76	129.54	118.48	105.97	115.49	108.43	102.6	112.7	106	104.68	128.25	119.64	122.5	101.02	100.24	118.87	105.51	103.53	116.44	122.12	113.28	128.1	113.81	123.34	105.11	117.01	125.42	112.44	119.9	129.75	122.25	118.31	102.85	115.92	127.41	94.05	104.11	106.87	112.64	115.52	99.75	101.14	124.78
PPOX	1041.73	446.47	364.15	660.58	723.71	301.99	846.99	650.95	747.43	933.51	892.59	343.74	629.28	559.95	880.03	712.17	524.47	358.75	575.99	424.19	623.28	610.39	911.76	810.01	432.01	590.01	523.87	775.35	397.86	545.28	528.7	405.89	319.1	928.57	432.51	535.24	632.7	682.41	1063.02	412.06	330.73	404.39	694.23	677.48	547.29	535.77	340.98	421.84	456.87
PPP1R9A	194.35	161.1	87.68	105.95	150.04	132.92	145.27	108.32	170.6	196.19	331.63	159.68	223.4	78	75.59	130.76	96.58	125.98	198.64	82.83	249.99	164.65	186.98	208.11	77.52	78.83	92.77	94.38	78.89	88.66	147.17	137.83	186.55	354.91	155.26	72.72	118.32	97.48	100.37	86.11	102.59	95.24	256.4	203.99	156.18	95.91	140.39	118.7	54.81
PPP2R5A	1628.42	2270.97	1971.49	1903.32	2566.33	501.19	2526.92	2312.43	1973.85	2260.14	1490.91	678.32	2876.73	1129.02	2336.45	1210.17	1426.78	466.5	2294.27	1210.28	2140.14	1590.55	2778.72	2594.23	1302.32	1198.03	1519.27	1171.19	1613.67	1442.1	1393.17	764.9	1299.83	2218.45	2703.15	1797.58	1779.55	1889.31	2123.72	1265.78	916.21	1106.16	2775.18	2921.39	2545.64	2177.47	1388.72	934.4	2033.07
PPP4R3B	1669.9	1601.45	959.53	795.27	1205.15	984.96	786.14	1201.61	973.86	781.61	1761.07	1009.66	1128.63	1047.74	909.99	655.04	1465.33	948.19	1890.28	1068.91	848.16	1007.27	647.29	810.8	1030.29	1086	970.55	894.82	1602.02	811.76	1231.71	693.12	1857.09	656.5	1907.13	824.74	1197.53	1145.91	833.83	900.28	964.43	1371.6	823.36	1201.34	2106.67	970.52	922.78	875.65	1057.75
PPP4R3CP	116.67	107.8	109.66	101.71	102.93	158.02	140.81	113.75	105.18	154.77	123.32	118.32	103.27	370.9	103.53	265.8	126.41	149.86	105.39	140.01	120.29	114.06	130.11	160.98	122.63	111.28	253.56	114	98.89	150.38	108.59	105.21	114.33	130.29	99.31	176.76	103.39	127.54	73.33	111.36	138.3	107.2	94.04	181	79.24	125.12	112.39	113.86	172.47
PPT1	2469.99	1649.83	2214.7	1029.16	3345.44	2628.06	2476.42	2483.41	709.18	2246.28	2587.49	1687.23	4121.9	2021.75	1410.55	3075.38	1278.58	2657.03	786.5	548.02	3534.37	3231.06	3222.21	1359.01	1494.26	3226.13	2544.72	2333.46	2293.64	2243.38	4690.38	7673.44	961.8	1536.01	2880.66	1635.41	2064.65	2177.03	3905.51	2916.93	1372.85	1752.96	1447.24	2211.65	1481.94	1772.31	1546.42	1720.08	1172.79
PQLC3	767.13	590.27	295.76	482.35	365.77	761	461.02	189.1	396.55	479.95	697.6	388.62	515.1	472.2	325.22	284.39	568.83	544.49	426.78	268.13	239.77	948.49	161.02	386.61	418.58	315.7	350.66	842.37	760.22	362.42	265.59	348.98	469.07	250.67	817.35	801.86	436.87	436.12	642.41	453.8	614.95	624.67	144.37	229.3	529.2	504.06	591.26	488.93	576.27
PRC1	1948.39	737.62	316.53	525.31	330.33	1225.89	1046.44	514.91	987.05	1137.3	1652.16	331.73	739.6	2181.5	382.66	712.77	206.55	1675.65	367.38	161.43	636.3	1576.91	1505.91	668.75	793.01	1545.5	435.2	302.45	578.19	300.53	1526.2	2004.53	1151.61	909.29	416.23	278.15	1600.21	1010.22	674.37	744.79	79.92	58.76	518.56	805.49	888.07	748.97	268.93	92.4	424.07
PRCC	403.42	182.93	187.42	189.02	225.84	170.15	168.96	205.22	195.52	164.93	305.8	148.68	221.52	219.82	202.56	176.63	186.29	167.77	206.72	153.36	225.65	181.94	294.93	187.61	180.78	230.14	270.83	170.08	177.68	273.8	193.09	200.8	272.35	220.04	248.13	174.14	208.98	180.79	246.14	163.9	137.69	128.01	247.99	198.61	266.06	226.17	148.87	124.23	185.13
PRELID1	734.92	1655.9	881.48	1647.14	2531.57	1085.12	903.01	595.33	921.84	863.53	693.61	716.81	1001.36	1172.77	1031.37	1128.6	611.64	994.51	711.29	817.62	1327.79	968.81	1386.65	853.54	1091.59	911.12	1373.01	691.32	1076.1	881.91	2023.6	1227.6	868.47	1552.95	1389.23	596.45	791.16	765.21	1300.94	1307.8	892.99	732.67	1413.28	1081.91	862.67	921.42	640.94	850.85	1156.83
PRIM1	870.07	328.38	192.78	454.37	324.34	246.59	505.72	358.59	318.59	741.02	537.96	328.86	203.14	462.94	201.96	317.87	321.75	233.75	338.47	148.85	366.16	367.25	364.72	428.35	460.68	616.12	406.63	202.15	374.07	594.63	369.27	324.13	1022.68	216.88	449.07	255.47	563.06	657.71	309.61	343.27	149.08	139.87	194.42	265.24	260.01	540.08	181.52	151.9	271.83
PRKAA2	95.87	112.47	97.58	147.03	91.57	106.32	110.32	98.01	109.96	116.58	97.99	101.8	98.84	94.08	126.82	111.28	87.18	83.03	122.91	81.42	106.24	83.72	134.77	97.56	93.96	89.65	111.13	99	92.94	136.35	103.24	96.47	110.65	104.93	99.81	126.01	118.58	99.18	92.09	123.04	90.28	91.88	100	135.39	90.01	92.8	83.23	108.43	114.51
PRKAB2	1068.32	1520.81	445.95	601.17	3147.25	238.68	848.39	873.03	1304.38	988.57	1059.62	566.68	1248.78	795.12	906.32	909.89	1009.2	205.61	770.13	374.01	792.03	409.84	652.91	1546.56	684.42	637.43	297.93	1689	765.63	634.66	717.81	155.7	1304.1	1041.05	652.32	1191.18	265.79	310.39	856.84	678.41	277.82	487.4	1686.97	1365.96	2210.94	1039.28	459.65	654.13	875.11
PRKCA	1556.77	478.13	364.48	696.81	712.68	928.53	973.07	2934.78	1473.15	989.82	1791.73	619.34	918.61	736.68	717.1	1267.76	2304.83	1029.93	629.01	432.58	1443.83	952.13	932.66	441.65	428.92	1141.24	355.54	1209.17	918.23	1027.27	2144.3	2041.95	2324.5	1350.49	770.37	802.08	1546.89	1401.07	1109.29	731.19	338.16	495.43	1222.05	1346.94	729.86	660.07	536.16	606.89	651.97
PRKDC	143.13	133.07	119.05	147.44	117.37	145.79	126.27	154.79	203.68	175.21	169.22	182.2	187.95	206.3	141.51	213.24	176.38	159.69	224.24	153.26	168.07	139.68	141.12	136.05	148.14	161.84	315.64	137.1	181.7	139.66	191.51	169.76	219.3	138.68	173.36	134.62	205.87	171.05	206.05	268.83	128.96	129.14	193.93	138.22	166.33	122.72	157.08	119.95	126.81
PRLR	139.22	93.34	101.49	102.1	106.75	76.18	93.07	77.46	98.36	97.62	131.1	92.24	89.4	91.01	86.84	140.73	107.53	88.62	87.17	90.2	161.73	110.06	97.63	89.53	89.98	118.82	121.59	117.51	109.09	113.04	95.94	115.3	78.33	87.39	97.09	92.28	85.48	87.13	75.25	90.79	76	120.8	113.28	101.87	95.39	99.89	84.61	91.16	97.56
PRMT3	691.59	618.63	549.44	575.82	305.36	586.77	339.21	840.88	590.61	646.87	767.37	745.98	633.4	1233.31	507.62	903.14	593.25	513.5	1017.28	152.02	520.2	527.11	579.56	590.16	390.51	659.52	705.98	1252.21	668.82	597.76	658.11	772.61	2439.38	682.14	808.46	567.61	913.82	850.92	672.94	860.78	346.21	219.96	818.56	817.78	1025.66	605.96	517.37	253.5	524.83
PRODH	4324.73	247.3	195.12	510.76	502.23	541.45	2254.77	290.72	480.42	1733.94	4206.22	178.04	1986.04	536.21	48.31	882.34	409.42	497.27	554.4	7468.31	105.27	3257.77	4906.43	192.38	1459.4	142.66	116.36	1399	3768.93	250.32	251.24	365.29	242.39	259.86	308.28	207.03	526.55	761.52	10480.6	255.6	633.14	636.79	239.1	239.98	319.65	429.17	310.83	498.09	2818.84
PRR11	174.8	163.97	121.92	118.63	112.56	166.62	164.87	104.17	125.42	206.56	161.37	122.77	129.3	161.81	95.27	191.68	103.81	319.98	107.49	98.95	141.61	229.16	196.58	93.04	143.2	196.4	147.07	74.59	141.28	120.14	214.35	155.09	207.95	142.23	166.9	110.6	147.84	126.14	141.73	104.23	88.5	81.94	111.79	114.07	114.84	122.22	99.72	100.48	110.15
PRR32	212.98	225.63	159.55	190.38	187.16	142.73	152.35	117.72	148.27	154.57	150.2	120.54	147.8	161.24	127.86	156.41	149.78	151.39	114.05	147.12	150.29	167.69	145.76	213.45	162.53	171.42	211.47	133.66	155.35	150.09	126.48	165.45	182.38	114.31	189.38	139.32	169.27	153.64	150.18	146.44	166.27	125.83	124.89	124.84	146.14	126.12	114.79	117.53	159.53
PRR7	125.97	163.46	245.03	120.84	184.12	169.99	84.54	133.6	123.85	108.21	164.12	122.41	160.01	101.73	119.79	98.39	94.89	175.46	150.8	72.82	106.76	146.98	118.74	127.41	152.26	108.49	287.14	115.15	180.83	111.33	143.54	189.91	143.55	236.71	145.08	136.62	116.65	102.99	109.8	204.75	129.54	118.94	176.7	275.6	161.79	118.07	112.79	125.5	133.83
PRTFDC1	290.44	185.93	136.54	138.11	99.77	191.93	143.32	169.38	225.27	165.47	294.5	199.2	130.07	189.08	136.92	345.19	130.58	215.57	98.42	213.07	141.28	228.11	113.69	172.77	142.12	229.73	171.55	154.74	162.35	199.41	201.11	181.37	106.67	121.83	142.48	133.23	270.24	307.06	282.11	114.39	152.57	125.81	131.85	197.43	168.91	122.04	123.18	134.48	136.5
PRUNE1	578.95	325.6	325.52	371.71	667.55	200.15	295.91	858.21	287.31	324.45	566.26	341.27	754.46	721.79	774.52	322.35	831.76	219.2	460.95	265.42	675.01	430.8	660.12	279.51	287.2	695.79	250.58	529.67	376.74	507.84	726.22	335.78	262.5	771.54	443.48	393.74	302.02	260.75	493.97	319.41	199.84	243.13	833.62	404.56	779.3	487.79	195.17	310.09	349.54
PSMA1	3252.36	3961.6	2102.36	3029.04	2873.04	3715.98	2531.51	2580.64	2871.75	3072.31	2321.4	2153.3	1549.71	2320.86	2106.86	2635.04	2808.05	3024.24	5005.1	1391.95	2807.69	2703.58	1884.18	2385.18	2398.58	5376.81	2839.46	2940.99	3282.02	3337.93	3298.48	3408.42	4276.75	1823.42	4073.09	2768.14	3998.17	3260.55	1919.23	2893.58	2421.55	1656.07	1822.38	3110.15	2213.41	2457.99	2303.51	1939.39	2605.92
PSMA3	1481.28	1898.2	1386.32	1597.07	1462.05	1348.31	1186.48	2434.61	1023.38	1405.97	1057.81	1388.19	1037.18	1599.69	1165.05	1003.36	1698.75	1123.38	2073.38	848.42	1637.72	1761.7	1097.7	1279.41	2327.99	2593.67	1470.31	1537.18	2044.41	2198.83	2480.07	1733.3	1902.56	722.89	1968.12	1088.33	1706.47	2276.62	2111.64	1521.07	1407.99	945.23	636.22	1940	1236.23	1780.75	1398.02	898	1142.15
PSMB4	7088.28	4517.1	2944.74	7403.87	4502.03	3065.05	4223.13	4851.81	3149.04	5257.37	6197.2	2733.9	5746.63	2029.57	5186.46	3688.28	5375.69	2791.76	6549.98	1859.81	4186.44	6458.49	5973.88	4771.53	3752.75	8696.86	4352.24	7418.69	3844.88	4657.94	5395.25	3321.89	4373.61	6029.09	6900.31	3813.33	3161.99	3166.31	4696.17	3079.56	2926.28	2519.86	7532.2	5404.44	5481.72	5066.09	2847.65	2844.22	2991.26
PSMC3IP	187.32	137.27	93.33	129.66	103.81	125.95	103.03	96.8	111.01	120.56	154.39	90.84	107.22	150.74	95.39	134.58	112.67	130.8	114.04	101.2	98.1	133.84	120.87	103.51	130.3	134.23	168.64	102.56	125.31	105.07	116.34	128.24	166.63	94.6	103.34	97.6	152.94	148.86	117.83	118.89	96.62	89.35	85.6	120.79	106.55	104.25	99.78	112.26	101.85
PSMC4	678.74	747.66	543.41	344.93	382.6	289.09	622.85	407.65	385.66	576.6	450.48	257.01	259.13	239.09	218.07	168.99	293.03	266.12	318.52	159.24	360.08	329.63	284.78	399.66	602.19	505.33	707.08	301.02	374.14	621.7	218.85	220.95	488.73	215.67	581.62	247.39	598.95	412.29	201.7	332.56	245.97	203.98	258	432.74	236.82	485.11	323.44	205.92	230.22
PSMD10	546.54	384.12	269.93	764.72	517.81	310.86	338.45	693.54	331.84	405.71	308.55	256.66	209.04	498.57	256.53	493.41	471.6	295.89	327.3	94.56	393.65	477.54	201.7	376.83	554.84	662.18	568.73	447.37	216.25	558.76	377.41	267.94	691.92	145.81	474.86	733.46	746.87	819.99	306.76	381.88	225.48	233.63	238.33	350.95	306.99	380.77	294.14	193.73	166.33
PSMD4	5779.69	3170.1	1470.74	6781.9	3691.5	1749.78	4313.69	4864.72	1885.32	4226.79	5148.39	1978.29	4533.13	2897.03	5570.83	2921.81	4034.26	1619.18	4908.45	1246.34	3319.11	5102.51	4817.21	3699.06	2407.68	5350.54	2889.54	4072.16	2421.29	4521.39	3842.97	2395.76	2536.71	6480.37	5005.79	3071.5	2319.09	2357.71	4145.09	2697.41	1535.68	1555.9	4692.45	5061.54	5591.65	3596.57	1138.49	1689.55	3128.83
PSPH	886	194.35	122.42	212.41	629.18	144.17	187.35	215.08	316.92	281.21	461.03	300.28	257.53	227.27	125.07	708.99	175.89	194.58	143.4	150.59	253.5	480.2	249.64	290.18	258.98	478.94	183.42	241.66	315.71	181.55	247.75	1125.97	349.79	261.62	194.13	189.02	208.91	173.74	181.21	201.03	138.08	144.14	190.97	107.9	252.87	153.06	186.46	123.76	118.54
PSRC1	139.06	118.68	129.49	136.42	142.82	140.76	185.74	138.16	154.16	188.04	135.89	154.07	117.95	194.87	135.95	150.19	125.11	132.52	127.48	117.24	117.39	153.4	133.06	111.78	136.47	154.67	136.9	124.1	128.21	122.63	130.75	166.64	168.42	164.79	149.7	131.82	152.1	127.26	129.39	124.9	131.44	105.8	126.66	135.63	137.82	138.02	113.28	136.03	113.4
PTCD1	863.4	1032.16	733.98	995.51	1026.35	349.2	740.35	1173.07	1193	953.94	689.03	546.28	1497.41	1142.32	1056.85	884.98	652.09	388.74	992.26	656.9	660.04	1152.02	1078.34	748.94	910.13	679.8	644.41	1586.45	660.15	648.91	722.24	1268.84	349.4	1238.57	920.28	726.7	545.03	553.02	1233.64	1023.74	542.76	535.33	1445.48	918.29	648.88	649.48	495.02	675.26	743.69
PTGFRN	250.19	179.46	135.76	331.95	108.53	489.88	261.58	525.74	265.21	230.36	388.56	285.77	225.36	256.93	333.15	184.38	113.49	405.06	436.77	201.97	333.18	371.08	674.32	221.17	150.86	262.65	388.06	129.08	197.64	223.35	293.5	255.51	437.01	243.96	349.4	285.44	392.61	247.29	241.84	268.53	225.66	156.63	374.99	422.39	227.32	323.19	140.5	238.16	273.68
PTGR1	5258.7	2416.23	2123.36	5384.92	191.61	1208.3	1380.78	1800.26	2483.53	2006.91	2813.88	2530.45	1488.58	3910.45	2412.67	211.4	7486.21	720.2	33.81	1234.84	3834.62	2038.56	588.24	300.82	1480.51	3438.68	529.91	1921.85	235.71	9397.68	588.32	6442.43	114.52	123.86	4883.08	3248.68	1441.59	1424.79	463.3	12003.1	4261.53	3450.78	148.2	3465.18	1446.76	2940.29	2947.52	1857.71	7937.93
PTH2R	747.49	46.28	38.8	53.04	53.57	38.99	409.09	55.44	1067.01	483.09	841.56	69.97	49.11	31.65	390.2	241.4	590.71	39.94	60.69	79.75	128.87	121.16	125.64	117.02	136.83	128.87	117.49	123.51	798.16	109.23	112.78	112.13	101.04	108.57	117.58	279.99	102.6	133.73	89.48	65.13	272.37	108.96	126.38	123.01	127.49	95.53	444.89	100.92	33.15
PTHLH	260.52	233.44	137.33	261.75	154.02	207.69	105.59	149.76	129.63	140.91	186.81	126.08	123.91	105.5	147.57	120.31	162.87	185.45	127.59	122.42	106.08	166.64	100.76	166.23	157.92	156.48	183.57	158.93	140.69	242.93	176.96	142.82	187.51	123.18	216.28	107.57	155.58	124.74	235.4	222.2	178.76	118.98	102.87	165.8	143.41	93.75	147.65	136.3	177.12
PTP4A3	183.08	152.69	150.04	190.63	237.39	171.11	164	183.41	225.83	147.19	178.49	160.1	174.98	156.33	137.11	163.13	176.97	149.06	187.43	127.1	155.03	221.04	121.97	166.14	118.68	197.84	145.96	178.83	141.98	143.47	257.64	155.11	251.96	177.53	208.22	134.36	142.69	135.67	132.83	157.64	152.34	145.63	232.55	132.76	193.06	155.61	151.07	162.25	141.57
PTPN14	219	165.77	126.91	261.17	202.09	338.29	231.13	217.02	170.11	344.03	269.85	144.22	263.36	126.93	126.45	256.04	129.12	550.7	126.24	108.92	144.58	402.49	282.7	196.19	98.9	165.44	107.98	113.1	158.89	262.34	376.41	221.15	186.2	213.44	178.81	125.62	362.07	319.35	155.75	116.09	111.52	112.89	101.28	194.56	230.84	142	131	144.29	197.91
PTRH2	1431.28	1485.28	1102.37	1332.8	612.88	1035.73	731.48	1035.01	825.55	1029.47	1445.83	1165.64	814.21	452.92	737.49	649.88	817.34	992.81	1423.27	850.23	506.94	920.43	1310.38	897.55	1218.48	1573.71	1306.94	1032.13	1061.71	1298.3	906.27	566.78	1847.23	804.22	2195.55	783.93	1385.82	1683.58	1582.36	1514.73	1403.85	669.59	766.46	1133.02	927.14	1044	1372.26	894.69	1833.95
PTTG1	1791.99	1017.57	589.04	923.19	756.68	1658.12	2953.15	640.6	1472.24	3424.22	1624.68	520.28	1001.96	3192.73	576.62	1711.5	343.14	1935.94	604.83	340.26	980.47	1445.08	2449.53	1286.7	890	2903.68	1540.32	52.16	1260.66	847.44	2207.93	1773.21	1180.78	1044.83	1673.74	613.72	1991.32	1484.35	973.98	766.6	459.93	390.91	805.39	1019.94	890.25	1354.25	300.77	375.29	789.37
PTTG3P	844.11	403.13	275.43	454.99	342.22	866.45	1339.13	316.13	659.14	1640.78	757.34	250.94	466.34	1447.06	285.81	897.2	202.23	852.74	347.59	187.61	495.82	642.96	907.37	533.74	548.33	1366.83	803.52	119.41	836.02	562.92	1368.62	956.3	749.52	524.72	940.75	314.03	1118.19	795.06	557.08	494.29	255.11	211.67	414.46	470.13	449.95	676.39	219.93	232.3	444.77
PUF60	4453.53	8526.22	2992.47	5066.37	6710.47	2222.48	3084.05	4286.85	4219.29	3168.43	3867.81	2684.6	6383.86	5833.47	3990.38	2936.07	1984.55	2477.77	6798.16	2305.62	1679.23	4956.46	5997.41	7397.49	3100.71	3512.93	8977.65	2301.68	4233.92	2276.38	3707.59	4245.09	3418.35	8455.02	4719.86	2807.5	3489.67	4637.17	3725.25	6967.04	2352.13	2364.75	8671.51	7039.17	6121.26	3609.48	2911.66	2370.83	3980.09
PUSL1	184.78	194.24	145.57	154.69	376.26	155.21	131.78	145.59	89.53	138.32	209.06	133.14	200.93	156.12	167.51	181.26	117.25	146.94	246.83	94.37	147.96	296.06	328.79	137.55	209.1	176.55	228.94	135.27	171.24	130.76	148.13	171.23	157.43	196.15	292.48	153.34	145.62	134.81	202.74	191.4	130.19	106.02	244.34	243.01	116.12	164.07	124.74	135.74	166.4
PVT1	132.52	132.01	115.09	112.63	105.6	132.68	102.88	115.42	97.99	94.86	117.12	107.44	132.08	119.34	111.58	117.84	100.91	143.32	97.26	87.82	100.89	106.06	106.69	120.14	85.78	115.13	122.28	102.13	119.39	111.39	113.38	91.74	143.74	108.42	144.97	110.84	89.11	104.54	116.2	127.28	112.34	122.39	142.12	124.13	117.12	90.3	103	101.89	118.76
PYCRL	137.91	150.02	99.96	179.02	183.04	130.31	128.16	146.92	114.4	141.66	130.88	114.91	198.04	154.74	188.2	181.23	150.22	133.24	252.81	110.6	112.52	220.15	186.39	212.9	122.45	133.81	233.34	113.21	150.46	119.85	140.4	124.64	155.59	185.18	147.68	172.93	149.97	150.69	157.84	282.9	152.5	133.14	207.85	231.87	158.9	142.69	163.4	129.94	159.71
PYGO2	360.56	204.76	214.93	228.53	331.27	161.74	189.78	287.08	202	190.1	459.8	222.11	299.52	303.81	328.37	270.41	230.85	190.62	294.58	178.68	229.26	307.84	336.96	194.48	184	296.31	241.44	236.81	179.05	205.51	291.98	343.55	230.55	464.51	217.4	194.04	212.86	180.93	278.62	225.17	182.7	162.57	401.1	367.73	294.28	278.87	188.93	221.9	191.09
QKI	162.25	140.02	163.1	170.32	120.34	124.63	110.29	112.29	137.41	113.86	126.22	121.58	115.09	124.43	106.61	137.12	149.98	116.9	127.49	98.83	128.98	134.93	130.34	118.11	147.12	139.89	130.42	114.76	118.28	150.66	150.43	156.65	193.46	102.1	136.04	158.19	135.2	129.7	139.88	120.87	118.9	97.52	113.7	133.96	130.88	159.01	97.64	92.39	121.55
QSER1	148.95	135.43	145.95	160.15	147.66	134.15	144.96	146.37	137.06	148.5	152.57	146.87	139.45	139.07	134.87	139.67	154.74	139.07	135.87	154.97	151.98	154.2	123.08	137.16	145.1	147.37	146.53	136.77	134.3	147.12	148.31	137.78	155.11	114.72	145.04	134.77	142.49	133.08	132.8	131.77	139.74	132.03	156.39	149.25	139.49	144.05	131.12	138.09	160.08
RAB11FIP4	291.26	190.88	110.41	144.84	280.97	112.3	352.12	138.02	219.98	269.53	347.12	121.22	234.16	113.83	126.82	365.2	162.2	105.88	138.88	116.26	192.06	199.91	134.13	405.66	142.06	193.3	151.98	121.33	179.91	116.01	170.12	308.23	171.73	379.76	131.21	92.08	232.89	217.64	191.36	200.55	65.06	94.29	197.34	217.72	358.72	173.03	115.46	135.25	98.92
RAB23	277.1	170.66	176.24	156.12	154.48	256.06	153.47	337.38	143.95	200.81	183.37	138.76	162.75	196.32	151.29	154.27	176.44	269.22	111.68	112.52	151.79	226.3	264.62	130.24	192.54	170.05	176.53	145.08	167.97	174.76	193.97	224.68	191.4	117.71	225.82	181.4	279.45	202.9	166	170.04	102.89	157.88	125.2	128.37	120.2	199.85	150.37	126.63	135.68
RAB3B	164.99	132.07	122.33	114.47	132.51	169.37	136.68	136.95	116.95	137.27	176.24	101.16	164.3	109.69	132.68	126.68	124.83	338.18	188.35	121.65	130.1	131.21	198.46	116.99	107.86	129.91	149.3	229.11	114.19	116.51	114.09	128.68	114.68	254.06	166.06	130.31	126.66	120.68	295.82	121.31	102.63	95.03	170.34	174.19	157.58	148.14	88.14	121.07	121.39
RAB3IP	1648.83	1120.19	188.4	838.11	702.35	257.77	1439.43	244.88	250.56	1484.17	1199.43	562.14	376.78	1747.39	272.92	2398.6	170.41	341.18	116.97	157.59	487.14	679.59	234.51	652.58	725.02	2424.65	2682.25	471.51	533.34	755.75	631.49	396.52	341.05	250.29	1044.8	407.36	463.62	761.42	581.27	128.84	30.49	48.04	338.52	1282.74	412.69	667.87	231.87	129.78	566.89
RABIF	124.61	123.74	151.57	133.44	135.64	141.88	132.18	148.92	91.69	175.04	135.58	105.99	197.74	134.32	138.59	127.14	123.74	142.45	163.73	98.89	165.2	170.12	215.46	155.69	117.57	154.83	121.09	126.45	127.35	114.24	114.86	129.56	134.35	166.87	116.63	115.81	139.04	123.36	158.87	112.74	93.59	101.03	149.56	130.95	185.1	120.84	95.2	109.2	89.46
RACGAP1	639.19	323.65	165.58	359.38	319.36	505.43	524.61	388.38	576.35	699.3	570.88	210.92	438.72	733.44	234.71	316.68	273.41	625.82	185.57	65.44	292.97	530.96	406.78	330.72	370.61	791.84	318.28	138.02	391.11	295.08	544.6	724.02	517.7	243.49	603.26	269.93	710.99	658.36	344.76	406.39	140	137.28	229.33	205.08	349.65	326.66	140.41	128.81	184.77
RAD51AP1	626.48	301.78	170.64	269.34	210.4	286.03	407.31	265.1	287.16	652.69	476.15	266.65	221.91	1158.45	191.54	408.12	148.47	284.17	207.26	152.94	222.12	438.11	348.07	153.02	511.68	264.87	518.26	133.06	314.56	257.07	475	323.34	579.06	162.57	245.73	241.85	614.97	651.84	239.54	266.47	123.25	129.1	189.82	188.17	295.36	325.64	207.56	109.42	236.54
RAD51C	791.81	582.25	275.58	525.78	412.99	503.77	440.3	356.32	642.04	528.49	638.66	331.23	247.76	583.86	259.56	1337.28	269.96	534.19	302.99	150.34	272.37	569.58	766.43	215.06	464	1237.49	626.14	425.44	388.69	791.39	530.09	332.2	567.85	314.93	648.79	391.94	889.45	1014.93	610.49	299.15	313.2	281.59	249.15	404.64	345.08	607.28	422.44	243.13	422.04
RAD54L	206.74	144.03	122.2	131.67	145.27	143.67	242.58	132.81	172.03	263.93	193.75	124.52	174.74	434.01	144.53	264.06	113.66	160.61	141.83	102.52	145.92	130.2	401.2	106.36	137.97	226.41	197.7	141.19	171.77	113.64	229.89	270.43	168.63	121.33	129.85	124.48	302.24	309.94	163.46	170.89	101.06	106.39	122.68	183.54	126.27	233.14	131.07	128.47	140.26
RAE1	798.38	571.11	473.19	409	1133.74	570.5	571.38	829.11	582.76	653.2	687.35	340.22	458.75	718.29	369.38	1029.27	419.8	678.21	333.42	371.27	427.09	1002.26	479.82	557.24	582.64	597.01	397.79	690.65	503.79	642.66	389.6	552.63	448.43	742.91	1007.35	614.84	713.08	649.82	507.7	382.61	396.46	355.77	473.85	441.37	455.72	553.09	312.54	310.45	572.23
RAP1GDS1	152.77	119.26	115.06	179.04	113.48	141.71	105.88	134.1	117.58	105.42	133.81	116.82	113.15	146.09	105.31	123.75	160.78	126.28	93.02	156.25	119.66	131.27	131.69	130.1	123.98	118.6	153.79	105.78	126.07	264.48	100.36	121.98	139.82	114.1	128.08	145.27	135.35	214.93	114.45	132.08	101.87	126.38	113.44	128.5	148.09	123.7	97.81	98.05	98.65
RAP2A	703.54	711.96	1602.48	1377.4	852.29	553.59	1189.6	527.66	1817.7	1244.13	708.37	550.99	729.48	1143.89	318.75	4083.28	665.33	615.77	1380.82	173.28	539.21	1388.48	911.8	791.18	912.16	1038.27	656.77	1335.82	1478.95	783.28	705.34	4746.62	585.38	1086.18	828.4	1604.41	973.64	1266.58	1240.97	714.15	289.59	403.37	1242.75	576.81	1830.25	534.23	626.21	286.47	379.13
RASAL2	114.73	107.58	124.57	131.5	103.36	122.43	112.36	124.63	105.26	114.15	113.4	108.59	107.05	127.89	132.83	99.18	105.79	139.47	124.17	107.23	117.05	91.76	150.63	95.68	128.86	98.14	111.67	100.2	83.11	100.47	111.77	127.52	103.42	139.62	126.02	115.83	136.5	91.59	143.79	88.67	105.5	107.89	124.1	120.84	119.81	121.9	99.67	92.97	90.45
RASEF	498.56	128.51	364.77	78.73	160.53	139.05	92.28	201.45	212.76	97.34	477.78	136.94	184.1	130.15	131.44	217.76	94.02	202.99	158.63	103.45	179.67	387.97	542.57	189.44	107.71	160.08	224.48	70.33	129.96	165.38	211.3	331.11	180.99	301.05	379.42	94.57	473.71	441.49	130.32	449.5	185.56	112.38	375.05	137.25	81.18	318.34	119.99	103.21	155.61
RASL12	266.99	116.05	190.26	157.57	129.09	159.84	200.03	116.45	119.5	147.09	217.45	93.76	97.38	137.36	200.46	82.51	121.17	173.22	80.86	86.56	161.31	125.35	119.4	111.3	115.58	146.62	88.1	158.48	245.55	114.11	219.9	202.53	117.62	184.57	123.2	235.11	128.58	126.21	142.96	135.52	109.26	112.69	123.21	163.92	257.12	130.14	88.19	124	176.55
RASSF1	131.9	143.42	133.36	129.74	183.06	154.97	131.52	110.71	147.47	163.13	134.89	127.3	148.88	106.88	109.83	115.71	120.21	148.48	121.55	113.28	109.98	110.02	143.97	130.2	137.64	110.3	103.91	121.59	123.86	154.11	125.16	153.11	140.91	134.51	132.11	147.7	129.75	172.8	123.34	155.8	102.04	104.53	106.37	128.59	127.34	129.99	103.86	112.76	106.09
RASSF3	119.17	102.34	93.94	101.86	91.63	102.36	105.26	105.09	108.82	94.65	103.06	110.36	102.09	105.67	91.98	97.37	105.36	94.45	107.12	102.21	108.7	110.79	114.45	92.22	99.97	104.45	89.02	92.41	98.24	94.6	100.89	98.55	126.2	89.35	93.64	95.55	106.03	97.22	114.15	97.74	92.32	76.96	99.04	109.58	103.94	107.84	105.42	104.69	96.47
RBBP5	297.28	376.91	201.07	302.95	271.47	156.88	194.73	377.02	216.43	260.29	253.75	183.59	392.7	185.51	204.53	258.94	357.66	169.48	247.93	100.44	475.13	311.54	352.78	194.7	354.17	206.51	260.88	301.09	242.44	399.77	410.36	199.76	369.66	374.43	273.19	223.8	240.42	256.52	401.53	157.87	187.28	149.75	353.51	289.41	295.49	254.12	214.26	129.82	225.19
RBM12B	357.76	357.51	295.57	211.39	336.19	200.88	529.39	326.09	287.39	526.66	523.55	278.68	421.1	390.32	315.78	537.12	325.06	284.98	370.05	232.02	258.17	206.82	385.21	623.62	258.84	269.56	313.76	248.27	272.87	203.57	285.57	248.85	450.04	563.88	359.89	238.04	375.75	660.44	301.77	374.09	201.73	252.43	579.45	426.12	617.22	328.58	203.04	275.19	363.93
RBM15B	170.14	228.28	134.23	162.57	239.58	126.33	163.05	197.79	203.17	189.64	155.85	130.04	197.03	161.01	161.23	283.96	186.39	142.95	170.56	66.62	149.79	181.69	224.9	130.6	172.49	141.48	141.49	138.25	137.05	156.12	324.61	295.15	157.29	232.2	140.18	163.41	157.08	196.27	191.05	167.09	90.52	126.87	184.63	162.56	170.71	135.54	108.23	135.06	90.12
RBM24	218.95	264.84	128.91	306.7	95.14	147.4	93.58	254.01	126.1	112.69	147	137.5	266.34	165.95	123.08	83.74	134.3	150.56	159.72	96.58	89.6	163.71	108.84	133.75	97.02	83.21	148.5	134.27	122.39	345.77	187.21	158.01	162.97	113.34	208.34	133.21	127.32	115.89	113.07	204.19	97.45	105.75	131.08	353.74	162.29	129.13	171.62	93.01	87.08
RBM3	824.21	511.2	215.37	611.23	310.48	577.36	296.63	262.25	316.22	409.6	485.06	310.51	221.26	355.39	240.95	347.91	356.22	379.41	317.55	193.15	494.61	235.51	183.98	602.74	631.76	438.98	261.68	249.8	432.66	377.76	209.54	271.11	573.88	281.86	962.23	468.16	595.67	311.84	352.52	237.24	291.29	163.18	230.79	339.51	420.23	391.71	336.88	200.06	206.68
RBM48	211.41	161.08	134.11	146.61	192.88	132.91	139.27	170.08	145.74	134.95	142.66	131.56	166.61	146.85	129.04	137.85	158.13	131.08	150.45	142.52	180.87	153.6	169.69	120.32	154.96	112.06	126.43	143.07	135.7	188.82	161.78	135.01	195.53	129.74	206.88	133.21	148.42	197.85	137.73	126.35	136.34	154.3	143.89	157.81	154.16	143.43	160.12	104.88	124.19
RBP7	360.14	471.93	500.98	622.5	713.05	142.7	1464.93	580.56	713.13	1084.04	361.05	365.63	347.26	331.21	560.88	471.75	530.31	135.17	351.74	430.1	577.65	578.34	562.95	740.9	602.95	410.66	328.62	900.84	354.91	502.84	442.25	416.65	221.13	277.33	488.65	517.87	461.97	883.01	207.97	592.52	591.54	536.89	480.86	246.98	346.94	554.8	1391.13	482.19	486.35
RBX1	2941.38	1838.62	2005.23	1531.25	2607.61	3157.79	1329.12	2258.32	2137.92	1201.18	3134.89	2078.44	1892.66	1949.57	1936.43	1817.03	2062.08	3847.33	2055.81	1214.56	2016.22	3172.97	1770.65	2140.76	2356.14	3006.43	3058.97	2075.59	2867.18	1357.39	1288.43	1685.87	3220.87	1937.81	2980.44	1809.21	2652.2	1838.68	2387.56	2222.6	2055.69	1735.66	1967.93	1327.26	2813.71	1957.66	1520.01	1484.28	1904.98
RCC1L	162.95	155.56	142.29	150.47	149.02	136.13	136.6	170.56	138.27	128.04	145.16	120.58	122.49	130.03	127.26	138.99	155.11	133.41	121.91	109.73	140.19	131.31	122.41	117	153.46	117.46	139.09	188.11	124.82	160.19	131.55	137.34	166.52	137.02	136.63	141.99	150.34	143.15	143.66	134.14	100.02	105.45	152.45	137.85	127.23	137.3	123.71	127.58	130.69
RCN2	1370.01	1030.05	604.1	737.37	1051	1031.36	646.56	581.44	379.08	789.68	822.44	663.24	572.68	759.72	234.84	1385.65	907.52	1339.4	286.65	296.17	1084.43	1378.31	732.45	451.52	577.7	1086.22	373.26	654.85	611.11	882.31	563.12	805.43	981.12	305.75	1420.71	606.01	1292.52	886.07	490.43	519.78	421.14	420.45	462.94	621.78	638.93	617.11	394.72	301.01	465.67
RDM1	145.36	132.88	128.96	130.89	132.36	126.8	190.1	146.41	168.06	234.82	149.24	133.85	115.45	310.7	125.05	211.72	132.11	129.45	119.65	198.04	137.52	166.77	121.43	125.15	142.32	168.75	203.08	137.83	171.35	127.42	121.13	290.03	161.65	120.88	100.56	178.27	210.67	210.57	150.16	124.21	113.53	100.38	133.97	116.67	87.8	148.49	144.71	119.34	141.01
RDX	870.1	588.19	998.43	920.27	503.85	515.11	692.67	1160.49	672.44	606.52	722.64	791.09	825.97	704.1	671.89	528.23	1147.12	409.41	1535.3	502.72	1379.46	471.12	605.72	668.15	607.77	970.95	736.4	1029.88	1137.72	1173.01	592.73	438.51	1117.48	408.54	671.8	847.51	1249.99	1161.78	721.48	652.06	733.61	654.42	746.41	1028.32	865.71	1323.92	1237.3	465.42	690.34
RECQL	688.76	420.96	264.89	366.87	235.51	435.1	319.77	362.43	321.27	394.77	494.18	328.56	332.49	549.5	232.56	383.03	376.76	396.07	308.7	257.68	380.49	401.84	332.59	223.28	449.9	404.02	442.82	300.26	394.56	459.24	339.95	297.47	664.27	240.95	442.49	297.57	461.71	529.21	372.95	344.67	354.86	334.43	252.26	351.19	264.72	455.37	300.91	251.16	391.66
RECQL4	167.04	167.58	124.4	165.46	201.75	116.09	182.25	170.77	153.42	182.92	213.72	130.16	223.41	256.75	131.26	218.08	93.85	132.94	145.38	78.76	129.84	221.26	285.66	157.24	138.2	132.69	195.38	109.46	176.67	109.23	223.37	186.63	205.73	236.1	127.19	118.59	165.63	190.98	175.6	199.83	115.4	104.34	190.62	213.75	174.08	177.38	108.81	132.98	111.83
REG3A	243.49	222.9	230.86	40441.8	218	202.84	194.77	204.46	222.14	209.64	233.07	191.03	3044.49	212.04	40.86	223.88	9657.85	184.01	139.5	214.57	262.46	251.88	259.41	248.31	251.3	277.89	267.54	283.51	404.27	285.56	877.58	259.96	589.15	271.34	10631.8	33390.3	990.33	1010.97	1005.02	645.48	912.63	964.09	14566.1	739.6	975.47	980.35	260.08	955.08	546.38
REPIN1	3048.52	1894.41	3284.9	2353.61	2304.64	1423.3	1918.58	4546.19	3945.93	2491.61	3505.95	1999.26	3594.02	3792.77	3012.31	1773.04	3621.75	1068.51	2971.11	994.46	2484.21	3353.47	3657.68	2306.58	2118.25	1154.34	2259.5	2536.78	1757.75	2673.22	2708.67	3812.15	3026.67	3924.28	1219.41	3700.48	2087.66	2498.71	2494.29	2848.05	1436.33	1581.86	1613.75	4159.69	3015.92	1664.27	1181.44	2127.17	2426.91
RFC1	965.26	998.2	450.93	1142.62	1874.97	347.32	540.49	615.06	1141.14	527.39	1017.36	478.33	1099.56	563.26	480.09	832.57	523.86	383.04	778.02	390.75	730.59	659.07	564.91	1122.23	607.02	847.47	1037.52	714.54	799.03	713.84	1144.22	603.8	2538.91	661.14	489	560.54	867.13	1008.23	270.74	723.63	418.56	537.27	1540.3	748.46	870.75	618.76	679.96	522.57	775.36
RFC2	336.2	160.57	135.58	138.24	168.01	164.67	139.37	179.5	132.86	165.5	264.77	146.25	156.22	193.72	108.9	155.21	141.39	148.35	117.56	108.56	232.72	202.36	189	133.97	288.61	141.46	163.9	195.69	193.77	145.93	125.52	183.54	285.41	130.94	130.22	142.17	305.43	198.46	191	133.35	152.2	137.64	115.28	129.81	137.95	141.22	143.3	129.36	136.5
RFC3	280.69	132.78	126.32	199.4	126.96	127.06	151.11	136.99	127.86	234.5	179.64	121.32	114.14	243.18	90.11	175.78	127.47	104.9	97.54	79.5	121.44	149.77	79.87	105.05	142.71	134.28	161.54	112.7	133.88	273.75	196.78	233.3	264.84	115.01	158.74	139.86	222.75	195.78	111.39	132.06	89.18	84.95	80.17	115.36	114.53	148.05	100.61	101.81	96.67
RFC4	1800.03	686.96	252.86	567.77	1056.29	463.42	551.35	432.22	419.05	590.47	1097.48	363.24	361.54	846.42	211.68	527.27	282.53	455.03	272.98	165.93	510.95	627.37	443.93	378.11	740.79	931.79	694.23	403.34	572.05	669.1	553.4	631.16	1953.93	234.55	454.62	505.84	938.86	1214.57	488.68	270.01	250.11	226.76	212.17	301.06	311.93	575.75	268.49	179.49	280.94
RFC5	1395.01	589.23	216.17	390.91	413.22	434	653.46	462.11	769.13	791.49	1313.83	517.17	292.43	904.91	298.68	694.36	420.65	359.34	349.48	255.83	428.32	843.41	740.77	398.28	1064.19	890.62	412.56	605.95	475.16	355.55	546.97	730.76	598.34	340.09	327.25	500.97	1169.64	1171.56	479.42	382.79	275.94	241.18	285.47	394.38	401.8	649.85	247.13	353.74	393.33
RFESD	215.6	183.36	174.66	339.83	218.06	134.41	183.93	167.75	138.93	264.99	196.85	151.28	131.1	211.98	129.13	205.33	154.09	155.76	186.96	144.2	197.44	144.53	201.7	154.19	181.74	201.5	258.07	220.81	202.02	286.04	158.68	155.56	285.01	151.14	261.16	129.27	204.43	320.47	226.77	127.97	148.97	151.98	166.59	212.51	151.21	323.34	163.07	134.29	160.31
RFWD3	439.11	194.78	224.72	250.86	534.56	446.61	358.46	419.23	409.86	453.92	409.11	341.87	409.28	296.38	330.98	325.69	196.93	578.01	324.13	200.02	412.65	613.42	459.48	273.96	467.07	362.68	250.47	229.79	215.02	276.43	321.53	406.52	316.24	338.98	210.11	268.83	408.18	372.49	214.08	412.89	212.6	165.01	250.69	324.63	429.17	325.46	180.15	270.37	328.39
RFX5	2013.04	1724.51	636.27	1095.25	952.45	673.03	440.96	900.47	1388.79	620.45	1794.25	410.83	1394.73	409.25	884.51	390.94	525.81	489.86	1188.89	196.46	609.91	1204.65	2665.64	425.71	501.37	970.87	1616.07	742.8	1449.68	764.31	1498.76	1243.79	713.84	1274.35	563.25	593.62	727.72	511.68	510.71	1394.95	459.89	256.49	2342.07	1028.73	1321.15	1236.25	560.63	466.67	1032.61
RFXANK	230	227.48	182.84	230.39	333	257.58	241.41	218.7	200.4	235.05	187.58	159.52	190.85	270.79	149.48	165.11	263.58	195.12	142.03	133.07	288.23	191.46	189.51	202.82	264.36	288.34	225.54	363.2	173.97	289.3	194.84	212.14	191.61	273.52	183.06	198.27	219.94	161.37	290.42	210.03	171.26	161.29	165.87	288.17	220.92	190.39	201.75	144.07	168.02
RGS5	394.73	153.97	656.98	540.66	419.67	168.46	487.82	337.21	335.08	231.63	275.4	141.9	161.77	441.54	552.63	161.43	422.58	140.46	240	130.68	576.81	203.15	100.6	270.36	505.52	455.49	240.6	187.69	483.77	414.73	371.68	742.98	429.07	287.48	315.65	933.43	555.67	441.31	474.88	239.7	134.9	104.1	90.52	203.02	367.18	457.55	477.47	232.11	513.39
RHEB	4169.19	2529.76	2950.83	4828.25	2852.59	2686.36	1773.58	3847	3402.23	2322.11	3463.15	2580.38	2589.22	4071.15	2139.55	2238.35	4775.34	2929.91	2956.55	1141.88	2871.51	3632.65	2369.17	2590.63	3118.89	2602.04	3280.26	5441.55	2579.31	5385.65	4669.66	3479.9	4549.36	2467.05	3329.36	5834.36	2881.33	2654.09	2963.62	2867.92	1931.7	1535.18	1840.06	2935.91	3547.43	2344.4	2414.89	1833.6	1968.77
RHNO1	566.29	197.16	279.01	240.75	201.95	280.09	365.17	527.74	255.41	381.38	530.76	208.55	320.69	574.91	307.24	394.9	225.85	303.23	346.67	185.53	331.26	379.55	574.46	254.91	493.43	290.16	255.71	219.56	302.77	213.63	315.6	309.98	742.51	277.12	282.1	230.85	570.41	551.73	327.74	299.44	201.89	210.09	304.06	252.52	248.52	318.17	174.24	211.91	248.73
RHOT1	419.79	300.34	247.88	369.65	225.6	203.4	217.81	274.46	406.53	306.6	317.03	210.88	188.26	307.69	180.53	276.19	309.31	179.92	216.13	132.38	282.37	256.29	182.46	201.72	351.46	257.97	308.68	266.21	247.48	408.05	403.4	267.98	396.23	178.28	459.3	341.33	408.68	352.81	265.13	196.78	150.81	144.55	206.38	225.82	251.41	329.28	320.05	209.29	205.07
RIMBP3	132.82	100.81	111.22	80.58	96.77	107.13	104.15	96.31	100.4	106.98	119.37	110.29	102.91	104.74	89.3	96.65	111.2	112.65	108.36	97.08	96.21	108.93	108.77	100.73	96.51	98.11	106.07	97.01	107.09	98.9	120.61	96.61	103.59	101.36	102.16	103.28	111.94	103.43	108.2	112.47	84.46	96.76	99.86	101.71	92.44	99.55	111.81	103.73	113.78
RIOK1	155.91	155.37	175.81	144.37	170.71	127.37	117.45	187.78	134.44	122.69	133.72	125.7	144.86	142.87	134.36	134.55	139.01	141.22	137.2	207.31	136.65	148.84	129.78	117.91	201.91	135.23	148.07	141.25	133.22	149.86	137.98	135.24	194.21	125.09	161.78	146.5	161.03	166.54	164.49	147.19	119.07	98.45	118.05	145.74	126.19	130.83	121.7	122.53	110
RIT1	263.5	206.39	207.44	162.53	154.93	221.91	179.29	233.11	158.33	173.17	215.91	137.97	154.96	133.58	152.26	158.24	110.34	219.7	180.71	97.09	124.06	207.52	212.94	152.11	153.88	192.08	196.76	182.06	159.41	198.01	151.86	250.45	217.82	148.83	340.86	162.61	164.62	174.69	175.08	157.28	118.73	113.53	177.9	174.23	168.44	228.87	141.06	139.37	182.05
RMI1	403.8	201.08	172.31	306.46	226.76	203.75	241.3	332.2	192.18	361.69	344.35	166.39	304.43	446.2	314.31	240.89	345.04	197.51	282.87	133.93	236.91	307.46	250.25	276.33	224.08	409.38	164.83	307.7	213.96	443.38	305.49	267.66	428.95	170.55	219.29	246.84	356.32	386.98	331.87	274.08	146.2	148.29	180.45	305.17	258.92	303.96	195.77	144.83	158.94
RMI2	883.74	148.72	160.37	192.82	182.64	345.41	227.63	293.45	214.65	281.14	728.11	253.66	254.46	1380.88	200.39	632.52	150.69	371.72	187.56	148.16	185.02	214.3	237.69	204.37	446	744.57	573.98	146.14	509.36	149.19	139.23	629.79	565.14	298.97	63.06	281.37	538.35	687.23	186.14	198.24	163.96	81.82	89.1	212.99	306.25	353.73	78.9	122.07	210.11
RN7SK	1635.26	980.78	967.45	1127.91	882.28	886.29	2446.21	1105.67	839.78	1643.87	2075.77	1054.04	1276.63	1479.56	1351.3	1843.76	732.02	972.18	718.07	1806.51	1713.91	663.63	939	1351.37	823.44	1210.61	1335.65	2006.75	1072.6	1372.23	684.32	804.49	1055.63	772.25	1654.52	906.67	872.94	1443.04	966.09	1166.72	475.86	815.96	1560.89	2710.3	1084.9	1315.17	1650.79	621	2700.1
RNASEH2A	519.18	199.47	174.09	251.38	240.34	265.51	479.15	246.22	276.34	581.95	511.57	202.66	275.68	954.98	240.11	456.97	197.17	327.14	257.02	131.53	266.69	298.69	803.41	177.78	509.87	491.03	437.94	272.02	387.13	237.36	290.33	300.72	562.61	421.87	337.46	195.78	687.36	477.07	498.08	299.39	143.34	144.68	237.67	208.58	207.94	361.34	167.58	156.16	350.67
RNF115	591.41	354.23	344.13	327.02	215.28	220.46	321.33	310.7	268.63	377.47	659.64	328.81	346.98	534.05	309.69	227.62	311.69	348.95	602.27	158.34	447.11	603.28	337.99	276.74	284.18	632.03	262.74	519.26	368.97	478.47	286.07	390.91	369.42	318.49	519.34	234.65	336.33	392.32	334.76	288.1	256.79	208.6	437.48	666.55	694.86	495.1	220.1	275.66	348.84
RNF128	205.82	213.4	133.79	297.12	156.88	125.82	132.34	273.9	196.52	140.9	164.42	137.41	133.07	135.16	135.63	148.96	353.46	112.59	143.83	111.87	200.97	195.09	103.85	123.19	185.82	202.76	195.2	112.97	136.56	351.89	148.56	151.78	177.84	100.53	147.49	175.27	238.15	301.15	142.64	148.99	125.01	88.92	130.25	151.29	139.12	173.05	122.38	132.9	122.31
RNF157	295.48	132.12	139.3	132.72	143.34	104.94	118.36	189.25	115.27	97.88	385.62	288	101.55	109.61	287.06	184.32	98.45	151.53	131.59	228.28	202.46	226.77	598.65	120.18	220.44	193.23	136.05	197.94	175.42	141.89	174.68	335.4	119.49	135.15	357.82	136.36	205.36	170.16	214.26	106.23	125.26	94.56	201.86	144.56	122.77	174.94	134.37	153.27	226.51
RNF187	252.91	172.06	169.21	312.58	221.2	147.04	165.35	301.5	286.99	193.52	251.92	175.66	280.88	247.23	247.64	208.31	253.25	132.42	204.44	117.19	256.05	257.09	393.05	219.22	274.83	172.09	195.94	157.54	191.27	211.8	233.62	278.78	343.48	313.69	244.71	178.01	194.36	179.97	197.32	202.96	167.69	169.48	188.47	280.39	179.84	161.62	161.48	136.33	221.96
RNF38	162.34	172	136.99	160.81	157.95	137.57	128.4	149.39	158.26	148.59	142.18	137.93	125.75	133.05	132.43	114.67	210.69	119.64	99.75	143.31	162.47	131.78	121.46	128.08	133.19	131.63	124.18	161.07	115.69	214.84	119.04	131.11	152.33	129.37	115.13	152.64	126.51	140.9	104.65	135.51	149.98	128.51	108.91	126.97	133.85	152.28	131.14	119.45	121.71
RNFT2	419.73	145.92	131.11	108.16	138.95	236.27	282.57	164.02	154.56	387.96	420.05	184.03	134.03	232.35	109.93	371.67	104.75	273.19	168.1	105.06	205.19	382.22	249.85	137.35	164.48	224.66	313.4	102.83	150.73	199.79	147.06	293.99	103.79	227.13	116	71.38	191.9	149.74	190.55	169.6	122.59	77.38	195.57	232.45	160.71	121.13	82.47	99.68	104.06
RNPS1	825.98	504.49	602.59	660.55	677.87	1315.22	619.8	953	569.14	544.69	825.73	822.1	1060.71	1807.94	902.57	1797.68	597.29	1519.1	590.78	683.88	677.02	742.66	756.2	635.68	910.74	1146.77	1577.41	910.23	494	602.26	904.67	1239.15	778.38	930.14	439.47	852.46	1021.77	1170.2	1004.79	803.96	742.67	525.36	366.97	854.23	402.66	583.56	539.14	666.24	695.63
ROBO1	155.5	159.94	290.75	300.08	266.62	202.09	165.84	181.29	250.89	147.03	157.35	238.19	373.52	189.33	247.88	218.17	175.7	199.27	694.56	170.91	209.83	88.72	298.1	254.66	78.17	267.35	485.64	118.97	268.57	584.22	735	353.73	162.59	682.73	339.15	396.99	141.92	154.13	291.36	671.41	213.47	226.54	461.29	212.27	149.93	201.47	109.58	243.12	879.94
RPL15	2386.37	3116.28	917.25	2250.15	6309.22	1775.73	1206.35	2794.09	1288.18	1440.35	1571.88	422.01	714.46	1658.9	795.2	1029.59	2208.92	1599.41	493.22	265.34	946.74	202.05	412.11	2200.65	859.71	214.55	1872.25	1026.26	1237.14	3980.58	2742.65	1410.61	4482.94	4575.05	1590.77	2635.16	1311.88	1475.85	1272.19	1154.82	765.38	770.9	1086.14	1583.79	1179.09	1233.09	856.4	792.72	521.29
RPL21	3999.34	4615.72	5811.69	3481.93	6336.68	7007.85	6283.16	5340.51	4164.35	8527.24	4138.81	4984.98	3306.07	2803.22	1619.79	6943.77	7217.98	3241.86	1081.75	2856.4	4784.38	3917.6	2574.58	4578.28	3537.93	7908.86	1895.77	4292.32	4572.5	7769.01	4459.78	4846.89	7392.58	2444.57	9720.71	6911.51	6949.89	6670.36	2630.73	4062.1	5929.39	6414.86	2094.63	1891.87	2310.3	4588.42	5685.39	2670.38	2556.19
RPL23	2702.47	2982.29	3345.25	4167.56	4014.4	8133.63	6622.09	5511.56	6283.47	8367.9	6134.16	7777.06	5124.35	3660.59	6659.59	10148.2	7659.77	10173.3	8631.39	5732.32	4282.76	3698.1	1852.86	4720.13	6634.12	9612.55	8468.9	4769.04	8000.23	10143.5	7899.76	4758.12	9814.12	5032.54	9920.2	8184.49	5598.15	5359.9	8905.76	10197.2	5687.72	7045.15	2724.17	3693	6500.89	4599.14	10240.8	4798.45	9389.04
RPL26	6373.96	5204.88	5833.6	3079.69	7672.57	8301.14	4443.66	5075.21	3086.5	6276.66	5983.25	4970.69	2295.85	1921.65	2997.26	1359.76	4555.14	5768.69	2356.67	2695.75	3616.97	1995.41	2491.36	6461.93	4178.54	3276.88	3716.74	3732.63	4088.06	6286.09	2024	2425.92	9393.93	2280.24	8377.51	8471	3927.56	4670.5	4584.26	3615.12	4890.92	5113.63	1635.49	2408.98	5909.93	4561.53	4751.99	3320.64	1878.95
RPL29	236.53	406.79	324.75	245.24	788.02	281.25	197.67	240.46	377.97	206.26	204.6	327.97	225.71	170.9	156.13	217.43	271.88	229.62	170.73	99.44	293.59	177.86	178.22	312.17	295.78	274.93	420.14	265.11	316.2	419.34	164.85	210.83	351.83	154.11	665.1	266.17	217.9	216.48	300.87	358	221.48	198.1	187.27	212.06	223.41	190.71	215.58	183.87	221.11
RPL36A	173.24	232.12	217.46	252.25	284.32	405.11	127.35	136.34	228.1	167.84	167.02	256.37	217.01	149.32	208.07	168.34	276.09	380.86	304.29	88.25	176.52	158.27	123.81	246.76	225.11	213.73	381.33	138.88	188.79	335.82	148.03	124.88	364.9	110.3	280.1	170.47	243.31	211.17	200.49	438.15	154.47	164.45	166.74	177.35	185.68	165.35	136.41	153.71	110.79
RPL37A	17276.3	16294.8	17335.7	17150.8	23614.3	21128.4	18190.5	25119	20148.2	21397.3	21132.7	17067.2	19860.4	23096.5	14825.8	20004.5	22933.2	21111.2	14503.3	10574.1	15918.4	15840.3	12442	18439.3	19287.2	22422.7	19386.2	18210.5	19511.2	26875.9	15237.4	12989.9	29359.6	14792.4	19806.3	20518.5	14522.8	15340.3	17891.1	19838.8	16809.3	19576	10814.8	16996.3	25546	18503.2	21725.3	15279.1	13685.6
RPL39L	1799.76	842.41	205.18	912.81	476.16	533.13	548.22	332.15	205.31	576.13	1396.75	332.87	228.14	480.26	173.09	246.55	423.99	564.33	242.02	162.52	1212.1	487.71	127.39	800.5	125.04	1197.75	149.98	107.58	644.74	1113.13	448.58	640.03	154.18	260.93	693.88	191.32	474.4	537.37	567.69	53.87	147.24	168.69	324.64	314.16	695.75	509.25	361.79	84.82	160.96
RPL6	237.35	354.63	405.91	308.91	367.89	292.43	187.31	378.29	392.67	201.22	192.7	316.91	189.69	255.7	134.05	188.55	315.6	318.64	184.1	105.48	331.51	287.52	234.69	252.43	276.66	289.11	552.44	266.93	259.82	267.02	212.02	297.17	514.98	134.9	445.38	194.47	342.03	306.53	233.79	297.3	218.66	167.62	182.22	216.9	235.28	298.34	216.59	188.25	192.76
RPL8	8528.45	18248.2	11365	17614.9	27900.4	17947.6	12802	14752.6	7534.12	11421.4	10259.3	8425.76	16488.4	10556	8286.16	10178.2	15071	19898.9	17515.3	8621.2	6227.56	14936.9	16485.1	15631.2	9723.45	10226.3	20246.1	5339.14	19127.7	10621.5	11489	13165.9	12477.7	21630.4	16460.5	9609.18	11061.7	14258.9	12504.1	17818.9	5884.69	10680.9	15105.9	15921.9	15648.9	11581.4	11354.1	8309.93	6592.09
RPLP0	16224.4	23387.6	12665.4	13808.4	15918.9	13807.4	13410.6	11631.2	24377.9	18554.7	11965.4	10957.9	7104.52	6884.06	5355.89	6898.9	17013.6	10158.9	6297.14	4140.69	16484.2	8333.1	6786.18	9412.31	25753.4	15430.2	8303.88	16775.2	13162.9	19434.6	13423.2	15230.5	20348.4	9458.33	15563.5	14936.1	20020.5	13737.2	13100.2	10518.3	7367.1	7973.35	6828.73	6675.35	12895.5	9376.34	9584.97	5797.77	7270.17
RPRML	116.51	112.48	115.7	114.06	287.7	100.48	89.08	131.66	706.01	93.74	115.21	92.34	86.71	86.82	149.1	385.32	83.9	99.56	90.8	138.08	75.24	157.15	217.88	199.98	149.07	377.45	499.45	83.11	119.67	89.62	69.86	103.35	146.39	98.4	90.42	82.91	516.93	266.49	110.13	194.55	100.65	100.19	234.44	538.94	134.53	85.37	86.14	117.22	155.64
RPS15	154.92	139.47	216.64	154.33	348.22	274.15	143.98	124.21	176.57	254.14	143.07	154.06	243.66	174.14	212.13	123.49	165.04	254.91	209.1	128.25	184.42	157.59	217.66	177.14	168.34	168.28	180.39	179.17	187.67	181.92	156.22	149.46	421.8	180.89	412.48	163.98	156.67	166.33	171.42	232.29	168.22	150.53	221.41	157.52	199.06	152.24	144.21	146.74	145.56
RPS26P11	9049.44	8685.28	5503.22	4509.65	4473.57	8592.67	9394.12	6187.42	7948.53	12019.2	7917.88	8614.56	3391.27	7146.55	4668.51	7703.8	5889.09	6334.8	4185.48	6580.81	8168.91	8948.69	5083.72	7304.21	14251	10734.4	11725.3	6803.73	8926.27	10615.8	4930.06	5608.74	11437.5	3914.02	10817.9	5962.56	9174.92	8465.18	6189.08	6093.59	7248.96	6646.06	4960.79	5033.93	5414.29	5088.75	6849.46	7192.12	4600.15
[truncated: 427 more rows]
[truncated: 59 more columns]
