# Supplementary material for: Identification of biomarkers for Barcelona Clinic Liver Cancer staging and overall survival of patients with hepatocellular carcinoma
Source: PLoS One. 2018 Aug 23;13(8):e0202763. doi: 10.1371/journal.pone.0202763 (PMC6107203; doi:10.1371/journal.pone.0202763)
Supplement: S2 Table — External clinical traits of GSE76427. (XLSX) [file pone.0202763.s002.xlsx]

## Sheet: Sam_info
Accession	D2	D5	OS	ER	LR	DFS	Age	Gender	BCLC	TNM
GSM2011285	0	0	2.56	1	1	1.58	55	1	2	1
GSM2011286	0	0	2.17	1	1	1.15	70	1	2	2
GSM2011287	0	0	0.04	0	0	0.04	65	1	1	1
GSM2011289	1	1	0.98	1	1	0.95	55	1	1	1
GSM2011290	0	0	0.03	0	0	0.03	14	1	2	3
GSM2011291	0	0	0.58	0	0	0.59	78	1	0	3
GSM2011292	0	0	0.04	0	0	0.04	73	1	1	2
GSM2011293	0	0	1.8	1	1	0.92	71	2	2	3
GSM2011294	1	1	0.07	0	0	0.07	71	2	1	1
GSM2011295	0	0	0.04	0	0	0.04	66	1	1	1
GSM2011296	0	0	2.56	1	1	1.58	55	1	2	1
GSM2011297	1	1	1.5	0	1	0.75	59	1	3	4
GSM2011298	0	0	2.09	0	0	2.12	79	1	3	4
GSM2011300	0	0	0.02	0	0	0.02	55	2	1	1
GSM2011301	0	0	0.07	0	0	0.08	71	1	1	1
GSM2011302	0	0	4.82	0	1	4.51	67	1	2	3
GSM2011303	0	0	3.03	0	0	3.07	79	1	1	1
GSM2011305	0	0	0.58	0	0	0.59	78	1	0	3
GSM2011306	1	1	1.7	1	1	1.22	61	1	3	4
GSM2011307	0	0	0.78	0	0	0	55	1	1	4
GSM2011308	0	0	1.22	0	0	1.29	54	1	0	1
GSM2011309	0	0	1.14	0	0	1.15	58	2	1	2
GSM2011310	0	0	1.07	1	1	0.78	58	1	1	1
GSM2011311	0	0	1.27	1	1	1.29	56	1	3	2
GSM2011312	0	0	0.75	0	0	0.76	58	1	1	1
GSM2011314	0	0	0.53	0	0	0.53	54	2	2	1
GSM2011315	1	1	0.07	0	0	0.07	68	1	1	2
GSM2011316	0	0	2.03	0	0	2.06	74	1	1	1
GSM2011317	0	0	1.65	0	0	1.67	51	1	1	1
GSM2011319	0	0	0.89	1	1	1.32	73	1	1	1
GSM2011320	0	0	2.71	0	0	2.74	53	1	1	1
GSM2011321	0	0	2.79	0	0	2.83	50	1	1	1
GSM2011322	1	1	0.42	1	1	0.36	73	1	3	4
GSM2011323	0	0	0.55	0	0	0.56	61	1	3	4
GSM2011325	0	0	0.68	1	1	0.56	68	1	1	2
GSM2011326	1	1	0.15	0	0	0.15	60	1	2	2
GSM2011327	0	0	3.2	1	1	0.58	47	2	1	1
GSM2011328	0	0	2.79	0	0	2.83	50	1	1	1
GSM2011329	0	0	4.79	0	0	4.86	53	1	1	1
GSM2011330	0	0	1.38	0	0	1.4	49	1	1	2
GSM2011331	0	0	2.66	0	0	2.7	48	2	2	3
GSM2011332	0	0	4.19	0	0	4.25	85	1	1	1
GSM2011333	0	0	5.76	1	1	1.14	58	1	1	1
GSM2011334	0	0	5.76	1	1	1.14	58	1	1	1
GSM2011335	0	1	3.98	1	1	1.27	55	1	2	2
GSM2011336	0	0	4.98	0	1	4.78	81	1	1	1
GSM2011337	0	0	0.64	0	1	1.67	60	1	1	2
GSM2011338	1	1	0.52	0	0	0.79	70	1	1	2
GSM2011339	0	0	3.28	1	1	0.07	57	1	2	3
GSM2011340	0	0	0.78	0	0	0.65	68	1	1	1
GSM2011341	0	0	0.02	0	0	0.02	63	1	1	2
GSM2011342	0	0	0.34	0	0	0.35	52	1	1	2
GSM2011343	0	0	0.58	0	0	0.58	65	1	1	2
GSM2011344	0	0	0.78	1	1	0.56	65	1	1	1
GSM2011345	0	1	6.29	1	1	1.01	56	1	1	1
GSM2011346	1	1	0.19	0	0	0	41	1	3	4
GSM2011347	0	0	1.17	0	0	1.19	64	1	1	1
GSM2011348	0	0	0.02	0	0	0.02	61	2	1	1
GSM2011349	0	0	4.98	0	0	0	44	1	2	2
GSM2011350	0	1	2.71	0	0	0	78	1	1	1
GSM2011351	0	0	0.44	0	0	0.45	80	2	3	4
GSM2011352	0	0	0.54	1	1	0.53	56	2	1	1
GSM2011353	0	0	0.55	0	0	0.56	53	1	1	2
GSM2011354	1	1	0.6	0	0	0	69	1	2	5
GSM2011355	0	0	4.98	0	1	4.78	81	1	1	1
GSM2011356	0	0	0.02	0	0	0.02	58	1	2	3
GSM2011357	0	0	3.2	1	1	0.58	47	2	1	1
GSM2011358	0	0	3.2	1	1	0.58	47	2	1	1
GSM2011359	1	1	0.07	0	0	0.07	71	2	1	1
GSM2011360	0	0	0.1	0	0	0.1	68	2	1	1
GSM2011361	0	0	3.63	1	1	0.61	75	1	1	2
GSM2011362	0	0	0.13	0	0	0.14	54	1	1	1
GSM2011363	0	0	0.02	0	0	0.02	73	2	1	1
GSM2011364	0	0	2.46	0	1	2.41	64	2	1	2
GSM2011365	0	0	0.04	0	0	0.04	51	1	1	2
GSM2011366	0	0	0.39	0	0	0.4	61	1	1	2
GSM2011367	0	0	1.67	0	0	1.69	39	1	2	2
GSM2011368	0	0	0.65	0	0	0.66	78	1	1	1
GSM2011369	0	0	0.78	0	0	0.79	70	1	1	2
GSM2011370	0	0	0.3	0	0	0.3	66	1	3	6
GSM2011371	0	0	1.68	0	0	1.71	53	1	2	2
GSM2011372	1	1	0.92	1	1	0.74	62	1	2	2
GSM2011373	0	0	2.46	0	1	2.41	64	2	1	2
GSM2011374	0	0	0.03	0	0	0.03	77	2	1	1
GSM2011375	0	0	4.7	1	1	1.76	87	1	1	1
GSM2011376	0	0	4.12	0	1	3.78	69	1	2	3
GSM2011377	1	1	0.45	0	1	0.21	59	1	1	2
GSM2011378	0	0	0.94	1	1	1.53	51	2	1	1
GSM2011379	0	0	0.03	0	0	0.03	77	2	1	1
GSM2011380	1	1	1.77	1	1	0.1	76	1	2	3
GSM2011381	0	0	7.76	0	1	2.39	71	1	1	2
GSM2011382	0	1	4.82	1	1	1.58	58	1	1	2
GSM2011383	0	0	1.97	0	0	2	29	1	1	1
GSM2011384	0	0	0.06	0	0	0.06	69	1	1	1
GSM2011385	0	1	3.96	0	0	0	78	1	1	1
GSM2011386	0	0	3.78	0	1	4.55	65	1	1	1
GSM2011387	1	1	1.71	1	1	0.63	60	1	2	3
GSM2011388	1	1	0.65	1	1	0.57	77	1	2	3
GSM2011389	0	0	0.04	0	0	0.04	93	2	1	1
GSM2011390	0	0	3.63	1	1	0.61	75	1	1	2
GSM2011391	0	0	4.71	0	0	4.78	52	1	2	2
GSM2011392	0	0	4.82	0	1	4.51	73	1	2	3
GSM2011394	0	0	0.04	0	0	0.04	93	2	1	1
GSM2011395	0	0	4.35	0	0	4.41	80	1	2	2
GSM2011396	0	0	3.58	1	1	1.53	76	1	1	1
GSM2011397	0	0	3.46	1	1	0.52	76	1	1	1
GSM2011398	0	0	1.16	0	1	0.3	64	1	2	2
GSM2011399	0	0	4.43	1	1	1.44	75	1	1	1
