# Supplementary material for: Identification of biomarkers for Barcelona Clinic Liver Cancer staging and overall survival of patients with hepatocellular carcinoma
Source: PLoS One. 2018 Aug 23;13(8):e0202763. doi: 10.1371/journal.pone.0202763 (PMC6107203; doi:10.1371/journal.pone.0202763)
Supplement: S3 Table — Based on gene significance and module membership, the top 50 core genes in the Green module were regarded as hub genes. (XLSX) [file pone.0202763.s003.xlsx]

## Sheet: Sheet1
	MMred	MMturquoise	MMbrown	MMgreen	MMblack	MMblue	MMyellow
AACS	0.0542256	0.482073	0.227624	0.101878	0.142781	0.245098	0.152955
AATF	0.199915	0.371519	0.133293	0.193962	0.318147	0.0165876	0.0315611
ABCA13	-0.039076	0.263984	-0.0110807	0.000613573	-0.108614	-0.0291707	-0.0883986
ABCB11	-0.326169	-0.285682	0.0271025	-0.296121	0.180493	0.343015	0.520256
ABCC10	0.260361	0.13175	0.441796	0.428366	-0.0953531	-0.022691	-0.200332
ABCC4	0.263104	0.442355	-0.109303	-0.0953194	0.10639	0.0262134	-0.215433
ABCF2	0.131531	0.0810675	0.286593	0.193777	0.427219	0.364915	0.455798
ABHD11	0.0328669	0.185134	0.126325	0.093454	0.148324	0.406643	0.0689417
ABHD17B	-0.0322505	-0.00368336	0.0436463	-0.13886	0.242546	0.710151	0.64023
ABHD4	0.154689	-0.0181509	0.483197	0.342156	0.493916	0.0549081	0.202101
ABLIM1	-0.0364268	-0.0846914	0.145275	-0.0775893	0.449964	0.48699	0.581913
ACBD6	0.0652742	0.188236	0.567417	-0.0153583	0.0210171	0.0969289	0.13531
ACLY	0.328049	0.375962	0.237495	0.392775	0.127973	0.164865	0.0321867
ACOT1	-0.25055	-0.139813	-0.0167282	-0.171022	0.0553886	0.242253	0.209815
ACOT8	-0.199744	0.14438	0.0265802	-0.0367148	0.149106	0.243455	0.115873
ACOT9	0.478344	0.128384	-0.0705908	-0.0152303	0.136191	0.241507	0.0866939
ACOX1	-0.19239	0.0118138	-0.165947	-0.212821	0.203791	0.52543	0.211201
ACSL4	0.0677906	0.0229296	0.181801	0.431085	-0.188206	-0.167277	-0.262528
ACSL6	-0.0945846	-0.148511	0.230433	0.0980848	0.324784	0.330696	0.625927
ACSM2B	-0.351721	-0.292726	-0.154526	-0.239322	0.132487	0.234096	0.500984
ACTG2	0.617927	-0.00635116	-0.126903	-0.140991	-0.066154	-0.0995505	-0.0714592
ACTL6A	0.127614	0.698076	0.198814	0.119308	0.235765	0.471356	0.151981
ADAM15	0.145581	0.196775	0.405944	0.0747894	0.162351	-0.101988	-0.060738
ADAMTSL4	-0.0887069	-0.0719785	0.360026	0.204686	0.303762	0.0577009	0.177763
ADGRA3	0.0704893	0.183109	0.120548	-0.00852025	0.190718	0.329981	0.221122
ADGRG2	0.0243734	0.100339	0.22467	-0.0316714	0.200547	0.261059	-0.0222303
AFP	0.0658277	0.201969	-0.00850307	0.0606615	-0.314836	-0.17958	-0.270777
AGAP3	0.0914322	0.0837239	0.0463426	-0.0088453	0.187192	0.353939	0.33798
AGO2	0.159969	0.206729	0.315524	0.595431	-0.11145	-0.191994	-0.225577
AGPAT5	0.0859834	0.127081	0.0634324	0.0845083	0.220104	0.343922	0.00179303
AIFM2	0.0222533	-0.0301146	0.497379	0.468876	0.360048	0.0644315	0.194834
AIM1L	0.135952	0.130962	0.0782128	0.333743	0.376226	0.0603807	0.112276
AK6	-0.0824789	0.139691	-0.0176834	-0.0806631	0.30422	0.635554	0.416892
AKR1B10	0.0393262	0.0374463	0.207098	0.326681	0.667752	0.109323	-0.0913842
AKR1B15	0.0386262	0.0433375	0.207857	0.285882	0.675584	0.0793909	-0.0642456
AKR1C2	-0.00998485	0.0611802	0.137162	0.176924	0.774172	0.257688	0.162385
AKR1C3	-0.194278	0.30204	0.286777	0.227819	0.546707	0.236658	0.152373
AKR1C4	-0.163047	0.0360056	0.107002	0.0989267	0.874169	0.528398	0.446195
ALDH18A1	0.379685	0.258352	0.177022	0.307814	-0.274853	-0.209007	-0.254441
ALDOA	0.635797	0.318531	-0.116323	0.0362663	0.164151	0.400542	-0.0264147
ALG1	-0.12242	0.0717177	0.0771307	0.120795	0.471793	0.509237	0.498634
ALG1L	-0.105975	0.439814	0.12641	-0.14082	0.0625659	0.194437	-0.100082
ALKBH2	-0.238334	-0.0512445	0.111972	0.224699	0.286985	-0.131651	0.00941955
ALKBH4	-0.202704	0.00831193	0.437465	0.21438	0.266939	0.154333	0.175165
ALMS1	-0.215322	0.187319	0.414154	0.0806218	0.109403	-0.0564046	-0.0604328
ALYREF	0.207255	0.638615	0.107788	0.00853364	0.253075	0.664456	0.0928101
AMY1C	0.541382	0.110983	0.0558034	0.174397	-0.209127	-0.0949878	-0.242426
ANAPC7	0.131711	0.445211	0.156989	0.127055	0.268974	0.730651	0.293851
ANKRD27	0.0323774	0.275749	0.266653	0.167892	0.288731	0.331515	0.187912
ANKRD29	-0.192764	-0.0510455	0.140907	-0.0811851	0.328827	0.234272	0.500997
ANLN	0.480745	0.798947	0.0562125	0.114436	0.0764537	0.192222	-0.0952959
ANO10	0.0863533	0.0176663	0.301762	0.409841	0.197793	-0.106889	-0.0486081
ANXA2	0.640379	0.28334	0.0596961	0.170953	0.48717	0.399863	0.0676695
ANXA2P1	0.75453	0.0825257	-0.0980278	0.183066	0.278217	0.0683284	-0.094956
ANXA2P3	0.73967	0.136101	-0.0788003	0.130875	0.277444	0.10577	-0.0456292
AP1S1	-0.066655	-0.0915103	0.00889353	-0.0552345	0.347836	0.554989	0.376318
AP3M2	0.35076	0.28262	0.0511652	0.119357	-0.0186048	-0.200508	-0.134785
APH1A	-0.0917913	0.294254	0.727314	0.260929	0.130022	-0.0118766	-0.0159243
APOBEC3B	-0.0395186	0.294147	0.00189776	0.188232	0.245026	0.354001	-0.0485088
APOBEC4	0.0135868	-0.137064	-0.0328752	-0.0279005	-0.0666969	-0.237465	-0.117163
APOLD1	-0.115229	-0.107492	-0.343574	-0.321738	-0.226146	-0.0860213	-0.131637
ARF4	0.282555	0.0602697	-0.0527752	-0.0213553	0.195145	0.687031	0.17947
ARFGEF2	-0.0674482	0.0770495	0.221126	0.0285173	0.202128	0.201691	0.240957
ARG2	-0.0967925	0.0152135	0.0454555	-0.261294	-0.133895	0.0326833	0.0785124
ARHGAP39	0.0903061	0.457768	0.266878	0.523676	-0.0118491	-0.0583994	-0.13911
ARHGEF28	-0.0370063	-0.0298604	0.284575	0.021358	0.310736	0.384184	0.566992
ARHGEF37	-0.207204	-0.184096	0.00107147	0.166171	0.119829	-0.0504234	-0.00662425
ARHGEF39	0.0635381	0.751483	0.147311	0.0123777	0.0993096	0.180332	0.0313696
ARID3A	0.127567	0.260388	0.0947875	0.143922	-0.272195	-0.122671	-0.214088
ARID4B	-0.0667587	0.000677799	0.351409	0.0335262	0.210309	0.727002	0.582685
ARIH2OS	0.132209	0.36402	0.100096	-0.0144311	-0.0132252	0.0316428	0.026705
ARRDC3	0.0108005	0.232971	-0.0733151	-0.0970516	0.0981614	0.544663	0.175197
ASAP2	0.0559915	0.121683	0.121223	-0.119546	0.30637	0.469232	0.733852
ASAP3	-0.12352	0.179491	-0.0507756	0.0550896	0.108074	-0.0463719	-0.0793709
ASB6	0.279986	0.243214	0.293644	0.222741	0.119591	-0.0843997	-0.0499793
ASF1B	0.10254	0.803053	0.179839	-0.0112046	-0.155278	-0.000923907	-0.131219
ASNS	0.451178	0.128915	0.0277619	0.147131	-0.136149	-0.0512828	-0.221091
ASPH	-0.0527287	0.124545	0.0795289	0.318663	0.511281	0.231917	0.0635964
ASPM	0.099892	0.661192	0.378113	0.136695	0.00416464	0.152615	-0.101056
ASRGL1	0.107744	0.550015	0.0363214	-0.0760632	-0.0544175	0.0579826	-0.178837
ATAD2	0.0190677	0.420483	0.299572	0.47025	0.0177593	0.320185	-0.0440732
ATAD3B	0.111312	0.28109	-0.0486884	0.259753	0.202182	0.269846	-0.000709474
ATF2	0.0864701	0.367837	0.432052	0.196227	0.516186	0.584649	0.340668
ATG4B	0.101225	0.256536	0.132928	0.166884	0.241197	0.657563	0.138937
ATP2C1	0.110544	0.165956	0.021484	0.0429328	0.359487	0.789807	0.393322
ATP5C1	-0.0369412	0.115851	-0.103015	-0.163606	0.0705709	0.423182	0.0872945
ATP5G2	0.0835368	0.504331	0.229152	0.0309614	-0.0804763	0.433242	-0.0065759
ATP6AP1	0.192418	0.229209	0.254516	0.428428	-0.0264019	-0.171816	0.0149345
ATP6V1C1	0.0585871	0.0679278	0.0253053	0.40912	0.366146	0.532704	0.224134
ATP8B1	-0.0125091	0.222807	0.348382	0.277302	0.125606	0.114401	0.00725044
ATP9A	0.0246745	0.367276	0.232894	0.0402765	0.158184	0.250314	0.233325
AURKA	0.163776	0.736695	0.191813	0.0144625	-0.0558001	0.0546333	-0.120658
AURKB	0.312157	0.810149	0.219769	0.188784	-0.0217387	0.0583459	-0.195399
AVL9	-0.00156801	-0.0361313	0.255763	-0.0106503	0.3736	0.220277	0.464915
B2M	0.219931	-0.259331	-0.145134	0.00466567	0.152115	0.168599	0.16951
B3GALNT2	-0.0148106	-0.027844	0.559752	0.222406	0.0733232	-0.0426328	0.20553
B3GNT5	0.122392	0.289646	-0.0600775	-0.0428272	-0.12023	0.0260881	-0.206696
B3GNTL1	0.113982	0.0427838	0.209122	0.402897	0.443084	-0.0791336	-0.12648
B4GALT7	0.165272	0.0929294	0.0443458	0.37695	0.0646122	0.0967385	-0.143494
BAAT	-0.336057	-0.32787	-0.180043	-0.336497	0.171791	0.193815	0.395004
BAD	0.0830456	0.220454	0.0288975	-0.0217292	0.161031	0.348247	0.176772
BAG2	0.144884	-0.0204929	0.17911	0.342606	0.308364	0.0839801	0.263457
BAIAP2L1	0.0125806	0.155122	0.308664	0.350844	0.0985313	0.108785	-0.303294
BAIAP2L2	0.0115879	0.0557124	0.320922	0.259319	0.0613462	0.0886826	-0.112639
BARD1	0.104966	0.706331	0.439663	0.179449	-0.0234724	-0.00505695	-0.167722
BBIP1	0.0521279	0.272221	-0.045605	-0.0396253	0.209483	0.558306	0.280031
BBOF1	0.228477	0.308202	-0.148804	0.0193878	0.0718397	0.101132	0.00952968
BCAT1	0.606063	0.307042	-0.0918419	0.069342	0.0096013	0.242812	-0.102464
BCAT2	-0.0601831	0.241708	0.188681	-0.0586479	0.0164794	0.046317	-0.165175
BCL9	-0.008179	0.185241	0.634389	0.361006	-0.0794303	-0.0724862	-0.0832251
BEX1	-0.0728915	0.355625	-0.000677161	-0.0594876	-0.147371	0.148574	-0.0193682
BEX2	-0.0192729	0.15066	0.156828	0.0601537	-0.23248	-0.159169	-0.187931
BIRC5	0.488359	0.788118	0.0731418	0.096693	-0.0156748	0.04532	-0.213162
BLM	0.248827	0.809444	0.204256	0.0759571	-0.0714006	0.0838101	-0.233199
BOLA1	-0.203165	0.116162	0.490411	0.0298284	0.426659	0.425643	0.530603
BOLA2	-0.136081	0.10187	3.56921e-05	-0.13608	0.0884321	0.458129	0.362266
BOP1	0.08559	-0.0422241	0.212808	0.858826	0.270008	-0.140538	-0.098726
BORA	0.191788	0.63125	0.0728372	-0.00226837	-0.015342	0.0862728	-0.113242
BPGM	0.00303057	0.0864491	0.224123	0.0825358	0.430333	0.547193	0.349474
BRCA1	0.0541366	0.805838	0.109267	0.0271095	0.14292	0.269226	-0.0153794
BRD7P3	0.0370285	0.122879	-0.0364479	-0.0469139	0.227205	0.630345	0.591048
BRI3BP	0.016717	0.637875	0.0551081	0.0354269	-0.0177274	0.154592	-0.0175816
BRMS1	0.251836	0.00985505	0.230505	0.355549	0.326221	0.0840808	0.0166997
BRPF3	-0.104661	0.212805	0.4787	0.155515	0.0190471	0.437403	0.26062
BRSK1	0.0631819	0.00615085	0.413785	0.214719	0.306458	-0.00785407	0.147046
BTG3	0.226426	0.455598	0.178466	-0.157827	0.188237	0.452934	0.317
BUB1	0.216265	0.857385	0.16578	0.155839	0.09818	0.188765	-0.113262
BUB1B	0.318071	0.792533	0.102267	0.0429955	0.111458	0.18983	-0.105423
C10orf35	0.287672	0.3476	0.324954	0.329324	0.139772	-0.0341784	-0.229097
C10orf54	0.681289	-0.00680292	-0.185075	0.130389	0.0987008	-0.0871977	-0.208574
C11orf80	0.367987	0.324025	0.294777	0.411025	0.077596	-0.0175881	-0.293947
C12orf49	0.349721	0.394739	0.113313	0.252384	-0.0488992	0.250715	-0.182841
C12orf73	-0.221074	-0.0252427	-0.105808	-0.121732	-0.0149617	0.0482496	0.12224
C14orf166	-0.0250083	0.123297	-0.0337435	-0.12659	0.00947774	0.414815	0.302402
C14orf93	-0.135029	0.293021	0.458091	0.128546	0.0657844	0.138273	0.0705642
C15orf41	-0.0772868	0.153961	0.477907	0.276216	0.317647	0.269597	0.389774
C15orf48	0.188171	0.396598	0.140256	-0.0938208	0.175601	0.177044	-0.148902
C16orf59	0.0816015	0.802692	0.0955776	0.0384489	-0.0153346	0.12563	-0.107557
C17orf53	0.0435723	0.756744	0.0335586	-0.0843431	-0.0934316	0.0549117	-0.146634
C17orf58	-0.140572	0.241264	0.0571749	0.00929828	0.42257	0.609277	0.402885
C17orf80	-0.0918388	0.233434	0.0300057	-0.0651872	0.248064	0.478669	0.281157
C17orf82	-0.164632	0.167729	0.39803	-0.00339719	0.189779	0.129214	0.466048
C1orf106	0.237405	0.414214	0.13633	0.123484	-0.0833097	-0.00539294	-0.172546
C1orf112	-0.0456995	0.245789	0.338158	0.128617	0.111791	0.241336	0.436803
C1orf194	-0.192715	-0.0439278	0.161526	0.0778593	0.843957	0.479523	0.508804
C1orf198	0.30284	-0.0183414	0.547354	0.272485	0.100077	-0.0927595	-0.0493997
C1orf35	-0.123717	0.177654	0.760287	0.345864	0.0497878	0.124806	0.309645
C1orf43	-0.15969	0.0397836	0.352953	-0.0564765	0.480955	0.713795	0.541811
C1QL3	-0.0634606	0.204124	0.227516	-0.0581233	0.0828772	0.338167	0.263336
C3	-0.295342	-0.231538	-0.0825457	-0.238413	-0.158918	0.137752	-0.0851254
C4BPB	-0.296372	-0.382554	0.283906	-0.0729405	0.123858	0.377034	0.576036
C4orf46	0.143731	0.725703	0.0494629	0.0228194	-0.088797	0.177185	-0.0590095
C5orf22	-0.14217	0.316754	0.245514	0.0213226	0.242563	0.519798	0.148875
C5orf34	0.0259511	0.739627	0.142324	0.0143049	0.0477434	0.287257	-0.0233523
C5orf46	0.663269	0.00662613	0.00676724	0.115258	-0.0508121	-0.0529463	-0.0576631
C6orf1	-0.0202284	-0.103998	0.426308	0.297776	0.515834	0.300633	0.403731
C6orf62	-0.0647547	0.188435	0.351091	0.165238	0.133075	0.372964	0.175858
C6orf89	-0.144439	-0.0265918	0.405797	0.246717	0.194375	0.181125	0.125516
C7orf50	0.0567732	0.299089	0.0997055	0.10196	0.157104	0.0231363	-0.0360973
C8orf33	0.071354	0.136774	0.381212	0.80583	0.393859	0.184565	-0.00392848
C8orf59	-0.0115969	0.0463605	0.157633	0.711003	0.167128	-0.0275804	0.0394619
C8orf76	0.00740426	0.0937147	0.312962	0.807075	0.113219	0.0680369	-0.0856194
C9orf116	-0.0165602	0.0376558	-0.17904	-0.123776	0.124676	0.258941	0.410147
C9orf152	-0.101022	0.00258039	0.259518	0.068542	0.285536	0.215934	0.574885
CA12	0.495662	0.106537	-0.154732	0.165625	0.0179037	-0.0970513	-0.240104
CA4	-0.179542	-0.233701	0.0363385	-0.150039	0.00956402	0.169109	0.446729
CABYR	-0.0325643	0.00368178	0.287671	0.165092	0.534789	0.113469	0.322239
CACYBP	0.0617237	0.244496	0.277147	0.171172	0.286011	0.763073	0.487266
CALB2	0.792163	0.111305	-0.149339	-0.0574473	-0.0479815	-0.0651422	-0.0961891
CALM2	0.406552	0.385276	0.0471011	-0.0186481	0.0144254	0.12803	-0.126561
CAMSAP2	0.291131	0.0594257	0.367213	0.170484	-0.114181	-0.0671464	0.0665555
CANT1	0.0818891	0.45307	0.170799	0.117158	0.0664271	0.237193	0.0337081
CAP2	-0.153471	-0.0368196	0.481972	0.300389	0.568189	0.323698	0.363541
CAPG	0.591523	0.212046	-0.0587341	0.124454	-0.123209	-0.0925647	-0.288734
CAPN11	-0.175018	-0.11546	0.0672798	0.0812973	-0.0618543	-0.158005	-0.143923
CAPN12	-0.105898	0.280022	0.119422	0.0719283	-0.0509633	-0.0904079	-0.234635
CAPRIN1	0.120072	0.221817	0.105323	0.103177	0.196459	0.778674	0.29421
CASD1	-0.132474	0.108047	0.0843741	-0.0921297	0.181174	0.424715	0.245337
CASK	0.0373435	0.0888905	0.0880953	-0.111735	0.0951831	0.281793	0.461559
CASP2	0.256365	0.69323	0.260756	0.0294596	0.141538	0.374637	0.0663734
CBX1	0.460972	0.590655	0.0874076	0.0696644	0.101896	0.28703	-0.00644689
CBX4	0.0128448	0.278906	0.262092	0.0699986	0.0538927	0.287125	0.0764649
CBX8	-0.0713382	0.154445	0.207933	0.0586113	0.264899	0.237764	0.1667
CBY1	0.0556835	0.336998	0.147932	0.0701641	0.0418203	0.533654	0.165783
CC2D1B	-0.0193409	0.290136	0.252396	0.0938379	0.322703	0.422855	0.286467
CCDC121	-0.138703	0.0663123	0.23045	-0.0633743	0.36765	0.547707	0.472708
CCDC137	-0.0151079	0.467408	0.229531	0.251986	0.164001	0.127693	0.0488168
CCDC138	0.0200938	0.259772	0.204087	0.170058	0.244262	0.375988	0.351602
CCDC170	-0.151655	-0.25543	0.0998835	-0.155163	0.296234	0.402219	0.858208
CCDC34	0.00777821	0.657313	0.0573342	-0.0597794	0.034643	0.0994014	0.0776636
CCDC91	-0.0762983	-0.050444	-0.0235328	0.0911088	-0.05521	0.181191	0.0594731
CCDC93	0.065234	0.275018	0.364534	0.30951	0.108784	-0.0299476	-0.00277077
CCL20	0.27259	0.0667877	0.0556952	0.414768	0.133307	0.0219726	-0.168788
CCNA2	0.180042	0.743237	0.0949415	0.0601635	-0.0526556	0.147944	-0.130684
CCNB1	0.229707	0.810353	0.13935	0.222061	0.0164576	0.118309	-0.178287
CCNB2	0.371558	0.854645	0.0399577	0.0970468	0.0413402	0.166548	-0.187778
CCNC	0.0245656	0.217661	-0.0667624	-0.0373012	0.30607	0.672866	0.162191
CCNE1	0.0170185	0.464743	0.145793	-0.0785152	-0.14929	0.0307838	-0.121773
CCNE2	-0.0162068	-0.0122861	-0.00290285	-0.138969	-0.0441832	0.0538838	0.0284447
CCNF	0.194764	0.842024	0.134865	0.0953133	-0.0784982	0.083041	-0.112488
CCSAP	-0.0139425	0.40936	0.13389	-0.0534228	-0.188116	0.100559	-0.0141583
CCT3	-0.0315372	0.27314	0.773102	0.470777	0.443755	0.29684	0.187257
CCT6A	0.136669	0.300282	0.195552	0.313586	0.424542	0.740292	0.201054
CCZ1B	0.0884524	0.261739	0.161471	0.0288522	0.334842	0.735572	0.374789
CD109	0.464834	0.317376	0.0962682	-0.0126781	0.0434121	0.150171	-0.129086
CD24	0.253567	0.265208	0.224474	0.159246	0.176216	0.348548	-0.178691
CD274	0.460614	0.0907237	-0.0296561	-0.0732659	0.0505659	0.169572	0.10438
CD2AP	0.339781	0.145384	0.254944	0.19876	0.159123	0.526287	0.158883
CD34	0.145768	-0.154715	-0.15365	-0.240636	-0.138187	0.0473741	0.0572608
CD37	0.459289	0.0113147	-0.185833	0.0358699	-0.147761	-0.0241061	-0.21651
CDC20	0.255204	0.844292	0.142694	0.0899123	-0.0265817	0.0820747	-0.13513
CDC25B	0.210917	0.564155	0.135995	0.220227	-0.111213	-0.0192432	-0.300019
CDC25C	0.00419218	0.695697	0.0719659	0.0218479	-0.0158552	0.209409	-0.115554
CDC42SE2	0.213252	0.332678	0.144581	0.098298	0.349952	0.730824	0.213376
CDC45	0.194042	0.833604	0.094116	0.0923798	0.0426182	0.177519	-0.10731
CDC6	0.251172	0.763928	0.0938296	0.0365887	-0.0516535	0.18397	-0.175371
CDC7	0.136615	0.801855	0.020224	-0.0165736	-0.067011	0.0965593	-0.171684
CDCA2	0.472584	0.673337	0.133689	0.0363951	0.0480674	0.112433	-0.109372
CDCA3	0.180432	0.855618	0.123768	0.200611	0.067854	0.164499	-0.138508
CDCA4	0.415136	0.745126	0.102341	0.019619	-0.0696133	0.201254	0.0248958
CDCA5	0.289262	0.872719	0.0912291	0.150175	-0.0120302	0.117878	-0.191712
CDCA7	0.188095	0.642853	0.163401	0.144325	0.122122	0.257849	-0.0491871
CDCA7L	-0.152186	0.25835	0.308192	-0.0701949	0.215581	0.435822	0.206309
CDCA8	0.178984	0.863164	0.109587	0.0637479	-0.0321778	0.0931276	-0.172832
CDK1	0.302036	0.830247	0.105652	0.112821	0.0468397	0.324308	-0.0956812
CDK5	-0.0478841	0.131921	0.236216	0.0626188	0.292703	0.13489	0.366489
CDK5R1	0.160841	0.341844	-0.0382759	0.0278892	0.154288	0.294497	0.246859
CDKAL1	0.00439332	0.277361	0.375936	0.0129175	0.265625	0.743452	0.269562
CDKN2A	0.438034	0.59956	-0.00213634	0.039718	0.389333	0.406655	0.0942416
CDKN2B	0.394603	0.303896	0.173556	0.0307002	0.302483	0.388171	0.0804888
CDKN2C	-0.120339	0.241876	0.0570488	-0.277208	-0.0387841	0.430184	0.39963
CDKN3	0.181044	0.834492	0.0948297	0.0496997	0.00932955	0.258845	-0.062713
CDT1	0.19767	0.885218	0.258363	0.128291	0.0547092	0.207531	-0.0503139
CDV3	0.380462	0.291331	-0.131415	0.0580444	0.15046	0.442484	-0.13992
CEACAM1	-0.155257	-0.0358408	0.407661	0.297019	0.29076	0.173226	0.178554
CEBPA	-0.140299	0.222198	0.166965	0.0219655	-0.350316	-0.21587	-0.299931
CELSR3	0.0149994	0.487398	-0.00363732	-0.132546	-0.0659043	-0.0177001	-0.0566387
CENPA	0.289877	0.845874	0.130335	0.0966583	0.176808	0.34211	-0.106556
CENPB	0.085949	0.473434	0.112553	-0.0688091	0.110647	0.145354	0.0335707
CENPE	0.212829	0.808076	0.131637	0.0601333	0.0631264	0.252905	-0.172665
CENPF	0.310876	0.814018	0.311503	0.147572	-0.0277946	0.105209	-0.134503
CENPH	0.222137	0.562912	-0.0585654	-0.129204	0.125355	0.202968	0.161337
CENPI	0.115122	0.766195	0.155695	0.0482453	0.0751373	0.272261	-0.0490204
CENPJ	-0.0455837	0.541585	-0.0961143	-0.0295025	0.0336821	0.0374076	-0.149378
CENPK	0.0907627	0.728828	0.00610274	-0.00466939	0.0915749	0.326545	0.0200346
CENPL	0.127748	0.692585	0.44407	0.0942068	-0.0183343	0.321066	-0.0594522
CENPM	0.245105	0.785086	0.0918777	0.147471	0.0625319	0.386389	-0.135389
CENPN	0.405924	0.543988	-0.00761218	0.142788	0.058745	0.244608	0.0853134
CENPP	0.214058	0.615442	0.0165455	-0.0783843	0.108176	0.324052	0.0957281
CENPU	0.0478945	0.689043	-0.0513933	-0.0982435	-0.0377072	0.0756566	-0.166188
CENPW	0.314439	0.856128	0.0209611	0.0281416	-0.0633798	0.155922	-0.162467
CEP131	0.0574193	0.685243	0.224001	0.0967984	0.110948	0.0224374	-0.0391613
CEP41	-0.00415369	0.381651	0.146426	0.0993689	0.220365	0.492365	0.318789
CEP55	0.732124	0.623834	0.0435211	0.174219	0.0139329	0.0723809	-0.148957
CEP68	0.0657891	0.127914	0.217999	0.0834711	0.233003	0.381815	0.420087
CEP78	0.190275	0.684087	0.0203398	-0.0654942	-0.046085	0.154769	-0.052543
CEP85	-0.0834294	0.445441	0.228543	0.146597	0.459873	0.320519	0.184096
CFAP47	0.10588	0.141608	-0.0433335	-0.127308	-0.0712742	-0.154057	-0.111298
CFHR1	-0.359543	-0.321129	0.0660324	-0.208299	0.0332898	0.359492	0.522579
CFHR2	-0.285593	-0.417864	0.0956628	-0.122868	-0.00507512	0.113566	0.278366
CH25H	-0.12935	-0.23575	0.0105115	-0.189841	0.131179	0.250432	0.616142
CHAC2	-0.102478	0.355016	0.152614	-0.0547917	0.0611845	0.453861	0.256387
CHAF1A	0.0941207	0.711785	0.228707	-0.00426553	-0.108536	0.123187	-0.0574306
CHAF1B	0.23219	0.86984	0.166056	-0.0121681	0.0784514	0.231755	-0.103663
CHD4	0.00686627	0.303194	0.26558	0.212622	-0.0471345	-0.0574055	-0.14576
CHEK1	0.417964	0.81369	0.0354687	0.00943998	-0.034221	0.185922	-0.0553512
CHMP5	0.113115	0.14364	-0.0572348	-0.0956423	0.349772	0.787346	0.478033
CHMP6	-0.0346341	0.25835	0.0762795	0.0666316	0.177607	0.637727	0.351333
CHRM3	-0.0398166	0.140748	0.0429548	-0.138862	-0.0842395	0.0166597	-0.0524267
CHURC1	-0.13302	-0.180708	0.0289674	-0.0189867	-0.198743	0.0170991	0.0886075
CIART	-0.088988	-0.129105	0.501374	0.00643479	0.373291	0.227994	0.589075
CKAP2	0.0291505	0.52487	0.103567	-0.0483002	0.0269035	0.464442	0.180224
CKAP2L	0.222923	0.891952	0.283911	0.163618	0.174769	0.217611	-0.122953
CKAP4	0.647081	0.475795	0.14088	0.249215	-0.100172	-0.0064477	-0.215985
CKAP5	-0.0239505	0.384663	0.20772	-0.00386845	0.0940134	0.563489	0.263555
CKS1B	-0.00906985	0.476797	0.323753	-0.0186501	0.255194	0.617049	0.313243
CKS2	0.456583	0.683311	-0.0233636	0.112688	0.0882276	0.33615	-0.0572213
CLASP2	-0.0730767	0.138437	0.154743	-0.0241227	0.258535	0.710448	0.353624
CLC	0.00481849	0.0205514	0.0721216	0.0876654	-0.0099752	0.0819256	0.0487262
CLCC1	0.0112246	0.814652	0.181778	0.0174426	-0.000299207	0.223534	-0.0822639
CLCN7	0.125885	0.182953	0.140191	0.332031	0.330311	-0.132376	-0.0223315
CLDN15	-0.120416	-0.0532259	0.276733	0.0283037	0.0904571	0.0540893	0.0771615
CLGN	-0.0238508	0.456947	0.30516	0.0266486	-0.0526644	0.214534	-0.0327575
CLN3	-0.171255	0.292227	0.354972	0.167924	0.078843	-0.0532023	-0.0558241
CMSS1	0.477975	0.313128	-0.025343	0.0842264	0.215745	0.252724	0.0811282
CNIH4	0.00311757	0.187364	0.49772	0.244907	-0.0439706	0.0960446	0.153312
CNKSR2	-0.272418	0.124836	0.050388	0.000220423	0.0230535	0.154172	0.080798
CNNM2	-0.0684628	0.26581	0.235384	0.0466378	0.0166153	0.211637	0.088773
CNOT11	0.166955	0.225696	0.337962	0.407514	-0.0610206	-0.188122	-0.198551
CNOT9	0.270366	0.253106	-0.0142635	0.00210983	0.339555	0.467304	0.176705
CNTNAP4	-0.0835469	0.13737	-0.0516757	-0.0555245	-0.0256305	-0.0359315	-0.103014
COA6	-0.129004	0.123488	0.431897	0.0107221	0.304393	0.534408	0.646173
COCH	0.02387	0.396707	0.187206	0.175457	-0.0758893	0.0410466	-0.138526
COG2	-0.0669026	0.176823	0.657701	0.186712	0.213763	0.125084	0.322795
COG5	0.0217444	0.208389	0.221101	0.0375916	0.406493	0.70862	0.501127
COL15A1	0.261209	-0.0984339	-0.217793	-0.11873	-0.256139	-0.0235445	-0.162451
COL1A2	0.825979	0.0508242	-0.24849	-0.0471348	-0.141597	-0.0647295	-0.192645
COL4A1	0.747126	0.110789	-0.243263	-0.150442	-0.142792	-0.10969	-0.242008
COL4A2	0.82181	0.0550862	-0.220466	-0.11153	-0.123309	-0.101341	-0.1759
COLCA2	0.249706	0.236191	0.216639	0.176843	0.0615303	0.0297599	-0.204805
COMMD2	0.133227	0.563201	0.132354	0.103933	0.207862	0.294966	0.0587298
COMMD5	0.0418043	0.149341	0.281911	0.600885	0.145775	0.269431	-0.0532408
COMMD8	0.0879268	0.184381	-0.00241808	0.0921711	0.171164	0.437615	0.127975
CORO2A	0.0749396	0.259923	-0.0334728	-0.0192251	-0.0439834	-0.0256838	0.092507
COX11	0.0955475	0.56379	-0.0177249	-0.109896	-0.0146443	0.385161	0.0157
COX7B	-0.149539	0.261648	-0.174505	-0.270104	-0.0935927	0.140007	0.0201247
COX7B2	-0.0259098	0.280792	-0.137243	-0.122477	-0.169302	-0.0745838	-0.180081
CPB2	-0.349608	-0.256518	-0.103364	-0.303035	0.140459	0.481265	0.538531
CPD	0.152161	0.177512	0.22379	0.428855	-0.046124	0.182893	-0.0931383
CPE	-0.0852996	0.219444	0.173658	-0.0429239	-0.219698	0.0778409	-0.152382
CPLX1	-0.147927	-0.11208	0.247538	0.314852	-0.0381854	-0.0946899	-0.101802
CPSF4	-0.0344273	0.437275	0.269881	0.118773	0.144777	0.118569	0.0751168
CPSF6	0.148438	0.668786	0.0689486	0.0448755	0.0109832	0.350679	-0.0541741
CREM	-0.114167	-0.0400339	-0.0865287	-0.109528	-0.109285	-0.120875	0.184099
CRNDE	0.0975776	0.244348	0.0510711	-0.0896127	0.21027	0.432019	0.469177
CRTAP	0.0882863	0.00222867	0.0328018	0.00595641	0.428217	0.649768	0.610099
CSE1L	0.214108	0.530803	0.123127	0.111243	0.0045493	0.240721	0.129338
CSNK1G1	0.289114	0.284969	0.131426	0.184462	0.0474507	0.146182	-0.213908
CSNK1G3	-0.0129375	0.0667354	-0.0143979	-0.0324421	0.206022	0.536494	0.358426
CSNK2A1	0.224006	0.324157	0.253849	0.097766	0.182765	0.67298	0.205831
CSRP2	-0.204553	0.214771	-0.056022	-0.14154	0.192669	0.354652	0.329031
CTHRC1	0.199408	0.054377	0.142737	0.267297	-0.11528	0.0290471	-0.137228
CTNND2	0.0675425	0.283287	0.251197	0.0253993	-0.257906	0.00988765	-0.208198
CTPS2	0.0434176	0.320132	0.280414	0.182015	-0.0950761	0.164902	0.0865349
CTSA	0.139792	0.0739667	0.267942	0.386588	-0.000115947	-0.196931	-0.171576
CXCL5	0.525762	0.0805094	-0.0189141	0.187121	0.0816429	0.0679239	-0.117643
CXorf23	0.0299901	0.075048	0.246393	0.163444	0.0840449	0.0984316	0.243834
CXorf57	-0.191191	0.609139	0.140311	-0.160064	0.0509971	0.170357	0.0981039
CYP2R1	-0.239508	0.0977952	0.188322	0.00480956	0.0389165	0.0804354	0.177367
CYP7A1	-0.286607	-0.0517655	-0.147791	-0.227257	-0.00153295	-0.080604	0.0695308
DARS2	-0.015929	0.405578	0.453363	0.0942959	0.141984	0.123807	0.0481415
DBF4	0.0712035	0.153412	0.152879	0.131071	0.0569538	0.19193	0.175755
DBN1	0.454017	0.267445	-0.0382224	0.00273236	-0.0129459	0.0984488	-0.0925003
DBNDD1	-0.131053	-0.161616	0.25834	0.368275	0.157255	-0.0744715	0.0642031
DBR1	0.0149719	0.160849	0.236492	0.0107858	0.358297	0.732992	0.391464
DCAF1	0.0290401	0.286832	0.382044	0.188789	0.171589	0.366318	0.192263
DCAF13	0.0711817	-0.0867308	0.127062	0.747582	0.212006	-0.129548	-0.0789889
DCAF16	0.233946	0.585009	0.0621147	0.227897	-0.0073721	0.280754	-0.0445267
DCK	0.0611863	0.371918	0.0928546	-0.0564877	0.275476	0.592752	0.379096
DCLRE1B	0.179884	0.641274	-0.0174996	-0.0328085	-0.0182156	0.166687	-0.0807939
DDIAS	0.33957	0.562357	-0.0231721	0.132405	0.0743417	0.250075	0.0338002
DDX39A	0.338226	0.543109	0.455943	0.178341	-0.0649826	0.061621	-0.112325
DDX3X	0.100395	0.175785	-0.0747085	0.00534205	-0.137911	0.108606	-0.100645
DEAF1	0.310929	0.182659	0.108488	0.237828	0.147907	0.083773	0.0015416
DEF8	0.404677	0.0837526	0.138234	0.324945	0.312159	0.16025	0.153705
DENND1A	0.414181	0.263089	0.0229723	0.0908241	0.0491724	0.0655157	-0.0634535
DEPDC1	0.0647468	0.768735	0.000651858	0.0409968	0.00607363	0.231804	-0.0948198
DEPDC1B	0.0854921	0.71532	0.158447	0.14997	-0.182422	-0.0358315	-0.257387
DESI2	0.232558	0.243885	0.540952	0.143598	0.0591679	0.288267	0.305431
DHCR7	-0.105089	0.172562	0.117503	0.124365	-0.112839	-0.211561	-0.157199
DIAPH3	0.331285	0.569812	0.0233408	-0.0569785	-0.0636583	0.108725	0.00325666
DIO1	-0.227948	-0.062768	-0.194674	0.0619367	0.220457	0.312757	0.214659
DIO2	-0.315946	-0.133731	0.287471	0.0529127	0.297618	0.366449	0.624534
DLC1	0.0899295	0.357832	0.284202	0.239281	0.268347	0.410113	0.0648239
DLD	-0.145441	-0.116065	-0.0599446	-0.217282	0.259718	0.341391	0.185827
DLG5	0.0332599	0.242018	0.261854	0.18212	0.136946	0.357589	0.371553
DLGAP5	0.300139	0.859447	0.151988	0.0876615	-0.0716877	0.124166	-0.206426
DNAJA4	0.0393669	0.220658	0.129712	0.0258061	0.0469399	0.106072	-0.180482
DNAJB11	0.0975586	0.440612	0.26834	0.35012	0.0199904	0.170277	-0.243825
DNAJB6	0.29143	0.130689	0.0120343	-0.121856	0.235091	0.725204	0.42026
DNAJC10	0.186626	0.147562	0.177336	0.0881555	0.17469	0.471666	0.568241
DNAJC13	0.210007	0.151203	0.384057	0.332082	0.386766	0.190185	0.131356
DNAJC9	0.349474	0.694635	0.231345	0.175191	-0.0734384	0.209467	-0.173811
DNAL1	0.16288	0.316984	0.0592689	-0.100619	-0.037203	0.0743257	0.0358348
DNHD1	-0.0340947	0.214455	-0.0558467	-0.104664	-0.128126	-0.0251924	-0.0367667
DNMT1	0.1397	0.78835	0.155553	0.131814	-0.121787	0.108712	-0.190533
DNMT3A	0.273064	0.0994782	0.205631	0.15796	0.156964	0.0369927	0.142313
DONSON	0.0754836	0.73106	0.148376	0.00621351	0.0220058	0.272506	0.0204767
DPH3	0.0780251	0.222552	0.0951932	0.159794	0.237647	0.585535	0.215928
DPP3	0.246083	0.294584	0.0286514	0.196334	0.17117	0.253471	-0.150876
DROSHA	-0.0501953	0.557836	0.296827	0.0510365	-0.00714093	0.162409	-0.0465108
DSC2	0.111174	0.184737	-0.128553	0.150558	0.205641	0.338001	0.101651
DSCC1	0.148979	0.551762	0.195642	0.537723	0.145238	0.10322	-0.0342223
DSN1	0.0138716	0.725404	0.107632	-0.0829675	-0.0525643	0.133493	-0.124941
DSTYK	-0.0128585	0.0393883	0.516677	0.121436	0.315028	0.215656	0.304487
DTD2	-0.227547	-0.0691796	0.116485	-0.0997668	0.204541	0.507873	0.564338
DTL	0.0219659	0.808056	0.25239	0.0501084	-0.0843838	0.214113	-0.062741
DTNA	-0.0986034	-0.00531835	0.214112	0.120694	0.420005	0.320997	0.295398
DTX3L	-0.0577659	-0.0405747	0.290795	0.220148	0.220477	0.502169	0.370863
DTYMK	0.110424	0.114963	0.0930996	0.136295	0.0358927	0.152335	-0.0898106
DUSP12	0.0422617	0.470321	0.45492	0.08434	0.1385	0.402348	0.0894752
DUT	-0.149269	0.271937	0.224818	-0.0399015	0.297737	0.41715	0.731902
E2F2	0.0625171	0.8054	0.26357	0.175681	0.0832515	0.170352	-0.130596
E2F3	0.185215	0.231539	0.237053	0.184513	0.0265717	-0.0272835	-0.286188
E2F7	0.13353	0.858342	0.0533921	-0.0862523	-0.0528552	0.141014	-0.0845242
E2F8	-0.102492	0.56056	0.147836	-0.0249714	-0.0152425	0.30675	0.0511188
EBF1	0.172903	0.158144	0.233191	-0.0300375	-0.0694098	-0.00977462	-0.0600288
ECD	0.0501261	0.35043	0.427585	0.231156	0.134515	0.404811	0.197614
ECI2	-0.336072	-0.212733	0.000107449	-0.256239	0.124484	0.504473	0.405325
ECT2	0.308832	0.832367	0.0627781	0.0936563	0.00207662	0.122405	-0.210238
EEF1A2	-0.0701131	-0.231224	0.107504	0.101602	-0.0664784	0.0265845	0.162528
EFCAB2	0.181108	0.26226	0.189706	0.0494727	0.0510949	0.0962733	0.000111118
EFNA4	-0.0823437	0.174961	0.685768	0.234641	0.2879	0.362605	0.541345
EFTUD2	0.232443	0.382651	0.106312	0.197054	0.206232	-0.0985531	-0.113735
EHF	0.0700337	0.2708	0.226946	-0.07415	0.0911744	0.355479	-0.0390757
EHMT2	0.00573982	0.035495	-0.0508589	-0.069708	-0.0519088	0.0555827	0.0601707
EID3	0.490026	0.12652	-0.124748	0.203241	0.418185	-0.0118981	-0.128886
EIF1B	0.0115278	0.217383	-0.0682425	-0.100788	-0.0374936	0.608758	0.25746
EIF2D	-0.178215	0.103982	0.636962	0.209713	0.224378	0.164623	0.385244
EIF3B	0.0597831	0.0857668	0.223217	0.347621	0.240142	0.0627387	0.0713704
EIF3CL	-0.0242838	0.153666	0.0124135	-0.0585864	0.354878	0.656261	0.376357
EIF4E	0.00613192	0.0642848	0.0422832	0.0354361	0.00796489	0.130729	0.180286
EIF4G2	0.127915	0.179775	-0.0405865	-0.0803443	0.275605	0.787644	0.344978
EIF5A2	0.344234	0.0340164	-0.057013	0.0943613	0.0331193	0.0219642	0.00623894
ELK4	0.0498992	0.168198	0.361348	0.0498303	0.247043	0.391178	0.365328
ELOVL7	0.0441799	0.419882	0.0536761	0.0498399	-0.217342	0.0832308	-0.213328
EME1	0.18104	0.745352	0.0125174	0.103514	0.0274542	0.14325	-0.102856
ENAH	0.324933	0.424663	0.252877	0.152872	0.260098	0.227723	-0.0804331
ENOX2	-0.0903775	0.219015	0.28171	0.215843	0.142491	0.220699	0.281252
ENPP2	0.0942028	0.0993873	0.106209	0.19475	-0.208571	-0.0146295	-0.141798
EPB41	-0.0815097	0.203861	0.191602	0.0857295	0.374772	0.559345	0.408116
EPHB2	0.159872	0.0633808	0.0788648	0.0341898	0.186738	0.138369	0.502663
EPPK1	0.0926749	0.0264948	0.0308179	0.109141	0.117498	0.143341	0.110252
EPS8L3	0.113429	0.234253	0.390589	0.305389	0.184637	0.130161	0.0923201
ERCC1	0.147092	0.0896043	0.026358	-0.226256	0.116903	0.512383	0.281432
ERCC8	-0.00478887	0.260319	0.211763	0.0976031	0.320295	0.520139	0.200469
ERICH5	0.00135416	0.253077	0.0189729	0.207368	-0.111281	0.0880638	-0.309092
ERMP1	-0.0227175	0.00614667	0.465901	0.365111	0.0247197	-0.127826	-0.0977005
ERO1B	-0.276346	-0.0229065	0.187793	-0.107681	0.0673119	0.414382	0.41096
ESCO2	0.158829	0.480247	-0.0273664	-0.042413	0.161993	0.25115	0.0299917
ESM1	-0.104624	-0.0663903	0.0364305	-0.243972	-0.0586709	0.134971	0.212863
EXO1	0.128181	0.846519	0.277205	0.14959	-0.0146322	0.169362	-0.0949472
EXOG	0.0600808	0.200331	-0.0712775	-0.186589	-0.103354	0.284007	0.0598684
EXOSC7	0.237183	-0.000744469	0.0308918	0.269542	0.0172163	-0.021956	-0.0380469
EZH2	0.13566	0.798126	0.295156	0.144127	0.159802	0.48009	-0.002699
F13B	-0.30021	-0.264299	0.0398374	-0.0681656	0.178239	0.301773	0.323807
F8	-0.0719775	0.121099	-0.0716615	-0.160214	0.102695	0.315323	0.207331
F8A3	0.0651736	0.179782	0.137186	0.0532621	0.235705	0.399627	0.313195
FABP4	-0.119766	-0.228908	-0.0847301	-0.161832	-0.083346	0.0905824	0.191115
FABP5	0.419575	0.128068	-0.21584	0.0156981	0.0157875	0.0898028	-0.0914142
FADS1	0.0839382	0.561579	-0.0663483	-0.194637	-0.137247	0.016802	-0.137132
FAIM	0.0296831	0.17868	-0.0598457	-0.0528448	-0.0836974	0.220354	0.0547952
FAM127C	0.305272	0.322894	-0.0488711	-0.0598563	0.052914	0.23096	0.0863242
FAM135A	0.0973042	0.377421	0.180723	0.0142344	0.187775	0.542822	0.172577
FAM162B	-0.0754859	0.00740024	-0.0648919	-0.26622	-0.0760134	0.095654	0.176456
FAM177A1	-0.111918	0.0269682	0.13708	-0.0606149	0.413791	0.633016	0.441256
FAM189B	-0.010986	0.319804	0.734021	0.237865	0.156388	0.272516	0.316389
FAM198A	-0.0841065	0.173307	0.0944385	-0.117627	0.20766	0.139237	0.00677974
FAM20C	-0.266042	0.0548559	0.22137	-0.00748775	0.139084	0.488103	0.457442
FAM213B	0.108817	0.293625	0.188563	0.233942	0.0177446	-0.0608075	-0.286062
FAM216A	0.119426	0.29009	-0.321624	0.0570644	-0.0178893	-0.0861417	-0.208116
FAM21C	0.0915255	0.208479	0.19876	0.288038	0.414746	0.556724	0.283729
FAM220A	0.00845347	0.162458	0.19881	0.0444245	0.288618	0.358091	0.376683
FAM222A	-0.125266	0.421764	0.201131	0.164408	-0.201216	-0.0293077	-0.149491
FAM3B	-0.0653722	-0.143678	0.29468	0.143786	-0.0225058	0.0591185	0.434376
FAM50A	0.252825	0.195907	0.0901114	0.266974	0.174492	-0.182314	-0.0628556
FAM64A	0.492648	0.636852	0.218252	0.116353	0.0283787	0.0437805	-0.185049
FAM69B	0.0249304	0.0374792	0.0415938	-0.18624	-0.0584051	0.0612288	0.0919084
FAM72A	0.0721602	0.653404	0.214234	0.11637	0.0634908	0.311829	-0.00287345
FAM72D	0.10309	0.755644	0.105917	0.0999917	-0.0279348	0.074985	-0.107991
FAM83D	0.00900481	0.591673	0.0854626	0.175849	0.188304	0.388935	0.174161
FAM83H	-0.0905225	-0.19464	0.483169	0.783214	0.220853	-0.17343	-0.0704013
FAM86B1	-0.100145	0.0316706	0.186322	0.0440235	0.431499	0.623456	0.48198
FAM91A1	-0.0879393	0.00797895	0.395264	0.59198	0.225236	0.0961867	0.0533777
FANCD2	0.144795	0.806844	0.115327	0.0835496	-0.00879035	0.175814	-0.144366
FANCE	0.165758	0.732086	0.29964	0.145052	0.0765691	0.173859	-0.154712
FANCG	0.240104	0.835487	0.159285	0.0644105	-0.0712107	0.0404349	-0.10523
FANCI	0.215485	0.885192	0.0192941	0.0433683	0.0307044	0.202186	-0.161186
FASTKD3	-0.133459	0.192109	0.31449	-0.0137109	0.29692	0.656594	0.264768
FAT1	-0.164847	-0.0430781	0.242179	-0.0337212	0.210463	0.307337	0.581961
FBXL18	-0.0242842	0.193888	0.30723	0.298553	0.131746	0.325048	0.0738569
FBXL5	-0.194923	-0.249943	0.0329972	-0.191029	0.0718878	0.373031	0.682106
FBXO32	0.168395	-0.112934	0.0987974	0.315636	0.386014	0.276604	0.236697
FBXO45	-0.0210053	0.486337	0.31335	0.0667071	0.241787	0.230197	0.0556056
FBXW2	0.152011	0.469811	-0.0449881	-0.202987	-0.131435	-0.0687246	-0.167161
FCGR2A	0.752759	0.212492	-0.225578	0.0296898	-0.00748868	0.0305645	-0.186202
FDPS	-0.19098	0.151155	0.272308	-0.0955013	0.075978	0.0612792	0.263
FEN1	0.168718	0.842281	0.137122	-0.048013	-0.0377423	0.188182	-0.103046
FERMT1	0.0781094	0.0595145	0.15485	0.184066	0.358628	0.297786	0.496248
FGD1	0.240096	0.446287	0.021786	-0.0179799	-0.21112	-0.0644808	0.00909715
FGF13	-0.0166614	0.0914921	0.154114	0.0253078	0.175448	0.389722	0.50623
FGF21	-0.0427465	-0.161721	0.142738	0.217849	0.0638009	0.109111	0.1044
FGFR4	-0.0932378	0.0341994	0.34015	0.426884	-0.207325	-0.102583	-0.00926651
FICD	-0.0500388	0.0707468	0.454371	0.0783356	-0.0419886	-0.000886205	0.0776354
FIGF	-0.0880453	-0.0303989	-0.00218287	-0.0302736	0.180169	0.283798	0.655697
FIGNL1	-0.00106524	0.522424	0.188811	-0.0355729	0.396391	0.733499	0.373004
FIGNL2	0.0713403	0.108116	0.194586	0.361255	-0.0723231	0.0868534	-0.0280128
FITM2	-0.207851	0.206193	0.0712457	0.00865877	0.178556	0.371488	0.468639
FKBP11	0.0445371	0.129457	0.315594	0.27486	-0.0307907	0.1926	0.156792
FKBP2	0.363102	0.262377	0.163714	0.322912	-0.0796576	0.238805	-0.237004
FLAD1	-0.191535	0.043595	0.685487	0.187023	0.315463	0.0362418	0.128745
FLNC	0.671776	0.128585	0.00078183	0.171885	0.215604	-0.0228433	-0.105106
FLVCR1	-0.0532071	0.151194	0.379959	0.246123	0.016066	-0.0664709	0.0348226
FNBP1L	-0.074921	0.36016	0.213167	0.0594564	0.369939	0.608418	0.228977
FOCAD	0.172906	0.356941	0.326301	0.118789	0.19742	0.392215	0.0724484
FOXD2	-0.147188	0.44872	0.0261152	0.0038894	-0.235736	-0.0665643	-0.324134
FOXH1	0.0525049	0.270733	0.199557	0.132649	0.141846	0.181877	0.12221
FOXK1	0.0796837	0.216309	0.221783	0.305899	0.158167	0.347996	0.065232
FOXM1	0.271448	0.836956	0.16404	0.129396	-0.0448697	0.0344976	-0.153009
FOXP1	0.0307327	0.476717	0.182758	-0.0285995	0.0808717	0.200126	-0.006483
FOXQ1	0.0867347	0.260516	0.194849	0.0935988	0.0877397	0.164809	0.128006
FOXRED2	-0.127496	0.0238675	0.34982	0.220048	0.162272	0.184719	0.583777
FRMD8	0.381869	0.350754	0.191188	0.175816	0.00788753	0.114412	-0.183311
FZD6	0.34107	0.124938	0.112361	0.457082	0.0291556	-0.0474413	-0.0721239
G2E3	-0.117195	0.469081	0.205367	0.0356512	-0.0807694	0.196175	0.0983217
G3BP1	-0.0857679	0.210215	0.218347	0.122339	0.338956	0.68241	0.458227
G6PD	0.634163	0.357082	-0.0362978	0.281239	0.287238	0.0138242	-0.1215
GABBR2	-0.062266	-0.132091	-0.113668	-0.189158	-0.271572	-0.078065	-0.0947815
GALK2	0.0298412	0.01578	0.151831	0.142284	0.269971	0.603571	0.332192
GALNT2	-0.0273463	-0.0674629	0.135804	0.0143333	-0.276877	-0.0940565	-0.121932
GALNT8	-0.101133	0.141981	0.189057	0.00641041	0.195886	0.332273	0.263957
GAR1	0.0562674	0.192933	0.220867	-0.0517059	0.269565	0.770785	0.468222
GAS2L3	0.277894	0.67417	0.198135	0.161197	0.0019393	-0.0317895	-0.250869
GATS	0.163356	0.106256	0.0864603	0.0544397	0.0966252	-0.0840059	-0.196467
GATSL2	0.181367	0.314072	0.222947	0.129914	0.301076	0.324186	0.0778232
GBA	-0.115773	0.0701197	0.666529	0.227814	0.24351	0.181381	0.341122
GBE1	-0.0512099	0.0701381	-0.0379681	-0.175651	0.397378	0.361387	0.103587
GBP2	0.319004	0.048816	0.223938	0.0913039	0.152731	0.060876	-0.232605
GCNT3	0.293106	0.423445	0.181108	0.193196	0.411007	0.11886	-0.0906826
GDA	-0.0680206	0.0803239	0.14572	-0.0159654	0.021912	0.189265	0.0126001
GDAP1	-0.151534	0.211073	0.242592	0.174785	-0.0036864	0.106276	-0.0455586
GEMIN2	0.0911707	0.493307	0.00848895	0.0141988	0.0301732	0.435834	0.0780902
GEMIN5	-0.0882166	0.185092	0.280598	0.0399709	0.333835	0.631228	0.485313
GGPS1	-0.0103725	-0.0512665	0.555865	0.149812	0.196589	0.401333	0.513549
GINS1	-0.100131	0.346627	0.0400102	0.00769852	0.03822	0.154996	-0.0193384
GINS2	0.133995	0.794434	0.214118	0.116834	-0.0404313	0.0893406	-0.0905683
GINS3	0.064368	0.732255	0.0631314	-0.0182386	-0.0768673	0.101678	-0.0785853
GINS4	0.126552	0.607833	0.0164959	0.232393	0.13369	0.164299	-0.0270715
GK5	-0.0252188	0.313549	0.293451	-0.0824513	0.069899	0.146151	0.0902774
GLA	0.36723	0.471024	-0.106783	0.202122	0.190316	0.0833439	-0.0873103
GLB1L	-0.178236	0.21274	0.234699	-0.0569456	0.0621521	0.208986	0.100215
GLDN	0.00828188	0.103394	0.0826403	-0.00861112	-0.0395748	-0.00612488	-0.0623381
GLMP	0.0491307	0.158119	0.619897	0.339778	0.158159	0.191574	0.180396
GLUD2	-0.0660574	0.078789	0.153899	0.13947	-0.0833524	-0.0092068	0.0993805
GLUL	-0.1986	-0.191939	0.20662	0.0858615	0.231082	0.338617	0.651188
GMNN	0.0594745	0.504174	0.152991	0.0446639	-0.139647	0.279227	-0.107973
GMPS	0.136451	0.540106	0.25627	0.124219	0.171636	0.655617	0.166283
GNA12	0.0835897	0.0325456	0.0467566	-0.0564015	0.371474	0.448173	0.514521
GNAL	-0.175391	-0.0411708	0.370113	0.035189	0.514157	0.298735	0.625611
GNAQ	0.103032	0.196289	0.155393	-0.174367	0.222894	0.782177	0.594077
GNB1L	0.212059	0.317316	-0.0395532	0.173955	-0.054237	-0.00205859	0.102567
GNB5	-0.10379	0.348954	0.239442	-0.0986209	0.262078	0.155435	-0.0721197
GNG10	0.212149	-0.00730786	-0.0630252	-0.157218	0.270483	0.591859	0.622595
GNG4	0.0103843	0.195068	0.100317	-0.0383965	-0.156752	-0.0246551	0.128733
GNL3L	0.335443	-0.0469043	-0.0628557	0.198185	0.0519313	0.180074	0.0516637
GNPAT	-0.0916461	-0.0290749	0.613498	0.32916	0.39281	0.380228	0.598793
GOLPH3	-0.0279543	0.219658	0.310239	0.267642	0.0841975	0.274187	0.0228371
GOLPH3L	-0.120794	0.109977	0.632756	0.112838	0.288889	0.451406	0.294785
GORAB	0.0378931	0.0747947	0.385679	0.279896	0.0813285	0.275743	-0.0622201
GPAA1	-0.179969	0.11136	0.323199	0.714282	0.107538	0.20133	0.0367295
GPANK1	-0.155415	0.219606	0.410635	0.168562	0.343046	0.585123	0.314187
GPATCH1	-0.108611	0.264947	0.268631	-0.00143918	-0.0175816	0.234042	0.00620537
GPATCH4	-0.0406746	0.204741	0.596704	0.309497	0.450916	0.520382	0.337409
GPC3	-0.0040895	0.302396	0.204718	0.0910064	-0.316081	-0.128553	-0.148999
GPR137	-0.0270616	0.0631805	0.0834211	-0.213516	-0.12162	-0.19434	0.00105136
GPR158	-0.0140802	0.113914	0.106636	0.00191303	0.0173613	0.058295	0.0413076
GPR160	0.214035	0.0298258	0.242212	0.267945	-0.130531	-0.125151	-0.245599
GPSM1	0.103808	0.0341592	-0.0607185	0.159565	0.0861074	0.0206495	0.196779
GPSM2	0.0802808	0.849741	0.182338	0.0791467	0.095685	0.327453	-0.0741562
GRAMD1A	0.425612	0.267751	0.120257	0.309479	0.109233	-0.0680624	-0.126327
GRPR	-0.203542	-0.243193	0.0892878	-0.0900587	0.253947	0.298822	0.809252
GSDMD	-0.0411718	0.0853462	0.268318	0.667067	0.083418	-0.0908179	-0.0706217
GSTA4	-0.212782	0.0942138	0.373671	-0.150262	0.26307	0.242308	0.424433
GSTO2	-0.108029	0.0652338	0.405836	0.167375	-0.232833	-0.175091	-0.181917
GTF2A1	-0.02605	0.179824	0.00850145	0.0701309	0.13734	0.366032	0.101597
GTF2I	-0.151455	0.0939537	0.293676	-0.0233895	0.350758	0.768697	0.628646
GTF2IP1	-0.0629805	0.0630439	0.357554	0.0991432	0.300019	0.569916	0.415651
GTF2IRD1	-0.0572299	0.207402	0.17403	-0.0369473	0.211658	0.280986	0.403539
GTF2IRD2	-0.181174	-0.112688	0.198396	-0.21724	0.192715	0.45499	0.557767
GTPBP2	0.298134	0.299921	0.309497	0.19356	0.114919	0.190803	-0.0497498
GTSE1	-0.00286999	0.391854	0.149053	0.0388058	0.159791	0.394404	0.456153
GULP1	0.240583	0.11552	0.0313439	0.0647079	0.0311535	0.0555833	-0.0229149
H2AFX	0.410475	0.618523	0.23529	0.247501	-0.068287	0.170523	-0.0890091
H2AFZ	0.279863	0.796304	0.0566329	-0.00264285	0.087083	0.401938	-0.0131854
HACD2	0.02346	0.498836	0.0977919	-0.0229231	0.066282	0.134249	-0.130388
HADHB	-0.1222	-0.0813859	-0.050812	-0.147149	-0.0650528	0.232783	-0.0302604
HAUS3	-0.0734604	0.215397	0.0574996	0.191779	0.0404577	0.0440009	-0.155802
HAUS6	0.088423	0.265287	-0.0653118	0.151527	0.00848433	0.0482569	-0.00205444
HDAC11	-0.118265	-0.0243996	0.38761	0.470855	0.0960518	-0.239811	-0.107508
HDAC4	-0.0267505	0.0488253	0.211815	0.269932	0.0403715	0.281243	0.385321
HDAC8	-0.116973	0.140277	0.265608	0.104729	0.11442	-0.138703	0.0180972
HEATR1	0.00948362	-0.0195414	0.54592	0.274845	0.116762	0.11215	0.285327
HEATR6	0.405755	0.341147	0.223379	0.196098	0.0764085	-0.0375859	-0.134832
HEBP2	-0.102087	-0.0714477	0.00648976	-0.0325812	0.101253	0.0473726	-0.0136646
HELLS	0.124317	0.783208	0.125987	0.05384	-0.0451449	0.119125	-0.138011
HES6	-0.0120765	0.265627	0.0725304	0.0212063	-0.0337315	0.0051925	0.149841
HEXA	0.616646	0.336467	-0.048313	-0.0319444	0.222042	0.180439	0.0348183
HEY1	-0.0352407	0.264295	0.04269	-0.0444061	-0.18357	0.105033	0.037242
HFE2	-0.265545	-0.127666	0.282587	-0.16153	0.275219	0.514111	0.754828
HGS	0.0593863	0.278534	0.407576	0.26349	0.292157	0.0909701	0.0674826
HHAT	-0.143938	0.0697119	0.255964	-0.0404476	0.203805	0.105816	0.40449
HIC2	0.0854645	0.381622	0.00399766	0.169915	-0.225169	0.0575105	-0.227858
HILPDA	0.399233	0.157906	-0.123659	0.0186648	0.0536277	-0.00815197	-0.111985
HIPK2	-0.179378	0.0611264	0.167557	-0.179822	0.223275	0.452417	0.248001
HIST1H2AE	-0.162335	0.0356243	0.1895	-0.139013	0.111175	0.250498	0.616967
HIST1H2AG	-0.115897	0.0055497	-0.0143829	-0.104558	0.14528	0.178398	0.385558
HIST1H2AH	0.190017	0.32597	0.043863	-0.0477067	0.0912119	0.0938847	-0.0520877
HIST1H2AM	-0.0596342	0.388529	0.265216	-0.0749045	0.100014	0.242404	0.343427
HIST1H2BE	-0.123995	-0.00986043	0.220163	0.0828292	0.0694154	0.170943	0.38836
HIST1H2BJ	0.0804793	0.412975	-0.0484834	-0.0596279	0.00707992	0.204173	0.132811
HIST1H2BK	-0.138126	0.177049	0.258591	0.0313227	0.104188	0.512774	0.47266
HIST1H3F	-0.136619	0.234716	0.141153	-0.0901551	0.0363615	0.222144	0.432434
HIST1H3I	0.125637	0.431326	0.133798	-0.0194312	0.0958777	0.163506	0.036894
HIST1H4C	0.225187	0.802044	0.143147	0.0075017	-0.0968964	0.174279	-0.30188
HIST1H4H	-0.117769	0.106639	0.285495	0.0276452	0.213954	0.366628	0.488378
HIST1H4J	-0.039407	-0.154432	0.145457	0.117418	0.107131	-0.0402523	0.0229814
HIST1H4K	-0.0222115	-0.0618442	0.129505	0.0822382	0.162019	0.0566081	0.00415567
HIST2H2AA4	-0.0879965	0.120597	0.396565	0.0288724	0.138663	0.267677	0.540019
HIST2H2BE	0.0802238	0.258938	0.167268	-0.0224147	-0.00290498	0.141501	0.30857
HIST2H4A	-0.0165749	0.248138	0.213554	0.0289981	0.222022	0.357652	0.41085
HIST2H4B	-0.00657956	0.253744	0.224631	0.0526262	0.275927	0.471764	0.484209
HJURP	0.293387	0.850683	0.340914	0.228305	0.124773	0.151442	-0.164538
HKDC1	0.215463	0.150909	0.205643	0.265026	0.0594985	-0.0534008	-0.230057
HLTF	-0.109602	0.342552	0.075598	0.0866483	0.218718	0.650657	0.199986
HMGA1	0.645268	0.432946	0.131457	0.324529	0.110417	0.157995	-0.142157
HMGB2	0.144466	0.77987	-0.00599996	-0.06491	-0.0124164	0.207979	-0.0985366
HMGN4	0.31793	0.325717	0.28057	0.14155	0.143413	0.502844	0.0892421
HMMR	0.0211106	0.701712	0.0291979	-0.00196586	0.129452	0.309736	0.0074261
HN1	0.755916	0.424866	0.0955517	0.218603	0.125959	0.163858	-0.0625778
HNF4A	-0.267795	-0.0634209	0.0941759	0.181947	0.322442	0.129716	0.338847
HNRNPA1	0.201913	0.450444	0.0648408	0.252641	0.15258	0.609637	0.104893
HNRNPA2B1	0.142946	0.625405	-0.00803051	-0.051422	-0.0527852	0.144579	0.0203404
HNRNPU	-0.0624632	0.161812	0.483807	0.250838	-0.208768	-0.0423018	0.0110254
HOXA10	-0.186637	0.0365595	0.278037	-0.0324936	0.0668397	0.195047	0.323452
HOXA13	-0.211198	0.268125	-0.0783304	-0.152606	-0.0835195	0.191634	0.0189226
HPS1	0.386256	0.250123	0.436434	0.419433	0.178303	0.0867853	0.0547254
HPS4	-0.0827468	0.118116	0.290704	0.185379	0.0974062	0.0231049	0.208744
HRAS	0.361068	0.242129	-0.00526307	0.152449	0.160386	-0.133917	-0.0255057
HRCT1	-0.0653692	0.162816	0.06651	0.105051	0.61429	0.19103	0.0958014
HS2ST1	-0.190238	0.0576964	-0.316358	-0.276703	-0.23532	-0.084939	-0.0257458
HS6ST2	0.0219652	0.169383	-0.05845	0.0144086	-0.00669111	0.229289	0.0360432
HSD17B1	0.0141577	0.456033	0.0276408	0.0124344	-0.206341	-0.0229306	-0.152372
HSP90AB1	0.349695	0.155154	0.335328	0.615924	0.235245	0.0507817	-0.0431332
HSPB1	0.0654715	0.294754	0.328571	0.508294	0.150633	0.00324311	-0.0646716
HYOU1	0.0294146	0.104419	0.372904	0.22545	-0.0387251	-0.0569427	-0.133395
IBA57	-0.0541096	0.162792	0.339604	0.252092	-0.039353	0.240876	0.0586097
IDE	-0.0578806	0.066187	0.321838	0.178342	0.283475	0.509289	0.325418
IFITM2	0.00585569	-0.18071	0.332633	0.44309	0.17941	-0.132086	-0.0390304
IFNE	0.0612335	-0.0532561	0.0437192	0.0415741	-0.0132949	0.0867749	0.033039
IFT80	-0.0167216	0.149531	0.229257	0.0406295	0.174525	0.245351	0.0324148
IFT81	-0.0618486	0.435722	0.0761617	-0.0162166	0.201125	0.403814	0.197608
IGBP1P1	0.100463	0.0603369	-0.117432	-0.126143	0.0731271	0.268197	0.344773
IGF2BP2	0.267836	0.36732	0.0824675	0.214577	-0.193886	-0.166187	-0.287546
IGF2BP3	0.0846073	0.407174	0.041103	0.154728	-0.00248335	0.200603	-0.144256
IGFBP7	0.330495	-0.20338	-0.334708	-0.248281	-0.305521	-0.0950603	-0.143517
IGSF3	0.0842857	0.356366	-0.0288998	0.0889096	0.267989	0.225267	-0.123494
IKBIP	0.237355	0.554971	-0.0727931	-0.000694912	-0.000830366	0.415406	0.0128008
IL17D	0.0185456	0.252093	0.193731	-0.127374	0.252637	0.106997	-0.123227
IL6ST	-0.166317	0.0415415	0.0227402	-0.0660895	0.246947	0.525912	0.462534
ILF2	0.04922	0.498262	0.554912	0.133594	0.197377	0.565169	0.21034
ILF3	0.105877	0.441793	0.202098	0.160449	0.172472	0.608242	0.233041
IMMP1L	-0.0158343	0.266691	0.401402	-0.0192477	0.178747	0.451221	0.268501
IMMT	-0.0779094	0.488025	-0.0258266	-0.0248986	0.0494767	0.194902	-0.0303007
INCENP	0.206535	0.74036	0.204481	0.139328	-0.0121647	0.0550952	-0.103048
INPPL1	0.212602	0.196704	0.158663	0.276526	-0.0436277	-0.194258	-0.149492
INSIG1	-0.314331	-0.17823	-0.11089	-0.380555	0.00830768	0.0375971	0.129151
INTS1	-0.109325	0.0280283	0.174388	0.201697	0.235013	0.0168882	0.073527
INTS2	0.0165006	0.485456	-0.040002	-0.182816	0.15752	0.277982	0.245559
INTS7	-0.10841	0.115607	0.451862	0.149515	-0.151372	-0.150233	-0.0847239
INTS8	0.026144	0.00122927	0.377396	0.666295	-0.0109721	-0.284686	-0.138539
IPO9	-0.0970037	0.415073	0.598387	0.102035	0.0545524	0.190501	0.110939
IRAK1	0.110775	0.246192	0.262955	0.299826	0.162479	-0.0563487	-0.0261462
IRX3	-0.0626328	0.0311727	-0.0385655	-0.140342	0.0359307	0.108858	0.480081
IRX5	0.149144	0.0567337	0.0113191	-0.0931022	0.00779591	0.180806	0.35698
ISY1	0.000189401	0.197351	0.0195805	-0.02088	0.2398	0.700219	0.296972
ITGA2	0.149184	0.197479	0.150711	0.132109	0.129628	0.251105	0.403649
ITGA6	0.0211706	-0.0487609	0.197169	0.10154	0.294638	0.133272	0.531843
ITGB1BP1	0.208073	0.264575	0.175876	0.105755	0.264359	0.371363	0.202641
ITGB3BP	-0.0419057	0.368586	0.100554	-0.0783039	0.290937	0.467648	0.360602
ITPKA	0.159147	0.487306	0.274376	0.0708195	-0.0292467	0.00113099	-0.112711
JMJD4	-0.119094	0.0729252	0.528084	0.385321	0.163718	-0.0252898	0.190772
JRKL	0.194634	0.328668	0.205896	0.14731	0.109225	0.36199	0.198531
KCNE3	0.041867	0.0177176	-0.00922593	-0.0531371	0.0301107	0.0460683	-0.0951241
KCTD14	0.109777	-0.000903029	0.0599138	0.291645	-0.0717968	-0.161633	-0.0893866
KCTD6	-0.151482	0.221006	0.0330958	-0.0365367	0.108675	0.417094	0.0908813
KDELR3	0.38187	0.266868	0.135784	0.239788	0.289223	0.347868	-0.150613
KIAA0101	0.338264	0.866273	0.18226	0.142153	0.146109	0.26312	-0.0938993
KIAA0232	-0.303423	-0.111598	0.323639	0.0449745	0.207654	0.348386	0.391179
KIAA0907	-0.0174116	0.400661	0.491051	0.258863	-0.0034451	0.0919046	-0.119397
KIAA1429	-0.0272581	0.1472	0.369698	0.506992	0.420019	0.563417	0.298091
KIAA1522	0.137859	0.220491	0.31046	0.365772	0.277259	0.214783	-0.0921343
KIF11	0.312468	0.804079	0.157588	0.0533577	0.0668715	0.318272	-0.110543
KIF14	0.191865	0.737767	0.293096	0.110484	-0.0424047	0.273526	-0.153266
KIF15	0.0943266	0.827628	0.160109	0.0321166	-0.0617147	0.0997731	-0.154677
KIF16B	-0.0231698	0.114098	0.198846	0.0327901	0.30219	0.444606	0.433657
KIF18A	0.308579	0.801965	0.143118	0.100195	0.081738	0.321478	-0.0147987
KIF20A	0.344318	0.868089	0.238577	0.186811	0.130659	0.244993	-0.0994428
KIF23	0.493518	0.808896	0.0783057	0.0956046	0.101758	0.244564	-0.155995
KIF2C	0.15882	0.88448	0.19033	0.111575	-0.000538224	0.142786	-0.177957
KIF4A	0.101076	0.874893	0.182577	0.0568211	0.0417665	0.126584	-0.117573
KIFC1	0.135551	0.86546	0.230678	0.145631	0.0167482	0.121836	-0.134569
KITLG	0.239848	0.510687	0.0430236	-0.0378148	0.220786	0.46781	0.12011
KLB	-0.183101	0.108003	0.223621	0.184315	-0.0871065	0.307516	0.0845461
KLF13	-0.0815294	-0.0205202	0.00215816	-0.106004	0.111232	0.268424	0.0164529
KLHL12	-0.196184	0.0976197	0.669976	0.22917	0.295346	0.305996	0.392359
KLHL21	-0.132122	-0.154228	0.347155	0.27093	0.697218	0.312041	0.465537
KLHL23	0.0286542	0.411723	0.0961657	0.0619351	-0.00549258	0.214071	-0.126635
KLHL7	-0.202639	0.0937574	0.100515	-0.198398	0.183285	0.4686	0.491524
KNL1	-0.204815	0.274877	0.221245	-0.0928738	0.118554	0.206529	0.0321422
KNOP1	0.272806	0.431439	0.00968849	-0.049797	0.204711	0.365859	-0.0255584
KNSTRN	0.234143	0.661307	0.0266423	0.098289	0.247398	0.514996	0.0215276
KNTC1	0.0304508	0.873713	0.10601	-0.00636744	-0.0798692	0.125309	-0.179469
KPNA2	0.344019	0.687428	0.0164659	0.0785676	0.0972003	0.435031	-0.0362994
KRT24	-0.19166	-0.0261618	0.111599	0.0700018	0.835163	0.493933	0.50336
KRT75	-0.0976452	-0.135102	0.115891	0.114941	0.563267	0.142687	0.211729
KRTCAP2	-0.119473	0.215221	0.741571	0.295619	0.0954795	-0.0438885	0.0486429
LAGE3	0.113515	0.463509	0.126222	-0.00560207	0.0796826	0.173535	0.0478511
LAMA3	-0.157516	-0.035269	0.232182	-0.0358748	0.422387	0.441264	0.832219
LAMA4	0.695244	0.113811	-0.258824	-0.196382	-0.0786646	0.0124052	-0.12416
LAMC1	0.508931	0.20641	0.281367	0.115692	-0.0381243	0.0511216	0.0856827
LAPTM4B	0.0509015	0.277619	0.181247	0.480551	0.066568	0.225175	-0.19831
LARS	0.208838	0.237041	0.26377	0.263528	0.174187	0.324251	0.0405045
LASP1	0.24768	0.320602	0.245534	0.406999	0.113548	0.0816487	-0.210714
LBR	-0.0259582	0.300962	0.63553	0.259886	0.539039	0.652763	0.491235
LCN2	0.189927	-0.177507	0.153694	0.498857	0.148495	-0.182764	0.04224
LEF1	0.179124	0.0535929	0.217062	0.265255	0.0711784	0.193965	0.318489
LGALS4	-0.107786	0.321688	0.101008	0.168146	0.151598	0.109828	-0.208823
LIN37	-0.204823	0.083629	0.360185	0.00227162	0.044685	0.151873	0.145306
LIN9	-0.00233788	0.531549	0.422815	0.140825	0.0853942	0.374826	0.108429
LINC00515	-0.261482	-0.157677	0.109224	-0.00807469	0.287965	0.261509	0.62579
LINC01451	0.0129194	0.326505	0.0190252	-0.119683	-0.218302	-0.177886	-0.190835
LIX1L	-0.0710968	0.03793	0.327765	0.089018	0.0411169	0.18962	0.206821
LLGL2	-0.120588	0.344584	0.342613	0.00672436	0.0845832	0.142205	0.0290453
LMNA	0.0338077	0.0950401	0.692178	0.336221	0.285038	-0.0735342	-0.0828409
LMNB1	0.131817	0.863132	0.0812634	0.0242445	-0.000479018	0.227413	-0.147152
LMNB2	0.612369	0.631797	0.156898	0.163265	-0.129184	0.0345411	-0.212285
LOC100132831	-0.0180718	0.0229545	-0.0419899	0.0111508	0.145577	0.178331	0.214542
LOC146880	0.302884	0.733487	0.0752332	0.117798	0.0906576	0.328883	-0.0546698
LOC283788	0.0177739	0.158736	0.163086	0.033456	-0.0786046	0.261459	0.0284886
LOC389834	0.0560114	0.339205	-0.018336	-0.0381165	-0.158957	0.0146443	-0.157249
LOC401127	0.198636	0.280315	0.0709591	0.171898	-0.0789037	0.248087	0.0921835
LOC642852	-0.013206	0.33557	0.0613534	-0.139274	0.00068562	0.170138	0.241875
LOC652276	-0.0244014	-0.170297	-0.0901323	-0.0197753	-0.175174	-0.101081	-0.0494201
LOC730101	-0.110944	0.360223	-0.107347	-0.135414	-0.0110952	-0.0246704	-0.133805
LOC81691	-0.0564289	0.696879	0.0466554	-0.0940308	-0.00761485	0.141009	-0.0832872
LONRF2	-0.0570367	0.0804804	0.257099	0.107326	0.000251306	0.0409904	-0.0461333
LPCAT1	0.0899273	0.201437	0.161181	0.0118158	0.1235	0.100107	-0.00459157
LPL	0.0974464	-0.0267684	-0.225934	-0.0596255	-0.0500942	0.0294041	-0.0634469
LRIG2	-0.116558	0.3146	0.0198069	-0.157275	-0.188631	-0.0322393	0.000281547
LRP11	0.0895109	0.273179	0.274575	0.125831	0.0600822	0.00665137	-0.0998986
LRR1	0.140185	0.674803	0.0476831	-0.018533	-0.063289	0.376027	-0.0240223
LRRC1	0.287865	0.278839	0.28167	0.367196	0.227103	0.386374	-0.0762165
LRRC14	-0.126175	0.262525	0.482139	0.604885	0.0405405	0.0258729	-0.0848537
LRRC26	-0.0550186	0.409228	0.246893	-0.0284727	0.0942044	0.206986	-0.0219245
LRRC58	-0.117208	0.350319	0.132512	-0.110419	0.380103	0.373731	0.221526
LSM2	0.197027	0.595152	0.359676	0.234354	0.200936	0.280548	-0.0630546
LSM4	-0.0341304	0.326586	0.165672	0.297761	0.0885138	0.0476875	-0.184206
LYPD1	0.155335	0.0805093	-0.0433247	-0.0525581	-0.0859925	-0.219434	-0.182522
LYSMD2	-0.118093	-0.190077	-0.030594	0.184643	0.128316	0.0992229	0.0643606
LYSMD4	0.0349049	0.122891	0.248166	0.333472	-0.00987507	-0.157036	-0.334576
MAD2L1	0.197277	0.725874	0.0298908	0.131426	0.0958387	0.450924	-0.0633529
MAD2L1BP	0.0661457	0.0937958	0.156755	-0.0269731	0.242363	0.785741	0.384369
MAEA	0.0130662	0.144931	0.0668707	0.0211065	0.115216	0.65907	0.27348
MAFG	0.248499	0.173542	0.245818	0.229318	0.662147	0.342262	0.2995
MAGEA1	-0.14142	0.278624	-0.102566	-0.153651	-0.0555528	-0.00408305	-0.0801787
MAGEA12	-0.0470759	0.279372	-0.0565145	-0.0884759	-0.0876697	-0.00388493	0.000471857
MAGEA6	-0.0572769	0.280739	-0.061638	-0.104792	-0.105524	0.0529661	-0.00726505
MAGEC1	0.18666	0.237029	-0.147358	-0.103383	-0.199238	-0.0592831	-0.036697
MANEAL	-0.0764212	0.419783	0.137085	0.0513963	0.0981532	0.368675	0.105977
MANF	0.105179	0.278295	0.346012	0.421443	-0.00463935	0.0624099	-0.110645
MAP10	-0.175821	-0.0941291	0.302512	0.0447416	0.249533	0.45326	0.549847
MAP2	-0.0490983	-0.109164	0.21607	0.294222	0.549062	0.0133871	0.0900968
MAP3K7	0.313244	0.439894	0.00449512	-0.015219	0.0834853	0.603415	0.125867
MAP3K9	0.157265	0.302376	0.207686	0.077511	0.0611759	0.199723	0.0721483
MAP7D2	0.14426	0.0482697	0.245712	0.172801	-0.0740553	-0.00460629	-0.0641093
MAPK12	0.20087	0.498457	0.23104	0.245584	0.152294	0.132281	-0.173022
MAPK14	-0.0525472	0.00625624	0.0489997	-0.112086	0.189069	0.559619	0.256118
MAPK9	0.0662763	0.41904	0.253881	0.0526903	0.387496	0.665289	0.373817
MAPT	0.0159539	0.176881	0.355068	0.37353	0.490702	0.241148	0.0755359
MASTL	0.201078	0.661088	0.220948	-0.0070292	0.0433941	0.355657	0.112707
MAT2B	-0.0649039	0.0418298	0.0946787	-0.0417681	0.42195	0.731981	0.592446
MBLAC1	-0.0865151	0.25748	0.250429	-0.104998	0.0402506	0.107133	0.187978
MCAM	0.559664	0.225136	-0.0130907	-0.0437048	-0.0600888	-0.0198985	-0.182746
MCC	-0.00796616	0.0800626	-0.190429	-0.380728	-0.214611	0.0627208	-0.193785
MCM10	0.213485	0.866601	0.161783	0.140422	-0.00987303	0.246382	-0.100673
MCM2	0.163168	0.855857	0.140224	0.0674217	0.0407133	0.117315	-0.131515
MCM3	0.350803	0.784889	0.143796	0.000621853	0.00113055	0.233308	-0.166004
MCM4	0.133119	0.764804	0.180913	0.341868	0.0372586	0.0688335	-0.136174
MCM5	0.169844	0.742193	0.280801	0.205779	0.0620044	0.186581	-0.133678
MCM6	0.139892	0.879119	0.255384	0.0221815	0.080697	0.217297	-0.03466
MCM7	0.144528	0.853441	0.161387	0.114986	-0.00688688	0.133518	-0.168653
MCM8	0.0373668	0.765093	0.0774847	-0.0559374	-0.0261545	0.131487	-0.0971692
MCRS1	0.145048	0.407315	0.154473	0.0809966	0.263193	0.757076	0.176695
MCUR1	-0.128248	0.161223	0.187292	0.0220696	0.24087	0.324468	0.369283
MDGA2	-0.0433227	0.261665	-0.0406622	-0.122511	0.000932914	0.0718572	-0.0421066
MDK	0.102411	0.292857	0.235262	0.0472028	-0.000122165	0.416197	0.38102
MEA1	0.20478	0.422986	0.349111	0.241366	0.121899	0.168683	-0.0290819
MECOM	0.388027	0.101884	-0.0177525	-0.139942	-0.0196823	0.00679171	-0.12406
MED24	0.0438976	0.310537	0.249295	0.316883	0.274405	-0.129981	-0.0943044
MED27	0.284311	0.266146	0.0641301	-0.039846	0.186931	0.640397	0.346066
MELK	0.309963	0.868289	0.132625	0.102007	0.154091	0.223324	-0.051143
MELTF	0.124996	0.164713	-0.069489	0.105603	0.0168169	0.0518405	-0.103806
MESP1	-0.0903584	0.522971	0.289377	-0.0116034	0.099732	0.141085	-0.0139227
METTL18	-0.097092	0.0325192	0.393759	0.0705878	0.301126	0.655984	0.608605
METTL6	0.123831	0.230197	0.131015	0.00247922	0.349115	0.708504	0.46966
MFSD1	0.262131	-0.0455277	-0.210658	0.00596597	0.262017	0.288746	0.135773
MFSD6	0.347791	0.242869	0.0989865	0.084863	-0.264926	0.0880286	-0.275829
MGAT4A	0.106249	0.136413	0.155141	0.209314	0.172005	0.29379	0.00304777
MIB1	-0.0187321	0.314649	0.17964	0.126168	-0.02511	0.309027	0.180614
MICALL1	0.411684	0.126091	0.290617	0.283367	-0.136428	-0.167598	-0.0558374
MICB	0.205737	0.389152	0.260591	0.210586	0.114689	0.00499719	-0.0407761
MID2	-0.184452	-0.138983	0.212356	-0.0324212	-0.0078763	0.00304768	0.339075
MIR1228	0.178632	0.315941	0.185484	0.11445	0.287928	0.656373	0.270936
MIR1236	0.0588407	-0.142249	-0.0706763	-0.135809	-0.0636021	-0.107043	0.00687159
MIR1908	0.17984	0.135756	0.0532166	0.130602	-0.00577875	0.0772996	0.00216421
MIR564	-0.0470826	-0.00553778	0.0346596	0.0551117	0.178492	0.394878	0.23299
MIR586	0.167978	0.281427	0.181412	0.151471	0.329695	0.652796	0.272731
MIR599	0.227006	0.354696	0.11914	0.0254977	0.0910718	0.335426	0.132273
MIS18A	0.0631563	0.675724	0.0396309	-0.0781817	-0.11199	0.206354	-0.058257
MKI67	0.285858	0.786212	0.199569	0.0726275	0.0878452	0.141006	-0.146409
MLEC	-0.136626	0.19173	0.284832	0.303423	0.0587173	0.222497	0.204763
MLLT11	0.104281	0.340323	-0.0744373	-0.176391	-0.194362	0.0154529	-0.150115
MMADHC	-0.0118561	-0.121132	-0.0260123	-0.123663	0.183811	0.550995	0.204585
MME	-0.0243087	0.0263894	0.0453853	-0.0660083	0.302338	0.377816	0.732466
MMP11	0.167785	0.20458	0.0413553	0.193003	-0.243006	-0.0304501	-0.252609
MMP9	0.418501	0.149656	-0.0701417	0.182156	-0.0573241	0.0201046	-0.11574
MND1	0.0222373	0.675448	0.0651125	0.129058	-0.0164456	0.23841	-0.0594785
MNS1	-0.16759	0.25816	-0.061473	-0.150856	-0.099774	-0.00673425	-0.132665
MOB4	0.0454189	0.0940567	0.100745	0.0266885	0.286042	0.657745	0.457622
MON1A	-0.172044	-0.123847	0.323503	0.0810327	0.163998	0.114642	0.338373
MORC2	0.0118933	0.123562	0.494787	0.363129	0.0990582	-0.0447264	-0.0161159
MORF4L1	0.514803	0.292889	-0.0146669	-0.00259136	0.0125605	0.237933	-0.0753756
MOSPD1	0.102531	-0.0311308	-0.0542202	0.162861	-0.0508009	-0.18812	-0.162575
MPHOSPH9	-0.200451	0.305655	-0.0131613	-0.157493	0.0381223	0.272541	0.0764988
MPP6	0.0450853	0.308006	0.189439	0.0409729	0.570389	0.445189	0.19941
MPP7	0.22397	0.28618	0.217564	0.234023	-0.0286273	0.205125	0.176222
MPV17	0.570377	0.290331	0.12575	0.340034	0.235932	0.100535	-0.0824043
MPV17L2	-0.109494	0.0855966	-0.0263605	0.099978	-0.039117	0.0314643	-0.165628
MPZL1	0.153503	0.113822	0.485324	0.273402	0.232273	0.348733	0.265617
MRAP2	-0.0675514	0.00763616	0.380516	0.277161	0.107815	0.122115	0.279456
MRAS	-0.012027	-0.0732323	0.232678	0.136661	0.151027	-0.0308735	0.174548
MRGBP	0.400926	0.393391	0.134048	0.240849	-0.0989043	-0.19173	-0.213891
MRPL45	-0.045029	0.0989715	0.00994038	-0.0953981	0.326747	0.706588	0.502146
MRPL9	-0.00119095	0.368937	0.536034	0.089331	0.31553	0.509562	0.262788
MRPS12	0.0500468	0.410989	0.138687	-0.0272581	0.0755027	0.47171	0.0490361
MRPS21	-0.201184	0.110725	0.697788	0.170316	0.430487	0.441851	0.483042
MRPS23	0.180088	0.2795	0.095435	0.172114	0.34258	0.431743	0.23684
MRPS28	-0.210271	-0.0728987	-0.149758	0.406271	0.0280825	0.0092679	-0.0253006
MRRF	0.055962	0.0456334	0.126437	-0.0150322	0.349386	0.337163	0.548642
MRS2	-0.0109841	0.286287	0.338326	0.19929	0.222304	0.617677	0.367352
MRTO4	0.0474886	0.105814	-0.0821091	0.367714	0.262996	-0.000662339	-0.143709
MSH2	-0.0108512	0.309004	-0.117665	0.0707241	-0.0258211	0.0492425	-0.072844
MSI2	0.119359	0.175919	0.436376	0.0838103	0.216291	0.298716	0.168675
MSMB	0.0472473	0.273161	0.0195261	-0.0706322	-0.0679395	0.00672996	-0.118711
MSTO1	-0.111804	0.201622	0.549022	0.193635	0.147226	-0.024656	-0.0113253
MSX2	0.113482	0.14377	0.16015	-0.0121653	-0.126024	0.0311389	0.0742916
MTFMT	-0.191509	-0.153877	-0.136093	-0.0856442	0.232193	0.2016	0.249544
MTFR2	0.255805	0.645481	0.0745488	0.0878667	0.175278	0.363554	0.00931889
MTHFD1L	0.572913	0.262027	0.0728514	0.27912	0.030253	0.126255	-0.174098
MTX1	-0.138768	0.16981	0.45505	-0.0867311	0.479475	0.643979	0.500954
MUC13	-0.0378387	0.153573	0.562341	0.207482	0.0408559	-0.0365993	-0.0686877
MUCL1	-0.135902	0.132762	-0.0340218	-0.156884	-0.0950345	0.130505	0.281664
MVD	-0.0512044	0.0587367	0.198641	0.259923	0.049002	-0.143562	0.0303755
MYCN	0.0109216	-0.118271	0.0226226	-0.0460271	-0.32863	-0.0739508	-0.0548433
MYH4	-0.0625845	0.0498923	0.35922	0.169368	-0.0174145	-0.0912378	-0.119931
MYO5C	-0.0263045	0.526031	0.295033	0.021569	0.0880764	0.23727	-0.147839
MZT1	0.295918	0.569698	0.0372557	0.0226337	0.117023	0.299366	0.073871
NAA20	-0.108452	0.123038	0.0613519	0.103103	0.462373	0.558817	0.320914
NAA40	0.221326	0.480857	0.230781	0.150665	0.0355134	0.140586	-0.043374
NABP2	0.156053	0.565147	0.176048	0.223678	0.0531099	-0.104988	-0.190204
NACC2	0.203766	0.288052	0.18623	0.176495	-0.0609803	-0.174678	-0.14092
NAMPT	0.0800862	-0.102831	-0.0516257	-0.038021	0.314168	0.226438	0.00825164
NARF	-0.0318447	0.361111	0.155393	0.0135338	0.0337731	-0.107982	-0.113695
NAT1	0.229557	0.0605901	0.0046167	-0.0959818	-0.0173994	0.290204	0.136214
NCAPD2	0.218197	0.720113	0.0251592	0.0905918	-0.050921	0.0635829	-0.0677948
NCAPG	0.201746	0.859005	0.187249	0.215195	0.0878193	0.152631	-0.13219
NCAPG2	0.168439	0.777356	0.0953901	-0.0500817	0.228258	0.474676	0.065771
NCBP2	0.169975	0.367636	0.282657	0.392233	0.253229	0.296756	-0.0723029
NCKAP1	0.0763199	0.261806	0.208696	0.14462	0.394919	0.645375	0.244253
NCOA2	-0.125194	0.109945	0.322454	0.413227	0.371998	0.578657	0.398945
NCSTN	-0.132238	0.0898779	0.794325	0.293853	0.154846	0.110962	0.256048
NDC80	0.1836	0.726836	0.100798	0.0508051	0.0824237	0.229485	-0.0951356
NDE1	0.292744	0.487795	0.00541722	-0.0140366	-0.117123	-0.0176387	-0.150017
NDRG1	0.220648	0.235043	0.117007	0.343773	-0.0312883	-0.0466228	-0.227438
NDRG3	0.151389	0.312931	0.157687	0.0446217	0.182734	0.312191	0.189807
NDST1	-0.0938809	0.0129572	0.181428	0.139528	-0.242417	0.0139211	-0.222409
NDUFA4	-0.30685	-0.0534648	-0.128909	-0.277805	0.0634525	0.2172	0.177442
NDUFA4L2	0.0856871	0.287226	0.201989	0.0570817	0.170776	0.278929	-0.026399
NDUFAB1	-0.230846	0.0516785	-0.390794	-0.332567	0.0317875	0.116413	0.119335
NEB	-0.0432306	0.604981	0.0847797	-0.0954062	0.10892	0.143037	-0.095628
NECAB3	-0.221408	0.205905	0.13425	-0.0132495	0.0492565	0.0890356	0.0680368
NEDD4L	-0.230827	0.126765	0.116114	-0.0228896	-0.019874	0.045704	-0.0766867
NEK2	0.112959	0.755934	0.2261	0.132102	-0.110007	0.001507	-0.123146
NEK4	0.0166273	0.304132	0.22069	0.101213	0.289588	0.517754	0.155843
NELFE	-0.0367961	0.185136	0.309917	0.382494	0.296553	0.0382157	-0.0335448
NEMP1	0.0894312	0.805609	0.0599181	0.0731669	0.157655	0.41031	-0.0791167
NEU1	0.11617	0.325266	0.30065	0.264435	0.257481	0.158107	0.0915054
NEU3	0.111103	0.290744	0.0790137	0.0324088	0.122471	0.334225	0.094116
NFE2L2	-0.186811	-0.171114	0.143595	-0.0968224	0.196215	0.397266	0.557449
NFS1	-0.146226	0.1108	0.202845	0.0293185	0.252894	0.676168	0.424356
NFYA	0.165837	0.297673	0.340355	0.196014	0.0692033	0.420107	0.0396538
NKAP	-0.0208854	0.279709	-0.0962515	-0.0231846	0.00901598	0.256221	0.194488
NMB	0.254789	0.278223	0.291071	0.237868	0.245646	0.26144	0.0828264
NMD3	-0.106262	-0.171143	-0.181693	-0.1144	0.145237	0.334555	0.282396
NME1	0.227624	0.297562	0.0873633	0.206662	0.438587	0.203559	0.150277
NMRAL1P1	0.111617	0.138065	0.220412	0.254256	0.655462	0.0921921	0.0179426
NOMO3	0.103635	0.312399	0.0332647	-0.0664419	0.330787	0.734076	0.36445
NOTCH3	0.434153	0.0962959	-0.13037	-0.0693153	-0.0141987	-0.151721	-0.196463
NPEPPS	0.136376	0.277406	0.128391	0.0790188	0.337092	0.615564	0.366755
NPHS1	0.0696383	0.191371	0.0126498	0.11375	0.208918	0.212216	0.0650446
NPLOC4	0.0502672	0.149741	0.256735	0.210329	0.21168	-0.0293562	-0.065817
NPR2	-0.108829	-0.228794	0.0718579	-0.0180361	0.191488	0.137183	0.489346
NQO1	0.202124	0.0114319	0.309721	0.30282	0.364978	0.0230496	0.0965379
NR2C2AP	0.0343771	0.378941	0.237137	0.25192	0.0949583	-0.0106243	-0.0538465
NRAS	0.0607698	0.286152	0.00838563	0.257448	0.250097	0.223337	-0.0171715
NRCAM	0.124514	0.194229	0.126604	0.326289	0.233379	0.0972423	-0.0643227
NSMCE2	-0.0188216	0.0607039	0.289661	0.752538	0.402559	0.203589	0.107892
NT5DC2	0.364444	0.413714	0.0893579	0.16053	-0.152648	0.0513407	-0.17816
NUAK1	0.619054	0.274115	-0.0809284	-0.0628956	-0.185365	-0.152999	-0.225911
NUDCD1	0.0278124	0.175944	0.253961	0.676495	0.0771095	0.0240678	0.0828325
NUDCD3	-0.240073	-0.258937	0.427141	0.133906	-0.0306366	-0.183226	0.225115
NUDT1	0.242175	0.56846	-0.0297369	0.00804681	-0.107297	-0.0521226	-0.138716
NUDT21	0.277462	0.460008	-0.136951	-0.0220183	0.0614633	0.402967	0.165501
NUF2	0.0845538	0.730524	0.178672	0.0335119	0.020041	0.223987	-0.0659591
NUP133	-0.0761627	0.13261	0.534179	0.159538	-0.069346	0.194814	0.303027
NUP155	0.0607539	0.572651	0.321897	0.159781	0.240984	0.325932	0.0363584
NUP205	0.266851	0.728271	0.154794	0.0562923	0.0658312	0.242071	-0.0190926
NUP37	0.323559	0.601551	0.155659	0.151708	0.273125	0.595831	0.285545
NUP43	-0.0529298	0.377413	0.242199	0.232125	0.0997661	0.0730745	-0.151903
NUP62	0.494722	0.455558	0.200631	0.132408	0.249689	0.449263	0.0674276
NUPR1	-0.0337788	0.284708	0.0727662	0.0430268	0.124974	-0.110654	-0.13304
NUSAP1	0.252693	0.863985	0.142191	0.0941066	0.0170806	0.172038	-0.220262
NVL	-0.0381281	0.275141	0.674456	0.291861	0.000107076	0.0717151	0.153946
NXPH4	0.0522957	0.269289	0.110778	0.075955	0.291243	0.365119	0.0306181
OGG1	-0.0727998	0.163623	0.237265	-0.0489147	0.394054	0.472112	0.438863
OIP5	0.201045	0.803056	0.0654994	0.0984271	0.156749	0.255574	-0.170265
OLFML2A	0.469657	0.048572	-0.154265	-0.152628	-0.274477	0.0172292	-0.147508
OLFML2B	0.658571	0.161969	-0.150612	0.0540149	0.0839262	-0.0172486	-0.166941
OLMALINC	-0.151823	0.0223432	0.120484	-0.102358	0.15383	0.293386	0.572787
ONECUT2	-0.217167	0.0639402	0.185296	0.163644	0.169966	0.317321	0.36181
OR13J1	0.175594	-0.0352625	-0.0852514	0.0567913	0.128337	-0.0123804	-0.0199539
ORC5	-0.0777004	0.122457	0.154306	0.00415292	0.251486	0.601012	0.395659
ORC6	0.288585	0.750167	0.00446969	0.115919	-0.0708021	0.0296545	-0.138053
OSBPL3	0.275305	0.362198	0.222511	0.225271	0.0973315	0.0457732	0.0345143
OTUB2	-0.222974	-0.113708	0.583153	0.303841	0.11112	0.0240042	0.291351
OTUD6B	-0.0533699	-0.000275274	0.198103	0.683535	0.136042	-0.0064154	0.0571189
OXLD1	-0.0801169	0.209943	0.190943	0.106786	0.333695	0.171369	0.278197
P2RY2	-0.0779654	0.0625261	0.143692	0.084309	0.292491	0.203098	0.425828
P3H4	0.570635	0.387627	-0.0967748	0.0849232	-0.117229	0.0107479	-0.138642
P4HA2	0.331067	0.165084	0.226859	0.376716	0.248973	0.125284	0.0763118
PABPC3	0.0879782	-0.0523392	0.185597	0.768793	0.183717	0.0495751	0.0785746
PAFAH1B3	0.328596	0.622793	0.267012	0.215395	-0.171952	-0.0463686	-0.287098
PAGE2B	-0.0324806	0.19019	-0.0771545	-0.12129	-0.162775	0.0147357	0.0525938
PALLD	0.394221	-0.036828	0.0326968	0.232264	0.526724	0.211449	0.335182
PALM	-0.0817384	-0.171532	0.10693	-0.122551	0.113427	0.149804	0.297399
PAPLN	0.244549	0.324947	-0.144582	-0.00245862	-0.0614354	0.169336	-0.246268
PAPSS1	0.292946	0.422939	-0.0558577	0.074626	-0.132186	0.058004	-0.0642352
PAQR4	0.0889157	0.682076	0.113886	0.00701064	-0.00869667	0.175855	-0.125484
PARP12	0.0851944	-0.0718785	0.241999	0.257201	-0.00856768	-0.289848	-0.171412
PARP2	-0.152514	0.546557	0.173241	-0.079367	0.0745817	0.253005	0.149568
PARPBP	0.236118	0.823882	0.0199674	-0.0123602	-0.0901036	0.155396	-0.08141
PARVB	-0.0546621	-0.119349	0.253639	0.0258289	0.378394	0.46324	0.789236
PATE3	0.183981	0.478471	-0.0182103	0.151217	0.256037	0.572346	0.117018
PBDC1	0.19444	0.23858	-0.0755497	0.140731	-0.0265558	0.0369992	0.0574154
PBK	0.120195	0.6044	0.0222221	-0.00519901	-0.0397601	0.0340752	-0.0633232
PCDH9	0.0918699	0.293048	-0.0658943	-0.0876828	0.0417076	0.0780098	-0.0236028
PCNA	0.0649134	0.707721	0.050916	-0.0333731	0.0351024	0.346798	0.0102247
PDCD2	0.30312	0.398649	0.0346409	0.0831333	0.211762	0.2461	0.0271895
PDDC1	0.0891583	0.275894	-0.0369509	0.163926	0.113486	0.0173784	-0.12037
PDE4DIP	-0.177575	0.251933	0.10964	-0.212733	0.280989	0.543641	0.281168
PDGFA	0.0666107	-0.0660483	0.291629	0.185055	0.0417848	-0.101983	-0.1254
PDLIM5	-0.132943	0.244583	-0.00495608	-0.113	-0.0339852	0.450503	0.0516292
PDPK1	-0.159557	0.0536854	0.198226	0.0246881	0.350175	0.664224	0.738322
PDSS1	-0.0906967	0.32606	0.0623094	0.241389	-0.000557514	0.118622	-0.138588
PDXK	0.241342	0.115456	0.067169	0.0119517	-0.020324	0.201111	0.163704
PDZK1IP1	-0.0593528	0.0113791	0.084289	0.396029	0.432823	-0.073079	-0.0753647
PEA15	0.513583	0.287369	0.460724	0.177368	-0.00139902	0.0249729	-0.0522925
PEG10	-0.076163	0.125159	0.147505	0.100747	-0.236522	-0.101494	-0.100436
PFDN4	0.193975	0.300931	-0.0898568	0.109312	-0.0565299	-0.00557253	-0.0402678
PFDN5	-0.0129877	0.132531	-0.370154	-0.27386	-0.178993	0.104133	-0.0143225
PFDN6	-0.197112	0.104314	0.309804	0.295539	0.289884	0.104014	0.14147
PFKFB2	0.00687515	-0.0245555	0.446965	0.161155	0.0112271	0.0531667	0.277214
PFKFB4	0.204566	0.383189	0.0217679	0.0308602	0.0125077	-0.0334867	-0.0577236
PFN4	-0.051162	0.437199	0.0237003	-0.0177958	0.227066	0.0248567	0.0560384
PGAP1	0.0710024	0.3706	0.178995	-0.0582278	0.0506921	0.178761	-0.004996
PGGT1B	-0.0403617	0.226335	0.141307	-0.0334351	0.333648	0.699004	0.278927
PGRMC1	-0.475519	-0.0727547	-0.177125	-0.307125	-0.163553	0.0450606	0.166779
PHF19	0.312387	0.714871	0.283725	0.0848998	0.0682451	0.193545	-0.0766574
PHF20L1	-0.0776448	0.0326661	0.223396	0.64717	0.263707	0.224893	0.208244
PHOSPHO2	-0.114513	0.205122	0.174719	-0.039844	0.0786716	0.4754	0.264085
PHYHIPL	-0.100698	0.0752174	0.239978	0.0494356	0.156047	0.489682	0.679066
PIAS3	0.193477	0.115366	0.480437	0.203116	0.186618	0.114469	0.138556
PID1	-0.184254	-0.320871	-0.138101	-0.200977	0.0167047	0.0883745	-0.00708448
PIEZO2	-0.0760661	0.235451	0.259976	-0.0111135	0.105544	0.145065	-0.0909761
PIGC	-0.0325309	0.142502	0.535265	0.0281932	0.138526	0.478855	0.556578
PIK3R2	0.0537756	0.134258	0.187684	0.270766	-0.204999	-0.115955	-0.286133
PIP4K2B	0.0288702	0.345141	0.230019	0.0652395	0.233762	0.338206	0.312424
PIPSL	-0.137919	0.0625294	0.350231	0.0351021	0.460242	0.765953	0.617057
PIR	-0.100893	-0.0641879	0.150242	0.0551878	0.715976	0.555604	0.720706
PITX1	0.266598	0.359008	0.0746588	0.128122	0.092857	0.139175	0.119978
PJA1	0.32808	0.541298	0.0555069	-0.00586153	0.144348	0.442746	0.109222
PKDREJ	-0.0921601	0.107784	0.0679264	0.0299657	0.397947	0.388422	0.151465
PKM	0.834822	0.388214	-0.0954146	0.00264281	0.069617	0.0425266	-0.17042
PKMYT1	0.115576	0.690129	0.0846726	0.228475	0.0602304	0.090565	-0.132771
PKN1	0.0470184	0.0249782	0.238178	0.422503	0.0992252	-0.0876642	-0.0705363
PLA2G2A	0.0250989	0.10078	0.25272	0.113623	0.0704232	0.0319377	0.092569
PLAG1	0.0119605	0.00559684	0.18351	0.240984	-0.141245	-0.0950767	-0.019969
PLCB1	-0.0607773	0.192729	0.0528587	0.154648	-0.148483	-0.056084	-0.209164
PLCG1	0.110599	0.370852	-0.141899	-0.0521333	-0.0799834	0.10032	0.063949
PLD3	-0.114102	0.168118	0.0555088	-0.0202464	0.338441	0.596723	0.406851
PLEKHH1	-0.000891408	0.345431	0.283751	0.103801	-0.134721	-0.165651	-0.0660946
PLK4	0.188226	0.860504	0.0976127	0.0815124	-0.0299827	0.213469	-0.146948
PLOD3	0.169265	0.145794	0.356646	0.505901	0.0977739	-0.0629117	-0.167538
PLP2	0.51162	0.388761	0.258887	0.0543487	-0.0579314	0.0211356	-0.200427
PLPP1	-0.111365	-0.120175	0.119782	-0.00696374	0.261316	0.288823	0.508258
PLPPR1	-0.109092	-0.104756	0.0904331	-0.025935	0.306787	0.496028	0.849593
PLS3	0.0639466	0.0378159	0.03065	0.00878626	0.17785	0.395574	0.223412
PLVAP	0.051436	-0.254041	-0.0750011	-0.219131	-0.103411	-0.0672922	0.0826312
PLXNC1	0.126865	0.487822	0.0842548	-0.0543895	0.133469	0.258539	-0.186779
PM20D2	0.0966661	0.507429	0.132431	0.128217	0.0794288	0.260005	-0.0718618
PNN	-0.0616059	0.22054	-0.0412354	-0.19783	-0.16812	-0.0636301	-0.248958
POC1A	0.0463957	0.557478	0.160026	0.133851	-0.0364633	0.031134	-0.0615717
PODXL	0.492618	0.162784	-0.108329	-0.0890511	-0.141427	0.153295	-0.0857103
POGK	0.173804	0.288381	0.551939	0.267835	0.0706017	0.147411	0.0259121
POLA1	0.0511914	0.827053	0.161694	-0.0217564	-0.0625723	0.142626	-0.0456939
POLA2	0.116701	0.674842	0.13372	0.10912	-0.0315953	0.0809398	-0.0664392
POLD1	0.129393	0.567474	0.322738	0.180965	-0.051126	-0.0970752	-0.199986
POLE2	-0.112193	0.680798	0.144972	-0.0555292	-0.125819	0.166163	-0.137254
POLQ	0.0538203	0.76957	0.0797164	0.114382	-0.0651827	-0.0288363	-0.199412
POLR3C	-0.0269268	0.0657548	0.708212	0.291861	0.315012	0.188929	0.144555
POMP	0.164232	0.226116	-0.134633	-0.0662357	0.192301	0.110909	0.0299569
POP1	0.22766	0.411912	0.269495	0.530321	0.3376	0.28046	0.0357524
POT1	-0.0800489	0.184175	0.102453	-0.231525	0.330136	0.691596	0.459697
PPIA	0.0563373	0.230886	0.131715	0.178667	0.272133	0.558175	0.28702
PPIAL4A	0.111332	0.40496	0.260829	0.122116	0.419457	0.655464	0.327415
PPM1E	-0.054495	0.410722	0.0392283	-0.0503771	-0.0557275	0.16311	-0.103681
PPM1G	0.262896	0.164925	-0.0348309	-0.013395	0.103735	0.441182	0.164128
PPOX	-0.282181	0.139801	0.654996	0.0846432	0.145293	0.0722116	0.21487
PPP1R9A	0.0461142	0.247929	0.467692	0.236503	-0.0821096	-0.0238407	-0.165838
PPP2R5A	-0.364365	-0.286047	0.552221	0.272778	0.0168376	-0.0476878	0.128951
PPP4R3B	-0.0992196	-0.0557289	0.180475	0.164972	0.154031	0.206012	0.074495
PPP4R3CP	0.0174419	0.38395	-0.124811	-0.0328697	-0.14032	-0.038433	-0.0272736
PPT1	0.314685	0.406771	0.0835779	0.0418767	0.129092	0.0277496	-0.0995285
PQLC3	0.247208	-0.033417	-0.224756	-0.132665	0.279215	0.202646	0.0970482
PRC1	0.338342	0.895706	0.173997	0.100263	0.103257	0.171849	-0.161278
PRCC	-0.0247577	0.301117	0.694665	0.250433	0.302436	0.444473	0.169936
PRELID1	0.14847	0.213825	0.193273	0.479383	0.235073	0.140844	0.00742578
PRIM1	-0.0282517	0.648612	0.0979342	0.0518131	0.179744	0.571307	0.192531
PRKAA2	-0.08809	0.0470033	0.289852	0.174313	0.252584	0.21004	0.367892
PRKAB2	-0.209317	-0.0950191	0.337189	0.215779	-0.061017	0.0396052	-0.0486073
PRKCA	-0.0817998	0.234306	0.240215	-0.103286	0.17104	0.285778	0.431467
PRKDC	0.0140025	0.317249	0.0501644	0.520623	0.073628	0.0592078	-0.0395077
PRLR	-0.0733653	0.233378	0.0188361	-0.0410003	0.0223799	0.0601434	-0.0652528
PRMT3	0.0166558	0.260821	0.168331	0.119933	0.159881	0.306331	0.167156
PRODH	-0.137944	0.0640856	0.120453	-0.184055	0.089691	-0.0691317	0.0128403
PRR11	0.492843	0.780721	0.105126	0.124928	0.0685697	0.232867	-0.0831487
PRR32	0.153272	0.507595	-0.0236544	0.231237	0.237122	0.43437	-0.00609899
PRR7	0.273665	0.158584	0.173047	0.611439	0.254847	0.0372697	-0.110049
PRTFDC1	0.0461123	0.582487	-0.121014	-0.175703	-0.000910219	0.0739974	-0.108121
PRUNE1	-0.21596	-0.0102754	0.653354	0.151989	0.221708	0.138216	0.489354
PSMA1	0.195244	0.18716	-0.0200663	0.049547	0.331781	0.52689	0.232877
PSMA3	-0.0176646	0.106931	0.0205981	0.00970686	0.272964	0.51866	0.341311
PSMB4	-0.087516	0.123404	0.716888	0.289245	0.36862	0.338954	0.37059
PSMC3IP	0.207534	0.69475	0.0427339	0.139998	0.184277	0.415016	-0.0580264
PSMC4	-0.0366304	0.240219	0.110929	0.123713	0.279276	0.617339	0.0586227
PSMD10	-0.0167228	0.330179	-0.000789398	0.120093	0.155204	0.560667	0.280895
PSMD4	-0.16286	0.0984483	0.749104	0.315795	0.485106	0.315416	0.533501
PSPH	0.161661	0.485495	0.181576	0.0291278	0.202945	0.330302	0.0182398
PSRC1	0.197688	0.727254	0.0828511	0.0403729	-0.0995673	0.151201	-0.123268
PTCD1	-0.15571	0.0906315	0.405669	0.319649	0.233794	-0.0795122	0.077013
PTGFRN	0.300354	0.331679	0.299884	0.252185	0.124366	0.0741295	-0.0960541
PTGR1	-0.0558776	-0.122206	-0.204523	-0.0118167	0.604686	0.241489	0.307012
PTH2R	-0.216953	-0.0313711	-0.0222952	-0.170414	0.0221938	-0.0277811	0.127629
PTHLH	0.1364	0.0871918	0.0621297	0.168601	0.610823	0.442181	0.339709
PTP4A3	0.114346	0.229069	0.230352	0.384207	0.0420016	0.218594	0.0653817
PTPN14	0.389552	0.483245	0.178191	-0.0256209	0.0406572	0.221263	0.118823
PTRH2	0.0052527	0.0515281	0.077788	0.158223	0.405501	0.324104	0.100033
PTTG1	0.2651	0.836486	0.179706	0.107857	-0.0311454	0.167221	-0.154717
PTTG3P	0.257252	0.832421	0.137339	0.0970968	0.00302368	0.215604	-0.127531
PUF60	-0.0466502	0.11363	0.411587	0.859281	0.167566	-0.0540916	-0.143984
PUSL1	0.117168	0.315757	0.433357	0.515505	0.258224	0.103285	-0.118315
PVT1	0.336376	0.0579194	0.206869	0.407713	0.336294	0.200521	0.0643949
PYCRL	-0.083506	-0.0464043	0.241261	0.733708	0.283733	-0.116707	0.0157386
PYGO2	-0.0509803	0.286614	0.633074	0.25615	0.103703	-0.061795	0.0212967
QKI	0.145477	0.314371	0.0708616	-0.00906829	0.190235	0.599086	0.157281
QSER1	-0.066632	0.0534193	-0.0666694	0.0372518	0.215478	0.306962	0.197777
RAB11FIP4	-0.0817012	0.337554	0.299467	0.261807	0.058419	0.0201176	-0.129411
RAB23	0.184865	0.406815	0.153392	-0.129054	0.17698	0.457738	0.433348
RAB3B	0.502421	0.178913	0.277904	0.276741	-0.0445283	-0.117944	-0.160555
RAB3IP	-0.0182892	0.581634	0.074402	0.051497	0.116498	0.230123	-0.0112582
RABIF	0.0950302	0.266539	0.690627	0.25471	-0.0619304	0.0215517	0.0881959
RACGAP1	0.287823	0.873788	0.126288	0.136461	0.116672	0.309786	-0.000263022
RAD51AP1	0.0585197	0.846061	-0.0186128	0.0428325	-0.0544187	0.224165	-0.105691
RAD51C	0.0454721	0.66094	0.0224958	-0.0483873	0.0419941	0.318923	0.0177701
RAD54L	0.0614347	0.814307	0.0936523	0.0149689	-0.0814403	0.0551809	-0.116894
RAE1	0.166749	0.511854	0.186339	0.0773168	0.0234157	0.305083	0.0122348
RAP1GDS1	-0.00167896	0.0440559	0.0851821	0.0481877	0.410568	0.543991	0.56272
RAP2A	0.103138	0.349945	-0.00675599	-0.0301409	-0.13421	-0.0111784	-0.135799
RASAL2	0.145824	0.190674	0.284589	-0.0519965	-0.146369	0.00079025	0.17494
RASEF	-0.0267028	0.224919	0.28319	0.317442	0.0990596	0.015127	-0.0981814
RASL12	0.282938	0.132314	0.0663481	-0.119055	0.154382	0.0191242	-0.0204706
RASSF1	0.342424	0.309739	0.0502157	0.260007	0.13664	0.394638	-0.077143
RASSF3	0.155712	0.31831	0.164464	-0.041898	-0.0343329	0.249323	-0.0863128
RBBP5	-0.188107	0.0226507	0.580587	0.0814017	0.293329	0.560153	0.517642
RBM12B	-0.0795851	0.221205	0.41315	0.420986	-0.147428	-0.111749	-0.131181
RBM15B	0.0880128	0.45179	0.269689	0.234836	0.0727626	0.204085	0.049991
RBM24	-0.0240774	-0.0726158	0.268146	0.211502	0.712024	0.503096	0.54687
RBM3	0.219644	0.243874	0.121173	0.0870509	0.0491307	0.444869	-0.000911458
RBM48	-0.116158	0.0120372	0.369387	0.00162662	0.267323	0.514347	0.347584
RBP7	-0.368922	-0.252017	-0.14334	-0.218348	-0.118849	-0.0883396	0.154021
RBX1	0.398627	0.290967	0.109233	0.187382	0.0395653	0.255296	-0.0800543
RCC1L	0.015078	0.118282	0.231675	0.00811408	0.379425	0.686529	0.489995
RCN2	0.297458	0.61369	0.126549	-0.008588	0.137305	0.460648	0.111351
RDM1	0.0729555	0.654691	-0.179375	-0.094038	-0.0320876	0.155756	-0.0341381
RDX	-0.197253	-0.211932	0.147748	-0.0502912	0.0909119	0.3266	0.271197
RECQL	0.187114	0.419022	-0.081904	-0.0959015	0.250489	0.502068	0.0336321
RECQL4	0.0331205	0.688472	0.338181	0.495918	0.0879449	0.0243086	-0.151685
REG3A	-0.0720493	-0.181567	0.17478	0.0519064	0.176374	0.278606	0.704021
REPIN1	-0.0633999	0.198353	0.354464	0.100364	0.276617	0.224769	0.323497
RFC1	-0.123179	0.167654	0.182769	0.258526	-0.0334	0.28275	-0.0516539
RFC2	0.0310865	0.496773	0.100052	-0.148156	0.186068	0.53731	0.110055
RFC3	0.0139324	0.632513	0.0512292	-0.0780865	0.272791	0.608945	0.245183
RFC4	0.121694	0.720101	0.0673489	0.0441814	0.133987	0.561144	-0.0189001
RFC5	-0.00913304	0.75094	-0.0372732	-0.141224	0.00514153	0.230924	-0.0912179
RFESD	-0.156507	0.165373	0.115952	-0.0909087	0.139109	0.495839	0.242003
RFWD3	0.369611	0.579754	0.240055	0.248814	0.102742	0.140675	-0.0515049
RFX5	-0.0203279	0.152241	0.502909	0.450653	0.294541	0.121522	-0.00128082
RFXANK	0.0888412	0.179828	0.126094	0.0122558	0.0956165	0.35586	0.184621
RGS5	0.0359258	0.0419374	-0.040053	-0.221956	-0.0603328	0.212236	0.10348
RHEB	0.0524158	0.171487	0.136147	-0.0751249	0.41559	0.589521	0.663888
RHNO1	0.0936509	0.774609	0.197691	0.0326753	-0.053957	0.276855	-0.00995521
RHOT1	-0.0986713	0.320823	0.0867077	-0.115102	0.318366	0.700324	0.421767
RIMBP3	0.131561	0.256281	-0.0168576	0.113118	0.0648039	0.00808504	-0.0950028
RIOK1	0.0138349	0.12386	0.159218	0.0671828	0.147148	0.505507	0.229003
RIT1	0.391427	0.320135	0.37085	0.109006	0.356484	0.476076	0.0920797
RMI1	-0.102333	0.456185	0.266095	-0.0700372	0.376505	0.576031	0.553167
RMI2	0.0864038	0.747551	0.0114325	-0.0517833	-0.0610633	0.172772	-0.088381
RN7SK	-0.1167	0.00983858	0.0606291	-0.0867412	0.156804	-0.0683916	-0.0501388
RNASEH2A	-0.00528663	0.75973	0.184813	0.00963568	-0.100364	0.137687	-0.104101
RNF115	0.0209585	0.223034	0.466674	0.0531361	0.438847	0.346359	0.0798646
RNF128	-0.194261	0.0465081	0.0789263	-0.00539421	0.376697	0.681707	0.680048
RNF157	0.0821016	0.412014	0.247634	-0.00691822	0.0531461	-0.0267915	-0.115146
RNF187	-0.143134	0.152987	0.574811	0.230274	0.284087	0.379153	0.369581
RNF38	-0.041518	-0.05701	-0.0515185	-0.144449	0.204053	0.586354	0.447709
RNFT2	0.294762	0.691139	0.151704	0.164486	0.0902344	0.129198	-0.15909
RNPS1	0.321447	0.605968	-0.0906665	0.0331963	-0.0125738	0.0280715	-0.0284206
ROBO1	0.0201287	-0.0894325	0.20351	0.407371	0.107745	-0.174727	-0.00984746
RPL15	0.162853	0.211747	0.207433	0.221863	0.0228071	0.445509	0.145324
RPL21	0.124009	0.1437	-0.13509	-0.213835	0.0344679	0.415604	0.215123
RPL23	0.219108	0.0541928	-0.162644	0.00830054	0.0326521	0.0352771	0.0560378
RPL26	0.314186	0.0577209	-0.0429769	-1.69729e-06	0.0140991	0.401272	0.118473
RPL29	0.225757	0.182051	0.0046415	0.405696	0.22801	0.399494	0.0398154
RPL36A	0.336452	0.188238	-0.000100641	0.483407	0.25028	0.297127	0.0976109
RPL37A	0.157748	0.132983	0.050095	0.0539105	0.127325	0.480678	0.299021
RPL39L	0.114345	0.281037	0.196896	-0.0763347	0.161546	0.343268	-0.0232836
RPL6	0.273574	0.419737	-0.0878306	0.24537	0.158862	0.520595	0.0889447
RPL8	0.338433	0.135702	0.268754	0.767686	0.164448	0.182744	0.0181491
RPLP0	0.0934823	0.20764	-0.0258244	-0.0292777	0.0905575	0.590205	0.251822
RPRML	-0.0768139	0.303883	0.00839852	0.188272	0.008798	0.0606009	-0.0375478
RPS15	0.367074	0.147874	0.208532	0.454779	0.119319	0.256364	-0.0432832
RPS26P11	0.0913628	0.311958	-0.139551	-0.132912	-0.0676115	0.399123	-0.119084
RPS3A	0.283294	0.0170826	-0.126628	-0.0311144	-0.0157927	0.375362	0.271061
RPS6KA3	0.07176	0.199996	0.168028	0.15754	0.186876	0.651384	0.424716
RPS6KC1	-0.112913	0.107395	0.533491	0.161754	0.177137	0.418135	0.320934
RRAGB	-0.0457574	0.0688713	0.0276876	-0.0463105	0.034112	0.553099	0.375132
RRAGC	0.325585	0.303654	0.189716	0.0899972	0.115277	-0.0426469	-0.0801163
RRAGD	0.104563	0.391421	0.1331	-0.00468119	0.190023	0.074666	-0.134813
RRM1	0.124149	0.659234	0.0817246	-0.174961	-0.122194	-0.0085816	-0.159143
RRM2	0.126459	0.672526	0.19108	0.137462	0.213888	0.597002	0.0624048
RRP15	0.0174348	-0.0453077	0.446358	0.292566	0.242976	0.381224	0.435231
RRP1B	0.0799355	0.432071	0.178872	0.0439466	0.0129367	0.317248	0.10685
RRP9	0.173625	0.124556	0.265415	0.462219	0.33021	0.0750058	0.11496
RRS1	0.0423871	-0.0067195	0.213152	0.736443	0.256627	0.0198289	-0.0150028
RSRC1	0.112214	0.442095	0.0334258	0.0389986	0.179425	0.541069	0.070398
RUSC1	0.0674197	0.527738	0.508017	0.0572216	-0.0612057	-0.0258506	-0.0790253
RUVBL1	0.339155	0.242204	0.129649	0.306719	0.29932	0.421179	0.222216
S100A10	0.27116	0.436327	0.106549	-0.0854541	0.255245	0.228918	0.110933
SAC3D1	0.146697	0.640321	0.230508	0.191026	0.0377555	-0.0113056	-0.145809
SAE1	0.215964	0.628295	0.344585	0.16414	0.205692	0.201578	-0.165121
SALL1	-0.33548	-0.287396	0.0743863	-0.0567908	0.363948	0.35346	0.641499
SAMD4B	0.0835558	0.167419	0.186976	0.240284	0.0607786	-0.341097	-0.215096
SAP30	0.129201	0.302246	-0.104546	-0.202777	-0.0908074	0.15596	0.130815
SAPCD2	0.489332	0.454279	0.219816	0.14051	-0.101982	0.0627513	-0.149602
SASS6	-0.080496	0.589433	0.0849888	-0.0026499	-0.0441472	0.114976	-0.00398072
SBNO1	0.107107	0.317983	0.161095	0.0162672	0.168713	0.520757	0.197039
SCAI	-0.0651554	0.174738	-0.00821982	-0.207536	-0.0307908	0.00174435	0.15569
SCAMP3	-0.0897039	0.157436	0.859084	0.423284	0.294499	0.0238744	0.154289
SCGN	-0.095642	0.240078	0.00431372	-0.169214	-0.153752	-0.0325631	-0.211489
SCML2	-0.0656997	0.498383	0.157611	0.0341609	-0.126198	0.134919	0.0376009
SCNM1	0.0685725	0.34265	0.557666	0.158594	0.380534	0.543975	0.301089
SCO1	-0.090344	-0.133796	-0.0842957	-0.0101689	-0.142891	-0.0526047	-0.0333177
SCRIB	0.000491714	0.0361702	0.27468	0.856487	0.148729	-0.158338	-0.201458
SCUBE1	-0.108392	-0.105344	0.239383	-0.0420867	0.34613	0.11183	0.273836
SCYL2	-0.0743637	0.155256	-0.242893	-0.192782	-0.0586525	0.0661452	-0.0385619
SDCBP	0.00792306	-0.0786233	0.00919189	0.349107	0.355846	0.276463	0.30668
SDF2L1	-0.0465977	0.247896	0.411892	0.229804	0.0536811	0.0291066	-0.0803442
SDHAP3	-0.0590397	0.0869737	0.0373558	-0.0768069	0.144838	0.188254	0.130813
SEC11C	-0.276054	0.10467	0.186747	0.174463	0.0299319	0.376168	0.163254
SEC61A1	0.142577	0.28347	0.248969	0.210699	-0.105665	-0.179669	-0.28082
SEC61B	-0.0411786	0.379905	-0.024987	-0.174998	-0.0555542	0.197611	0.108812
SEH1L	0.0418033	0.288081	0.265766	0.166101	0.271689	0.746112	0.31433
SEMA5A	-0.00513591	0.194487	-0.0350912	-0.180909	-0.162931	-0.05484	-0.272414
SEMA7A	0.559486	-0.0230198	0.140873	0.161347	-0.016724	-0.0555922	0.061302
SEPHS1	-0.0208241	0.548095	0.315077	0.0757629	0.0885425	0.383371	0.0915674
SERF1A	-0.0116095	0.154284	0.29334	0.0182996	0.339867	0.507813	0.495623
SERF1B	0.0314391	0.265818	0.223022	0.00623257	0.26674	0.491356	0.335014
SERPINI1	0.0715242	0.209261	0.0998856	0.081642	-0.0123115	0.189329	0.118269
SESTD1	-0.119611	0.136914	0.292092	0.0408567	0.426726	0.5947	0.401321
SETD4	0.0929288	0.112915	0.00920434	-0.129651	-0.0687157	0.299218	0.22571
SETDB1	-0.114906	0.136814	0.763305	0.33062	0.0929264	-0.0194408	0.0664955
SF1	0.0208349	0.218143	0.0915191	-0.00809246	0.0416294	0.2357	-0.0312522
SF3A2	0.170926	0.275052	0.239218	0.281325	-0.073636	-0.176765	-0.129099
SF3A3	0.112382	0.401139	0.111335	0.119405	0.187603	-0.109433	-0.0701357
SF3B1	0.0306253	0.292206	0.0512931	-0.0814559	0.261573	0.685198	0.152657
SF3B4	0.0429693	0.442007	0.745669	0.353098	0.256349	0.232095	0.0512677
SFN	0.337868	0.297899	0.203871	0.276214	0.363827	0.113143	0.00432911
SFR1	0.0732105	0.452021	0.149695	0.00911274	0.392461	0.681907	0.377326
SFT2D3	-0.14862	0.0578106	0.423617	0.146444	0.129501	0.229236	0.238308
SGCE	-0.084765	0.0144243	0.0387172	-0.146337	-0.0703853	0.141441	0.175644
SGO1	0.129973	0.798075	0.184274	0.110188	0.147395	0.459207	-0.0381369
SGO2	0.112275	0.753039	0.230275	0.149046	0.0944552	0.330775	-0.0227161
SGPP1	-0.0177252	0.142063	0.109489	0.0174673	0.168765	0.678169	0.392218
SH3BP5L	-0.0867818	0.0350737	0.680493	0.313235	0.029229	-0.169929	0.110743
SH3D19	-0.354077	-0.456738	0.045647	-0.0784464	0.125915	0.21488	0.562501
SH3GL2	-0.109724	0.0845508	0.0898631	-0.159636	-0.225767	-0.153962	-0.0886659
SIRT7	-0.091568	0.102048	0.299273	0.193886	0.438371	0.459725	0.332824
SIX5	0.0657958	0.308546	0.34353	0.177043	-0.152663	0.131137	-0.0876051
SKA1	0.13744	0.775155	0.241287	0.125362	0.04474	0.0939419	-0.0823636
SKA3	0.131132	0.791952	0.189647	0.0919179	0.0423075	0.17995	-0.115012
SKOR2	0.00541118	0.0275092	-0.0076917	-0.0340713	0.291501	0.223664	0.268061
SKP2	0.13093	0.530795	0.0479145	0.0128687	0.143077	0.393935	0.12165
SLC12A9	0.0998954	0.121644	0.234581	0.407367	0.00490846	-0.133446	-0.33209
SLC17A5	-0.131688	0.0991182	0.27222	0.192615	0.201033	0.301745	0.17598
SLC1A4	-0.0404873	0.213257	0.285785	0.271761	0.0227201	-0.0337483	0.151032
SLC20A1	0.226668	0.351165	0.184742	0.201882	-0.070438	-0.0485372	-0.223393
SLC22A23	-0.108427	0.0756283	0.544635	0.239787	0.029432	0.181738	0.108723
SLC22A5	-0.0554913	0.11077	0.423273	0.234109	0.0454102	0.123059	0.0351587
SLC25A39	-0.0299097	0.253218	0.196616	0.352617	0.176517	-0.0725246	-0.150222
SLC25A40	-0.110451	0.124952	0.0907663	-0.251814	0.356127	0.653263	0.386275
SLC25A43	0.0735064	-0.0571324	0.0589787	0.228953	0.452602	0.195871	0.352267
SLC26A2	0.0188151	0.254808	0.166634	0.0845985	-0.118344	-0.125037	-0.137665
SLC26A6	-0.10414	0.281418	0.233407	0.259461	0.00518141	0.0611157	0.0378646
SLC2A5	0.0973519	0.0358549	-0.207543	-0.214869	0.0144024	0.00282985	0.107981
SLC30A10	-0.285707	-0.160217	0.21541	0.0247685	0.0343983	0.209379	0.43747
SLC35F6	0.0179197	0.0788016	0.139354	0.107075	0.343535	0.190249	0.00610033
SLC38A6	-0.00312999	0.159304	0.204657	0.140759	0.405787	0.228487	0.21549
SLC39A1	0.148329	0.367765	0.60067	0.271915	0.214744	0.158655	-0.0170046
SLC39A10	0.448052	0.271807	0.136941	0.324992	-0.033808	0.155392	-0.162338
SLC3A2	0.341082	0.0731523	0.0117543	0.094874	0.339349	0.394286	0.216631
SLC44A3	-0.0197137	-0.0135244	0.155987	0.046514	0.0898094	0.329835	0.0559394
SLC44A5	-0.0345281	0.127387	0.0147193	-0.0453584	0.179985	0.0504324	0.0434263
SLC50A1	-0.11214	0.278583	0.400291	0.226126	0.252915	0.232638	0.0172385
SLC51B	-0.0174789	0.179112	-0.00142659	0.0349975	0.0547778	0.00926183	-0.0825302
SLC52A2	0.494955	0.174564	0.166449	0.758473	0.117747	-0.112299	-0.221474
SLC5A11	-0.000360483	0.271729	0.0671118	0.117697	0.344182	0.00628883	-0.0736932
SLC6A14	0.0233907	0.235029	0.0801665	0.070493	-0.130112	0.066106	0.0430559
SLC6A8	0.268802	0.288588	0.161423	0.112595	0.0817011	-0.00220489	0.0748453
SLC7A11	0.220044	0.197228	0.258433	0.132099	0.552749	0.31539	0.25225
SMAD5	0.0485684	0.283719	0.437898	0.249996	-0.160015	0.150141	-0.189118
SMAD9	-0.00509366	0.401915	0.158825	0.0434931	-0.0356589	0.0778978	-0.0823957
SMARCA4	0.0367026	0.260098	0.212398	0.12155	-0.175135	-0.0133222	-0.129652
SMARCD1	-0.0123991	0.228843	0.25887	0.254404	0.182611	-0.0130591	0.0228484
SMC2	0.0808565	0.722369	0.0505735	-0.137477	0.081869	0.418909	0.125187
SMC4	0.128098	0.729416	0.186783	0.0523346	0.196316	0.56029	-0.0022359
SMG5	0.0129223	0.220423	0.532261	0.49462	0.152847	0.192035	-0.00852853
SMG7	0.0272444	0.0133661	0.619271	0.234217	-0.0383053	-0.23467	0.0249586
SMYD2	-0.141919	-0.291351	0.292586	0.0480771	0.475547	0.409831	0.833314
SMYD3	0.227792	0.0714875	0.152882	0.060028	-0.221824	-0.205424	-0.0436373
SNAI2	0.043011	-0.0289736	-0.0593438	0.0592177	0.437123	0.35731	0.424413
SNHG1	0.317183	0.479485	0.138465	0.280952	0.0464918	0.1937	-0.106126
SNHG5	0.229452	-0.0855436	-0.201738	-0.0157793	0.0866515	0.28235	0.206456
SNORA50C	0.13945	0.387326	0.150474	0.0801123	-0.0292294	0.0484036	-0.130532
SNORD80	0.0998766	0.0257532	0.416743	0.541933	0.216878	0.117558	0.00517933
SNRPB	0.344045	0.629482	0.176055	0.221473	-0.0321335	0.221731	-0.0697691
SNRPD1	0.0811636	0.525733	0.129282	0.277629	0.0195154	0.176737	-0.0752699
SNRPE	-0.0528363	0.2385	0.146731	0.120309	0.0743341	0.240334	0.266936
SNX12	0.27643	0.277014	0.131693	-0.0663558	0.239213	0.445971	0.370045
SNX27	-0.065998	0.177289	0.703751	0.101958	0.30495	0.342521	0.330023
SNX5	0.0593723	0.21969	0.0678371	0.0530371	0.300867	0.575228	0.465714
SORT1	0.48977	0.164825	0.241307	0.23873	-0.116263	-0.196435	-0.222401
SOS1	-0.0225363	0.0742621	0.0342502	-0.0485965	0.24916	0.364387	0.289763
SOWAHA	-0.0975107	0.131141	0.190761	0.324596	-0.181456	0.0343091	-0.105201
SOX13	-0.217681	0.0531946	0.462613	0.252508	-0.129803	-0.0241509	0.0427989
SOX9	0.146073	0.0677802	0.220325	0.399486	-0.0451137	0.0242735	0.0385695
SP5	-0.152648	-0.152046	0.179648	0.0183893	0.318803	0.297969	0.693662
SPACA9	0.118849	0.309768	0.126236	-0.00497705	0.32019	0.193836	0.387022
SPAG4	0.139679	0.144245	-0.0594833	-0.108223	0.011918	-0.0196592	0.11504
SPAG5	0.0666823	0.791896	0.0921795	-0.0445112	-0.092187	0.0655224	-0.244664
SPARC	0.704355	-0.0689227	-0.338957	-0.224306	-0.230507	-0.089178	-0.171554
SPATS2	0.208509	0.541593	0.311922	0.0441453	0.287466	0.437125	0.233424
SPC24	-0.0547968	0.619189	0.103932	0.0616097	-0.130799	-0.0671785	-0.137183
SPC25	0.0870159	0.745062	0.180154	0.155318	0.130034	0.169661	-0.0322714
SPDL1	0.0970084	0.74786	0.0995542	0.11564	0.0584402	0.307756	-0.042228
SPIDR	-0.026191	0.250658	0.245273	0.496999	0.000265822	-0.0496664	-0.0486835
SPIN2B	0.0330017	0.152118	-0.0118143	-0.0773571	0.163962	0.487366	0.289957
SPIN4	0.0685447	0.716915	0.020998	-0.131972	-0.123646	0.0312509	-0.0813996
SPINK1	-0.0721546	0.0729601	0.243458	0.346317	-0.175879	-0.137521	-0.131791
SPNS1	0.110802	0.377556	0.0106234	0.254299	0.0345479	-0.188591	-0.185404
SPOCK1	0.530705	0.0691103	-0.0405037	0.00368043	-0.109313	-0.1305	-0.0579671
SPON2	0.0109317	-0.197047	0.221732	0.309034	0.00531576	0.0605003	0.0306202
SPP1	0.354453	0.141585	0.0847774	0.209309	0.425909	0.148864	0.0152586
SPRY3	0.0961036	0.0268871	0.027452	-0.0575545	-0.0311416	0.062644	0.151742
SPSB2	0.0687737	0.286437	0.116274	0.0427225	0.304656	0.137019	0.169171
SPX	-0.0500005	0.354922	0.165852	0.114137	0.352743	0.363508	0.0908665
SQLE	-0.0484458	0.302135	0.164408	0.302374	0.105336	0.247272	0.0871154
SRFBP1	-0.153163	0.0111039	0.265265	0.180996	0.162721	0.048401	0.0336161
SRM	0.307666	0.14296	0.0775742	0.418405	0.328859	-0.0683962	-0.109067
SRPK2	0.143698	0.090162	0.161258	-0.034161	0.237685	0.503869	0.244362
SRXN1	0.126888	0.060321	0.268843	0.269085	0.832529	0.229211	0.219323
SSR2	0.0241745	0.341352	0.582129	0.0176119	0.141622	0.562451	0.162956
SSUH2	0.120774	0.00581551	0.195207	0.31476	0.0978462	-0.0260253	0.0358039
SSX1	-0.0307877	0.321381	-0.0661955	-0.162808	-0.184842	0.0279262	0.0393563
STAU2	-0.154248	-0.0159141	0.243375	0.512342	0.0291069	-0.0250495	0.077088
STC1	0.324408	-0.0525246	-0.269246	-0.207966	-0.187249	-0.104099	-0.108177
STC2	0.706658	0.141479	-0.163666	-0.018189	0.0263297	-0.132519	-0.235311
STIL	0.0751608	0.772299	0.224127	0.145476	-0.0785426	0.0210864	-0.210971
STIP1	0.295832	0.282571	0.352498	0.628952	0.059163	-0.118732	-0.237517
STK39	0.424643	0.171739	0.27297	0.303694	0.217902	0.0321692	0.00523896
STMN1	0.361209	0.623109	0.0840235	0.18152	0.203923	0.554536	0.0150326
STMND1	-0.150123	0.318751	0.175274	-0.0895263	-0.0696538	0.062622	-0.171314
STRA13	-0.10364	0.223772	0.16195	0.00213565	0.418018	0.358099	0.600608
STRAP	0.201157	0.335531	-0.195437	0.0412982	0.00059375	0.262368	-0.158146
STT3B	-0.0679177	0.106815	0.11313	0.0601171	0.296837	0.626517	0.294413
STXBP6	-0.0670811	0.204766	0.253687	-0.00100959	0.173961	0.314746	0.37828
SUCO	0.0321557	0.00125428	0.347032	0.240844	-0.0281738	-0.190796	0.0504683
SULT1A3	-0.0189225	0.222213	-0.000440128	0.0244269	0.147398	0.0723236	0.0353721
SULT1C2	0.152284	0.179592	0.335499	0.316181	0.125727	0.0051034	-0.102855
SUPT3H	0.316453	0.392507	0.145624	0.210598	-0.0725929	0.0910679	-0.218815
SUV39H1	-0.0567448	0.476471	0.133942	-0.0811107	0.115118	0.26286	0.296495
SWAP70	0.626241	0.0402315	-0.183046	0.0405173	0.080593	-0.00584881	-0.106091
SYNGR1	0.0785584	0.221732	0.220382	0.169825	-0.061815	0.273318	0.283848
SYNJ2	0.0248107	0.306343	0.195054	-0.0534791	-0.0770675	0.260644	-0.0717557
SYTL5	-0.0319708	0.207293	0.147231	-0.048824	0.0433443	0.197696	0.0771181
TACC2	-0.126928	0.0269509	0.413483	0.0814077	0.337005	0.135109	0.13598
TACC3	0.278429	0.807738	0.0999771	0.159899	0.00369312	0.0259282	-0.205626
TAF1A	0.0981693	0.207917	0.449468	0.130175	0.14214	0.410248	0.302752
TAF6	0.305388	0.38065	0.263097	0.277832	0.250871	0.132213	0.102791
TAF9B	-0.171788	0.360679	-0.0144549	-0.280664	0.0136806	0.415471	0.41011
TAGLN2	0.554341	0.00117542	0.164384	0.270422	0.153614	0.0128141	-0.129594
TARBP1	-0.12894	-0.0631327	0.556191	0.284764	0.0482023	0.180795	0.285871
TATDN1	0.00817509	0.0482145	0.136544	0.597047	0.455293	0.418498	0.156721
TATDN3	-0.102704	-0.0533548	0.338188	0.0601819	0.446733	0.727583	0.604806
TBC1D16	-0.130435	0.178922	0.0158405	0.14522	0.281074	0.170041	0.171237
TBC1D31	-0.0521345	0.405475	0.392468	0.547735	0.130572	0.137822	-0.0627272
TBC1D8B	-0.262568	-0.199368	-0.00456105	-0.103872	-0.0621891	0.1803	0.224085
TBCE	-0.17701	-0.0410521	0.561823	0.226166	0.372097	0.491157	0.645516
TBRG4	0.0656488	0.256042	0.12197	0.107865	0.352011	0.546078	0.34162
TCEA1	-0.00696604	0.16231	0.153263	0.420477	0.244651	0.484587	0.259222
TCEAL4	-0.0460376	-0.0224862	-0.0155888	-0.236437	-0.149471	0.0338617	0.219103
TCF19	0.0127869	0.726796	0.223638	-0.034251	0.0077265	0.272989	-0.0820663
TCP1	0.110302	0.222155	0.0461247	0.0675279	0.389868	0.796222	0.301165
TDRKH	-0.141939	0.176957	0.503247	0.0885449	0.216243	0.187199	0.34934
TEAD1	0.144826	0.476078	0.111369	0.23873	0.17927	0.297539	0.0895684
TEAD4	0.557317	0.351157	0.069164	0.0750982	-0.00651246	0.073946	-0.0457915
TFRC	0.0537867	0.513475	0.0347115	0.075236	0.0152039	0.146169	-0.197836
TGFBR2	0.08705	-0.216898	-0.14361	-0.0706768	-0.0380206	0.20443	0.246047
TGM3	-0.0855073	0.104158	0.366324	-0.0210834	0.646029	0.286016	0.335493
TGS1	0.0507808	0.109559	0.197901	0.336196	-0.00209685	0.0784337	0.13366
THBS4	-0.117031	0.0035707	0.0489446	-0.0457994	0.243958	0.154493	0.308267
THEM6	-0.222998	-0.00498336	0.345393	0.642166	0.0671941	0.152496	0.130471
THOC3	0.00859713	0.414952	0.0943223	-0.00570549	0.246305	0.763964	0.33332
THOC5	-0.029404	0.34948	0.200773	0.323022	-0.00274542	0.0981466	-0.116219
THUMPD3	-0.1163	0.182502	0.307055	-0.0335078	0.235897	0.48829	0.362696
THY1	0.836298	0.080711	-0.158323	0.00297094	-0.111129	-0.112491	-0.23019
TIGD1	0.0822392	0.0820629	0.203785	0.095125	-0.0484197	-0.200537	-0.0686015
TIGD5	0.0100316	0.142948	0.319164	0.838287	0.191251	-0.064646	-0.0332327
TIGD7	0.0451665	0.492188	-0.0345827	-0.15746	-0.176933	0.0311175	0.0615456
TIMELESS	0.0205545	0.815571	0.183379	0.0581075	0.0009124	0.261575	-0.0943605
TIMP2	0.4517	0.399379	0.132949	-0.00167767	0.0912902	0.273056	-0.143355
TIPIN	0.229531	0.781407	0.198296	0.0753371	0.268515	0.428569	-0.00187362
TIPRL	-0.0424022	0.0716874	0.376167	0.0625097	0.253918	0.666529	0.412625
TK1	0.136632	0.680294	0.110508	0.0285859	0.163439	0.16405	0.102519
TKT	0.331588	0.16848	0.14189	0.457289	0.694532	0.0693423	0.0763375
TLCD1	-0.000987158	0.373019	0.322705	0.318935	0.100365	0.0339903	-0.0660852
TLE3	0.132212	0.164698	-0.0602246	-0.0702707	0.0390636	-0.00350641	-0.138203
TLR6	0.206737	0.238876	0.0768286	0.052905	0.164816	0.376986	0.00513036
TM9SF2	-0.0574232	0.225307	-0.0455175	-0.114407	-0.263578	0.053724	-0.125477
TMCC1	-0.0511962	-0.113753	0.148988	0.162168	0.619653	0.468829	0.563321
TMCO3	0.240726	0.5264	0.161566	0.070348	0.118193	0.415744	-0.151899
TMED10P1	-0.170525	0.129022	0.0945974	-0.128447	-0.0209758	0.432667	0.214097
TMED7	-0.180548	0.175307	0.0735801	0.0530344	0.127778	0.62154	0.225373
TMEM106C	0.0505781	0.567292	0.184917	0.174532	0.0983155	-0.0420875	-0.14212
TMEM132B	0.0297584	0.298423	0.10568	-0.0114271	0.0170138	0.200421	0.0347443
TMEM14B	-0.141861	0.239597	0.228316	-0.0106013	0.308347	0.511124	0.313724
TMEM150B	-0.0373994	-0.0436855	0.355471	0.16937	0.347851	0.126346	0.262584
TMEM165	0.323378	0.20286	-0.0229401	0.155541	0.0953304	0.22286	-0.055604
TMEM168	-0.0926052	0.107157	0.282308	-0.0622853	0.254914	0.563994	0.364971
TMEM171	0.0397952	-0.166038	0.360176	0.365761	-0.108893	-0.229544	-0.181272
TMEM209	-0.0207755	0.407292	0.176208	0.00905723	0.283897	0.496143	0.290889
TMEM237	0.268628	0.659793	0.11125	-0.0745741	0.135339	0.429749	-0.0155717
TMEM267	-0.130886	-0.0318207	0.278967	0.28149	0.103936	-0.06645	-0.110141
TMEM38B	-0.193657	0.200491	0.193179	-0.0668865	0.217176	0.345988	0.341752
TMEM45B	0.0316952	0.016867	0.438679	0.351419	-0.132096	-0.221649	-0.165556
TMEM59L	0.0598069	-0.0671889	0.0097891	-0.168831	-0.149793	-0.115818	0.123964
TMEM64	-0.13828	0.0109492	0.126995	0.303543	0.421762	0.135445	0.202538
TMEM65	0.21107	0.154005	0.0398521	0.346016	-0.0138179	0.0613166	-0.177341
TMEM69	-0.032335	0.239722	0.150975	0.128513	0.416304	0.672577	0.399191
TMEM79	-0.0791521	0.0285706	0.599544	0.0746895	0.271765	0.0964707	0.252691
TMEM9	-0.128245	0.151627	0.622383	0.405598	-0.112281	-0.118487	-0.00753481
TMEM98	-0.0367864	0.184245	0.152614	-0.143973	0.232038	0.518376	0.46676
TMF1	0.121562	0.201728	0.0610158	-0.0595927	0.25242	0.71752	0.291483
TMPO	-0.0790382	0.585496	0.0731232	0.006391	0.137413	0.629644	0.141303
TNFRSF19	-0.0221284	-0.143907	0.0521	-0.177759	0.162552	0.372261	0.734776
TNFSF10	-0.139611	0.178933	-0.159841	-0.0782215	-0.103909	0.0195882	-0.285272
TNFSF4	0.625698	0.11185	0.148837	0.0346702	-0.208094	-0.135737	-0.18206
TOE1	-0.0755454	0.442246	0.1477	-0.0734061	-0.00470591	0.288835	0.170846
TOMM40	0.116878	0.45585	0.146503	0.303471	-0.0263267	-0.00531734	-0.196306
TOMM40L	-0.00348774	0.289101	0.578894	0.30906	0.128409	0.0714983	-0.109722
TONSL	-0.00154867	0.235458	0.0327388	0.441493	0.124096	0.0379926	-0.00858305
TOP1MT	-0.032797	-0.0334071	0.2376	0.630434	0.307261	0.290946	0.179547
TOP2A	0.222295	0.915317	0.0517216	0.0270911	0.0205801	0.158407	-0.14049
TOPBP1	-0.026512	0.609411	0.0192907	0.0193079	0.0251023	0.118484	-0.15463
TOR3A	-0.0357924	-0.0272653	0.392236	0.182716	-0.225524	-0.0552098	0.0063827
TP53BP2	-0.149426	-0.00979383	0.529646	0.19067	0.275882	0.0446018	0.0880745
TP53I3	0.0574263	0.215098	-0.0337975	-0.0851385	0.15096	0.154152	0.283155
TP63	-0.0218078	0.102886	0.0138485	0.00205382	-0.0508871	0.0261038	-0.0686886
TPM2	0.586891	0.290697	-0.0425396	-0.00483182	-0.0553886	0.100627	-0.0495893
TPR	0.0610975	0.291842	0.640874	0.24349	-0.0783678	0.000441979	0.110408
TPX2	0.298369	0.886714	0.0944424	0.0653865	-0.0129358	0.192685	-0.177853
TRAF2	0.0590037	0.194315	0.280771	0.220456	0.00512676	-0.288623	-0.270044
TRAF3IP1	-0.0341217	0.0458004	0.135251	0.312576	0.311745	-0.0907266	-0.018193
TRAF5	0.350846	0.279551	0.246238	0.212666	-0.00684633	-0.0443325	-0.148266
TRIM16	0.00350452	0.137616	0.0625407	0.047745	0.0759406	0.0669301	0.149739
TRIM24	-0.127372	0.184436	0.353445	0.179087	0.241281	0.428956	0.466712
TRIM32	0.27958	0.41165	0.050653	-0.116654	0.159443	0.287954	0.199837
TRIM37	0.219875	0.53079	0.194424	-0.102871	0.376127	0.57371	0.341522
TRIM50	0.0543772	0.0292224	0.364684	0.247229	-0.200633	-0.130499	-0.13488
TRIM55	-0.085306	-0.0382999	0.0667585	0.21764	-0.0697103	-0.140361	-0.14354
TRIM61	0.075452	0.280273	0.294955	0.199281	0.411339	0.604375	0.227574
TRIM7	0.052426	0.25797	0.141531	0.0408449	-0.0406031	0.13367	0.0298321
TRIM71	0.116289	0.295389	0.129613	0.219992	-0.169935	0.0454238	-0.138222
TRIOBP	0.0560294	0.201396	0.402483	0.37444	0.032148	0.295327	0.213169
TRIP13	0.373594	0.759212	0.0626569	0.214072	0.148274	0.149703	-0.101724
TROAP	0.122926	0.782367	0.117293	0.125856	-0.182642	-0.00714309	-0.230709
TROVE2	-0.131794	0.106497	0.485173	0.00913745	0.24864	0.691872	0.516077
TSC22D3	-0.0727045	-0.115757	-0.1335	-0.251579	-0.0801661	0.25365	0.43106
TSEN15	0.121498	0.292462	0.417373	0.090623	0.136407	0.39824	0.41539
TSEN54	0.0795859	0.543718	0.309663	0.212895	0.0893837	0.00703164	-0.0155113
TSNAX	-0.131161	0.048472	0.28192	-0.0518212	0.347156	0.824522	0.651355
TSPYL1	0.0318577	-0.154635	-0.238778	-0.189659	-0.0214571	0.139528	-0.0455256
TTC13	-0.112194	0.115894	0.751834	0.402853	-0.0384493	0.0569373	0.0577473
TTC26	0.295127	0.386119	0.0259172	0.0351461	0.463597	0.198575	0.12456
TTC9	-0.126975	-0.20757	0.222896	0.00166744	0.396591	0.513157	0.779787
TTC9C	0.331808	0.0534855	0.0165106	-0.0650991	0.257808	0.451181	0.278118
TTF2	0.185849	0.667969	0.119643	0.186593	0.115136	0.18012	-0.128467
TTK	0.305394	0.823897	0.205802	0.124076	0.0547225	0.135477	-0.15635
TTL	0.0643191	0.0406024	0.302052	0.104898	0.241457	0.188434	0.422628
TTYH2	0.0550758	0.106723	0.271453	0.135325	0.202287	0.312795	0.176784
TUBA1B	0.514656	0.79174	0.0210337	0.134626	-0.0463267	0.153485	-0.213129
TUBA1C	0.629099	0.718368	-0.0435943	0.129991	0.0607545	0.349629	-0.0947896
TUBA3D	0.0455638	0.476587	-0.072203	-0.0747832	-0.158323	0.0140516	-0.116444
TUBG1	0.126431	0.63002	-0.0116741	0.0404301	0.127611	0.149952	-0.105693
TUFT1	0.167589	0.196857	0.583557	0.262201	0.0983698	-0.0473986	-0.000603484
TUG1	0.139621	0.355774	0.357385	0.164015	-0.177961	-0.193593	-0.202352
TULP3	-0.0389009	0.26589	0.348675	-0.0377286	0.253637	0.302578	0.306151
TULP4	0.150527	0.277008	0.227497	0.0193455	0.427576	0.599984	0.33111
TWISTNB	-0.0366344	0.0317357	0.366766	0.133644	0.375111	0.292188	0.434295
TXNDC17	0.176722	0.201177	-0.140621	0.0938844	-0.117004	-0.0295032	-0.212608
TXNDC5	0.201066	0.147645	0.171272	0.0881607	0.199219	0.639226	0.213318
TXNRD1	0.138091	0.175607	0.162368	0.111538	0.821822	0.453334	0.250953
TYMS	0.0695811	0.789782	0.0602017	-0.00945419	0.0599583	0.347177	-0.0736572
TYSND1	-0.0150882	0.113188	0.513769	0.336264	0.13202	0.292274	0.212621
U2AF2	0.283805	0.482089	0.335738	0.409564	0.140876	0.164507	-0.200407
UBA2	0.127825	0.485963	0.230993	0.156227	0.0870497	0.442276	0.0599823
UBAP2	0.214583	0.39272	0.271738	0.383471	0.0878484	0.167618	0.0224846
UBAP2L	-0.00667062	0.0682363	0.688096	0.421327	0.15517	-0.0440067	0.0256182
UBD	0.145929	0.019651	0.184727	0.510554	0.172023	0.129847	-0.0575323
UBE2C	0.439239	0.871121	0.148114	0.132102	-0.04293	0.0808554	-0.172159
UBE2E1	0.175477	0.0587768	0.0467471	0.0134049	0.246272	0.773103	0.452058
UBE2H	0.027292	-0.132879	0.0316979	-0.180898	0.394319	0.658509	0.621484
UBE2Q1	-0.124941	0.0385827	0.519703	0.171436	0.119014	0.0876231	0.223476
UBE2Q2	0.44172	0.233482	0.02189	0.202946	-0.0177773	-0.0245057	-0.329476
UBE2T	0.260493	0.859907	0.314492	0.113719	0.0499384	0.30009	0.0239865
UBE2V1	-0.0765224	0.307421	0.225208	0.0264136	0.392184	0.642863	0.302719
UBL4A	-0.00136545	0.0943864	0.40332	0.375654	0.188758	-0.0555803	0.00271718
UBL7	0.127305	0.231303	0.208545	0.0999644	0.373376	0.625693	0.333074
UBQLN4	-0.122834	-0.151024	0.654132	0.385996	0.104381	-0.291864	0.164428
UBR5	0.0183004	0.134027	0.384993	0.760219	0.0546558	-0.0800031	-0.0844873
UCK2	0.327508	0.366864	0.355124	0.333176	0.191679	0.148091	0.0795157
UEVLD	-0.00177945	0.161493	0.241478	0.068064	0.361793	0.724958	0.48118
UFD1L	0.168634	0.404961	0.0666421	0.191572	0.16719	0.291048	-0.0505361
UFSP1	-0.309218	-0.295815	0.167665	-0.000670235	0.2877	0.138574	0.519033
UGT1A3	-0.241284	-0.33304	0.015404	-0.144941	0.356806	0.449599	0.792426
UGT1A4	-0.24271	-0.293002	0.0723258	-0.117385	0.451613	0.46385	0.707424
UGT1A6	-0.0360102	0.0869032	0.17959	0.163714	0.761761	0.547478	0.400742
UGT2A1	-0.0400129	0.115643	0.193695	-0.0804834	0.181486	0.104059	0.0414181
UGT2B15	-0.268696	-0.0727627	0.0987375	-0.117519	0.422825	0.492256	0.433122
UHRF1	0.225959	0.787713	0.200968	0.0391964	0.0392106	0.243635	-0.112857
UMAD1	-0.155272	0.0428298	0.133003	-0.14335	0.409978	0.819358	0.649794
UNC119B	-0.0215882	0.0950045	0.178055	0.0651165	-0.0210424	0.37451	0.249022
UPK3A	-0.0225395	0.0465589	-0.0684673	-0.110889	-0.25907	-0.109236	-0.0986102
UQCRBP1	-0.0301661	0.053997	0.0260847	0.504016	0.203572	0.245217	0.0346245
UQCRC2	-0.186262	-0.131986	-0.315997	-0.337312	0.0330071	0.198294	0.0828767
UQCRHL	-0.0107215	0.383798	-0.0147369	-0.0729993	0.00627714	0.111528	-0.0616187
URAHP	-0.0683797	-0.19834	0.131001	0.13967	0.172801	0.215453	0.335519
USP1	0.0299254	0.575352	0.0530036	-0.149542	0.126343	0.649858	0.153
USP14	-0.0342883	0.219658	0.205693	0.156939	0.187123	0.65822	0.348792
USP21	-0.109779	0.142857	0.780308	0.29038	0.185799	0.44257	0.324411
UTS2B	-0.0125818	0.153376	0.285223	0.117606	0.230769	0.355964	0.226418
VAMP4	-0.108435	-0.0937207	0.263779	-0.157794	0.262782	0.474019	0.586779
VASH2	-0.00696698	0.0107102	0.147973	-0.0134702	0.515919	0.146704	0.2443
VCAM1	0.015316	0.16256	0.0261498	0.253763	-0.116126	0.116137	-0.117419
VCX3B	0.0447393	0.264636	0.139204	0.0287332	0.213145	0.23342	0.0701873
VGLL4	0.50137	0.11501	0.130473	0.16299	0.0368555	-0.128542	-0.0382458
VHL	0.125538	0.457545	0.122672	0.0706247	0.202529	0.641105	0.133036
VIL1	-0.0641549	0.238965	0.225942	0.157367	-0.251318	-0.075279	-0.0545182
VIM	0.837619	0.0584046	-0.350536	-0.156893	-0.12827	-0.0352679	-0.168148
VLDLR	0.165473	-0.0411378	0.111979	0.0268662	0.310732	0.170125	0.196503
VOPP1	0.583349	0.392009	0.00701289	0.157016	0.192673	0.40729	0.0252862
VPS45	-0.133614	0.254425	0.656895	0.105548	0.256633	0.364802	0.158344
VPS72	-0.060604	0.245241	0.660464	0.274152	0.291542	0.293487	0.293558
VRK1	0.00436777	0.68498	0.0258106	-0.0193932	-0.119177	0.172399	-0.0713873
VSIG10	-0.108593	0.252444	0.166914	0.180582	0.379189	0.344491	0.0153696
VSIG10L	-0.0704024	-0.120021	0.0222116	0.540386	0.43119	-0.12426	-0.12468
VWF	0.0322747	-0.334284	-0.12827	-0.225338	-0.166676	-0.181533	0.0427401
WASF1	0.351026	0.298894	0.0875215	-0.0408996	0.115755	0.322829	0.130996
WDR1	0.35776	0.169574	-0.111648	0.0808434	0.169097	0.53537	0.113429
WDR35	-0.0682089	0.0597412	0.117774	-0.0114186	0.305239	0.479148	0.397864
WDR4	0.059092	0.210593	0.108544	0.229173	0.119172	0.241455	0.192017
WDR45B	0.00209636	0.381883	0.18688	0.122079	0.315071	0.314617	0.0483011
WDYHV1	0.152075	0.0789958	0.384093	0.520233	-0.0259759	0.119425	-0.0561076
WEE1	0.0292093	-7.93424e-05	-0.226019	-0.124682	-0.120084	0.074202	-0.179674
WFS1	0.0230958	0.10516	0.299008	0.218807	-0.148038	-0.181701	-0.0419473
WHSC1	-0.0741822	0.150572	0.13516	-0.231762	0.0365314	0.350502	0.348327
WNK4	-0.0795945	0.246837	0.0765409	0.0388113	-0.271018	-0.124268	-0.126764
WRNIP1	-0.0872097	0.170806	0.287972	0.201435	0.223817	0.591319	0.344746
WSB2	0.0646479	-0.053352	0.110344	0.135977	-0.162787	-0.157054	-0.23929
WWTR1	0.386608	-0.000256521	0.00918816	-0.191284	0.19046	0.479739	0.401863
XK	-0.0877513	-0.0695304	-0.0134119	0.117409	0.0500262	-0.0177773	-0.0741714
XPOT	0.0877455	0.310714	0.228397	0.0942146	0.348445	0.787521	0.331728
XPR1	0.404758	0.241105	0.259467	0.0574436	0.0482444	-0.0600389	-0.00776172
XRCC5	-0.0223256	0.214897	0.273485	0.0238174	0.242861	0.530211	0.449304
YBX1	0.313981	0.296269	-0.171003	0.14246	0.154196	0.198716	-0.138482
YDJC	0.176022	0.174194	0.204498	0.516701	0.18314	0.132318	-0.0600632
YWHAZ	0.171902	0.328899	0.308784	0.486526	0.374427	0.614178	0.131785
YY1AP1	-0.0715785	0.172472	0.770909	0.127107	0.0637852	0.00985251	0.110784
ZBED6CL	0.193371	0.266976	-0.0348163	-0.0150596	0.234228	0.038179	0.00280506
ZBED8	-0.0842439	0.527756	0.303919	-0.0226645	0.0257586	0.275592	0.0901646
ZBTB41	-0.0101715	0.23156	0.356354	0.114105	0.385075	0.532594	0.311536
ZC3H3	0.0140169	0.105726	0.326455	0.752256	0.0604333	-0.125164	-0.105316
ZFP62	-0.0976195	0.168952	0.0195427	-0.0895592	-0.0195385	0.362965	0.119368
ZFPM2	0.126887	-0.136395	-0.138843	-0.0415831	-0.0038368	0.0320667	0.0225656
ZHX1	-0.105121	-0.0322202	0.354293	0.541331	0.166151	0.347143	0.143498
ZIC2	0.0469824	0.389397	0.0330057	0.124807	-0.110864	0.256886	-0.0739309
ZKSCAN3	-0.0831035	0.143168	0.512772	0.298268	0.0703462	0.296123	-0.0365809
ZKSCAN5	-0.172907	0.247496	0.510103	0.232111	0.0646729	0.0439848	-0.0399523
ZMYM1	-0.0361684	0.404089	0.02104	-0.0978887	0.0305571	0.0263512	-0.036583
ZMYND19	0.187374	0.639466	0.326409	0.146362	0.154362	0.0139405	0.0559511
ZNF16	-0.00250609	0.0978514	0.408493	0.619573	0.145142	0.170251	-0.00858284
ZNF165	-0.0490178	0.116601	0.466905	0.370998	-0.155146	-0.0490618	-0.21053
ZNF174	-0.0813908	0.342182	0.0493707	-0.158886	0.240849	0.422643	0.393952
ZNF182	0.00197625	0.339428	0.188913	0.0509198	0.144446	0.41807	0.162656
ZNF184	-0.117662	0.180407	0.220191	-0.0824391	0.250132	0.572426	0.28106
ZNF250	-0.00582496	0.156422	0.474025	0.724196	0.205712	0.244825	0.0671025
ZNF260	-0.102433	0.33535	0.364713	0.0505128	-0.0666972	0.0510165	-0.144725
ZNF280C	-0.0361719	0.0625976	0.169972	0.168065	0.0934077	0.0568123	0.283578
ZNF286B	0.159453	0.52143	0.253118	0.133711	0.00918881	0.171131	-0.0554513
ZNF302	-0.0583425	0.415569	0.144587	-0.00228842	-0.0571729	0.234416	0.119313
ZNF318	-0.068736	0.203864	0.307264	0.0590981	0.0379185	0.174518	0.121308
ZNF322	-0.0158209	0.312477	0.413107	0.189582	-0.0601785	0.0639776	-0.134415
ZNF341	-0.0265185	0.35019	0.41367	0.233078	0.197995	0.199042	-0.0149671
ZNF404	-0.00695615	0.192621	0.176598	0.0249015	-0.240651	-0.0595002	-0.00656339
ZNF426	0.0619738	0.256388	0.0993073	-0.0968482	-0.256176	0.0160954	-0.0762877
ZNF431	0.278725	0.200241	-0.0575955	-0.00269912	-0.26938	-0.051209	-0.19243
ZNF436	0.037672	0.0742441	0.164281	0.0438688	0.232584	0.10273	0.100669
ZNF473	-0.00322445	0.171076	0.230039	0.138764	0.0387438	0.165798	-0.0281679
ZNF490	-0.134607	0.0196354	0.226143	0.138833	-0.104946	-0.00856863	0.00272449
ZNF544	0.00805358	0.221	0.363487	0.0686408	-0.144206	0.17108	0.00414628
ZNF551	0.143482	0.264364	0.224986	0.161788	-0.115443	0.0533076	-0.162884
ZNF565	-0.148844	0.0212887	0.279928	-0.107458	0.0834634	0.463263	0.26734
ZNF567	0.00829459	0.333028	0.18974	-0.0747936	-0.112935	0.334629	-0.0475907
ZNF57	0.036812	0.169387	0.184989	0.12855	-0.120763	-0.07876	-0.191376
ZNF605	0.014216	0.416674	0.460183	0.420318	0.0694421	0.0234199	-0.112365
ZNF623	-0.0442401	0.0471744	0.456103	0.660463	0.212322	0.119299	0.047141
ZNF648	-0.172336	-0.335309	0.127395	0.0257868	0.26397	0.184369	0.717179
ZNF672	-0.186524	0.218033	0.464789	0.0773179	-0.231227	-0.0633647	0.13215
ZNF692	-0.181624	-0.0709168	0.526712	0.169685	0.0559288	-0.238606	0.0705836
ZNF704	-0.155209	0.285828	0.176067	0.139544	-0.0221566	0.097669	0.134032
ZNF761	0.108714	0.206528	0.37808	0.316581	-0.129578	0.273084	0.00322163
ZNF792	-0.00458818	0.401141	0.212666	0.245511	-0.123196	-0.0454371	-0.14084
ZNRD1	-0.0603512	0.000859602	0.201968	0.0343207	0.155113	0.53969	0.236871
ZSCAN2	-0.0705897	0.160986	0.452476	0.34313	0.245359	0.16505	0.000574432
ZSCAN25	0.0666684	0.330236	0.437471	0.157372	0.133385	0.308619	0.0836158
ZSWIM1	0.214509	0.327666	0.141579	0.0619534	-0.287603	-0.149722	-0.189785
ZSWIM5	-0.162445	0.418645	0.192195	0.241124	0.337324	0.354002	0.124524
ZWILCH	0.187166	0.356298	0.123871	0.033531	0.325188	0.448693	0.0173399
ZWINT	0.0265692	0.841061	0.223434	0.056013	0.07702	0.262771	-0.0891362
ZXDB	-0.172455	0.079462	0.0891054	-0.0711309	-0.062774	0.217297	0.0549598
